# Supplementary material for: Elucidating Mechanisms of Hypomorphic WDR19-Related Kidney Failure
Source: Kidney Int Rep. 2025 Jul 24;10(10):3578–91. doi: 10.1016/j.ekir.2025.07.019 (PMC12545897; doi:10.1016/j.ekir.2025.07.019)
Supplement: Supplementary File (PDF and XLSX) — Supplementary Methods. Figure S1. Delayed onset of ESKD in WDR19:c.878G>A patients compared with a historical cohort. Figure S2. Schematic representation of the protocol used for generating kidney organoids. Figure S3. The WDR19 diseased cell lines exhibit normal morphology upon early differentiation stages.Figure S4. Impaired nephrogenic progression in WDR19- G>A kidney organoids is characterized by delayed development at the renal vesicle stage. Figure S5. Aberrant ZO1 localization in WDR19-mutant kidney organoids. Figure S6. FGF8 expression in day 18 kidney organoids as analyzed by RNA-Seq. Table S1.WDR19C.878G<A patients compared with historical cohort table. (XLSX). Table S2. List of real-time PCR and PCR primers. Table S3. List of antibodies used for Immunostaining and Western Blot. Table S4. Composition of media and buffers. Table S5. RNA-seq data. (XLSX). Table S6. Differentially expressed (DE) genes. (XLSX). [file mmc2.xlsx]

## Sheet: Sheet1
Patient reference	PMID	Phenotype	Mutation 1	Mutation 2	Genotype	ESKD Age	Kidney Findings	Biopsy	Clinical Data
21-63 (Israel - Druze)	PMID: 37717846	NPHP13, portal hypertension	c.878G>A (p.Cys293Tyr)	c.878G>A (p.Cys293Tyr)	Homozygous	17 years	Dysplastic kidneys	moderate chronic changes, including global and segmental glomerulosclerosis, focal capillary collapse, 30–40% tubular atrophy/fibrosis, mesangial IgA deposits (no C3), and mesangial electron-dense deposits with irregular GBMs	Mild hepatic cirrhosis, Normal liver biopsy
21-158 (Israel - Druze)	PMID: 37717846	NPHP13	c.878G>A (p.Cys293Tyr)	c.878G>A (p.Cys293Tyr)	Homozygous	20 years	At 20 years, the patient developed acute kidney failure following a flu-like illness and rapidly required dialysis	Extensive global and segmental glomerulosclerosis with hyalinosis, marked tubular atrophy, widespread interstitial fibrosis, and arteriolar hyaline thickening with luminal narrowing. No immune deposits; EM showed irregular GBM thickening without electron-dense deposits.
21-160 (Israel - Druze)	PMID: 37717846	NPHP13	c.878G>A (p.Cys293Tyr)	c.878G>A (p.Cys293Tyr)	Homozygous	42 years		Chronic glomerulonephritis with mild to moderate secondary FSGS, showing global and segmental sclerosis, capillary loop abnormalities, 20–30% tubular atrophy and fibrosis, and arteriolar hyalinosis. IF was negative; EM showed irregular GBM thickening and 25–30% foot process effacement. These findings support a diagnosis of secondary FSGS.
21-172 (Israel - Druze)	PMID: 37717846	NPHP13	c.878G>A (p.Cys293Tyr)	c.878G>A (p.Cys293Tyr)	Homozygous	24 years	Elevated creatinine was noted at 17 years with minimal follow-up; at 24, post-viral illness, developed acute kidney injury that rapidly progressed to end-stage renal failure	IgA Nephropathy with moderate chronic changes
21-222 (Israel - Druze)	PMID: 37717846	NPHP13	c.878G>A (p.Cys293Tyr)	c.878G>A (p.Cys293Tyr)	Homozygous	30 years
Sensenbrenner II-1 (No. 1, Norway)	PMID: 22019273	Sensenbrenner syndrome	c.2129T>C (p.Leu710Ser)	c.3307C>T (p.Arg1103*)	Compound heterozygous	14 years	Nephronophtisis-like nephropathy.	Nephron loss, 40% globally sclerosed glomeruli, tubular atrophy, interstitial fibrosis	Bone marrow hypoplasia, tapetoretinal dystrophy, recurrent pneumonia, growth retardation, ciliary defects
Sensenbrenner II-2 (No. 2, Norway)	PMID: 22019273	Sensenbrenner syndrome	c.2129T>C (p.Leu710Ser)	c.3307C>T (p.Arg1103*)	Compound heterozygous	no ESKD, 16 years	Hyperechoic normal-sized kidneys, normal creatinine values		Craniosynostosis, rod-cone dystrophy, pectus excavatum, dental anomalies
Jeune II-1 (No. 3, The Netherlands)	PMID: 22019273	Jeune syndrome	c.20T>C (p.Leu7Pro)	c.20T>C (p.Leu7Pro)	Homozygous	5 years	Small kidneys, proteinuria and elevated serum creatinine at 3 years of age	Diffuse sclerotic glomerulonephritis with a chronic tubulointerstitial nephritis.	Cataracts, retinal vessel attenuation, macular abnormalities, skeletal dysplasia
Nephronophthisis II-1 (No. 4, Morocco)	PMID: 22019273	NPHP13	c.1034T>G (p.Val345Gly)	c.3068dupA (p.Tyr1023*)	Compound heterozygous	19 years	Small kidneys	Interstitial fibrosis, atrophic tubules, 50% sclerotic glomeruli. Enlargement of tubules with disrupted basement membranes
Nephronophthisis II-3 (No. 5, Morocco)	PMID: 22019273	NPHP13	c.1034T>G (p.Val345Gly)	c.3068dupA (p.Tyr1023*)	Compound heterozygous	20 years	Small kidneys
Nephronophthisis II-5 (No. 6, Morocco)	PMID: 22019273	NPHP13	c.1034T>G (p.Val345Gly)	c.3068dupA (p.Tyr1023*)	Compound heterozygous	13 years	Small kidneys	Interstitial fibrosis, 75% sclerotic glomeruli	Growth retardation
Nephronophthisis II-6 (No. 7, Morocco)	PMID: 22019273	NPHP13	c.1034T>G (p.Val345Gly)	c.3068dupA (p.Tyr1023*)	Compound heterozygous	no ESKD, <13 years	Mild proteinuria
Patient 1 (Japan)	PMID:28621010	Sensenbrenner syndrome	c.953delA (p.Asn319Ilefs*16)	c.3533G>A (p.Arg1178Gln)	Compound heterozygous	<1 year	Normal size, hyperechogenic, poor corticomedullary differentiation, small cysts.	Several glomerular cysts, tubular dilatation, interstitial fibrosis with inflammatory cells, partially attenuated tubular basement membranes	Severe hypertension, growth failure, skeletal anomalies (dolichocephaly, narrow thorax, brachydactyly), cone-shaped epiphyses, Caroli disease (multifocal intrahepatic bile duct dilatation), retinal dystrophy, subdural hygroma, psychomotor retardation
Patient 2 (Japan)	PMID:28621010	Sensenbrenner syndrome	c.2654+1G>T	c.3533G>A (p.Arg1178Gln)	Compound heterozygous	<1 year	Enlarged kidneys with diffuse microcysts, resembling ARPKD.	Lobar disorganization, diffuse glomerular cysts, primitive ducts surrounded by undifferentiated mesenchyme, poor nephron differentiation, CD10-positive glomerular epithelium only, EMA-positive distal tubules only	Congenital pancreatic cysts, caroli disease, retinal dystrophy, hydrocephalus, psychomotor retardation, skeletal anomalies (dolichocephaly, narrow thorax, polydactyly, short stature)
F1229-21 (No. 23, Spain)	PMID: 23559409	NPHP13	c.641dupT (p.L214Ffs*5)	c.1477G>C (p.Asp493His)	Compound heterozygous	17 years	NA		Retinal dystrophy
A2556-21/22 (No. 24, Egypt)	PMID: 23559409	NPHP13	c.682C>T (p.Q228*)	c.3703G>A (p.Glu1235Lys)	Compound heterozygous	5 years	NA		Caroli disease
A4436-22 (No. 25, Oman)	PMID: 23559409	NPHP13	c.3533G>A (p.Arg1178Gln)	c.3533G>A (p.Arg1178Gln)	Homozygous	1 year	NA		Polydactyly, caroli disease, retinal dystrophy
A3241-21 (No. 26, USA)	PMID: 23559409	NPHP13	c.3533G>A (p.Arg1178Gln)	c.3565+1G>A	Compound heterozygous	1 year	NA		Cortical blindness, pancreatic cysts, hepatic cysts
Omani P7	PMID: 31844813	Meckel Gruber Syndrome (MKS)	c.2608G>A (p.Asp870Asn)	c.2608G>A (p.Asp870Asn)	Homozygous	Infancy demise	NA		Dysmorphic features, occipital encephalocele, polydactyly; 2 sibling deaths
Omani P49	PMID: 31844813	Senior-Loken syndrome	c.3533G>A (p.Arg1178Gln)	c.3533G>A (p.Arg1178Gln)	Homozygous	<1 year	Increased echogenicity, loss of corticomedullary differentiation		Hypertension, liver fibrosis, nystagmus, developmental delay; 1 sibling died of liver fibrosis
Fehrenbach et al. (Philippines)	PMID: 24504730	NPHP13 with extrarenal features	c.1483G>C (p.Gly495Arg)	c.1483G>C (p.Gly495Arg)	Homozygous	7.5 years	Hyperechogenic kidneys, poor corticomedullary differentiation, no cysts, proteinuria	Tubular atrophy, interstitial fibrosis with mild inflammation, mesangial proliferation, segmental sclerosis	Hypotonia, developmental delay, scoliosis, congenital hip dysplasia, ptosis, hepatosplenomegaly, elevated liver enzymes
Patient I-1 (No. 28, Korea)	PMID:25726036	NPHP13 with Caroli syndrome	c.3533G>A (p.Arg1178Gln)	c.3703G>A (p.Glu1235Lys)	Compound heterozygous	6 years	ESRD at age 6		Caroli disease
Patient I-2 (No. 29, Korea)	PMID:25726036	NPHP13 with Caroli syndrome	c.3533G>A (p.Arg1178Gln)	c.3703G>A (p.Glu1235Lys)	Compound heterozygous	9 years	Proteinuria	Chronic TIN with 65% global glomerulosclerosis, IgA deposits	Caroli disease
Patient I-3 (No. 30, Korea)	PMID:25726036	NPHP13 with Caroli syndrome	c.3533G>A (p.Arg1178Gln)	c.3703G>A (p.Glu1235Lys)	Compound heterozygous	no ESKD, 13 years	Proteinuria at age 8 years	Chronic TIN with 50% global glomerulosclerosis, IgA deposits	Caroli disease
Patient II-1 (No. 31, Korea)	PMID:25726036	NPHP13 with Caroli syndrome and Retinitis Pigmentosa	c.3533G>A (p.Arg1178Gln)	c.1483G>T (p.Gly495Cys)	Compound heterozygous	15 years	Proteinuria at age 11 years	Chronic TIN with 40% global glomerulosclerosis, IgG/IgM/C3/C1q	Caroli syndrome, retinitis pigmentosa
Patient III-1 (No. 32, Korea)	PMID:25726036	Infantile NPHP13 with Caroli disease	c.3533G>A (p.Arg1178Gln)	c.1853T>C (p.Leu618Pro)	Compound heterozygous	<1 year	Abnormal fetal kidneys		Caroli disease, pancreatic cysts
Patient IV-1 (No. 33, Korea)	PMID:25726036	Infantile NPHP13 with Caroli syndrome and Retinitis Pigmentosa	c.3533G>A (p.Arg1178Gln)	c.3533G>A (p.Arg1178Gln)	Homozygous	2 years			Caroli syndrome, retinitis pigmentosa
IV:4 (Proband)	PMID: 23683095	Retinitis Pigmentosa	c.2129T>C (p.Leu710Ser)	c.2129T>C (p.Leu710Ser)	Homozygous	no ESKD, 50 years	Subclinical renal cysts		Retinitis pigmentosa, bear claw maculopathy, optic disc pallor, undetectable ERG, mild cognitive impairment
II:1 (Proband)	PMID: 23683095	Retinitis Pigmentosa	c.2129T>C (p.Leu710Ser)	c.2129T>C (p.Leu710Ser)	Homozygous	no ESKD, 43 years	None		Retinitis pigmentosa, bear claw maculopathy, bone spicules, severe vessel attenuation, photoreceptor loss
Individual 11	PMID: 27241786	Sensenbrenner syndrome	c.1600G>T (p.Glu534*)	c.2129T>C (p.Leu710Ser)	Compound heterozygous	NA	Not reported		Neonatal presentation, massive ascites Liver cysts, bilateral hip dysplasia, rhizomelic limb shortening, brachydactyly, short-rib thoracic dysplasia.
Caroli-1 (China)	PMID: 38715676	Caroli syndrome	c.2290delC (p.Q764Nfs*29)	c.2401G>C (p.Gly801Arg)	Compound heterozygous	no ESKD, 1 year	Slight hydrops in the right kidney		Polydactyly, hepatosplenomegaly, hepatic nodules
NPHP13-1 (Japan)	PMID: 38589766	NPHP13	c.3533G>A (p.Arg1178Gln)	c.3703G>A (p.Glu1235Lys)	Compound heterozygous	10 years	Proteinuria, high beta 2-microglobulin, increased renal parenchymal echogenicity	Tubular dilatation in the renal medulla and irregular changes in the tubular basement membrane, suggesting nephronophthisis	Hepatic echogenicity, irregular liver margins, and hepatosplenomegaly, Pancytopenia, hepatosplenomegaly, polydactily
NPHP13-2 (China)	PMID: 38163131	Syndromic NPHP13 and Caroli disease	c.98+1G>C	c.3533G>A (p.Arg1178Gln)	Compound heterozygous	<1 year	Enlarged kidneys with diffuse microcystst, proteinuria		Severe liver injury,Liver and pancreas cysts, and focal dilatation of the intrahepatic bile ducts, congenital bilateral blindness with no retinal abnormalities, epilepsy, developmental delay, repeated infections
SLS Twins A (USA)	PMID: 40183892		c.3565+1G>A	c.14T>C (p.Phe5Ser)	Compound heterozygous	28 years	Medullary cystic kidney disease		Macular degeneration and Senior Loken syndrome
SLS Twins B (USA)	PMID: 40183892	Senior-Loken syndrome	c.3565+1G>A	c.14T>C (p.Phe5Ser)	Compound heterozygous	28 years	Medullary cystic kidney disease		Macular degeneration and Senior Loken syndrome
NPH1848 (French/ Japanese)	PMID: 29121203	Mainzer-Saldino Syndrome	Exons 1-4 deletion	c.3533G>A(p.Arg1178Gln)	Compound heterozygous	<1 year	Hyperechogenic kidneys with small cysts, and moderate dilation of the intra-renal cavities and left ureter	Thickened basement membrane, associated with interstitial fibrosis and cysts throughout the renal parenchyma	Leber amaurosis, cystic liver and pancreas, bone dysplasia, cone-shaped epiphyse, thoracic distension, hyperechogenic kidneys with small cysts, moderate dilation of the intra-renal cavities and left ureter, cardiomegaly, brain ventricle dilations and ciliary dyskinesia with concomitant airway infections
Montolío-Marzo et al	PMID:33002628	Mainzer-Saldino syndrome	c.1442A>G(p.His481Arg)	c.2741C>A(p.Ala914Asp)	Compound heterozygous	1 year	Cystic nephropathy		Nyctalopia, right eye nystagmus, trigonocephaly, growth retardation, dorsal-lumbar kyphoscoliosis and cone shaped epiphysis, cystic nephropathy, enlarged intrahepatic biliary ducts, left ventricle hypertrophy, renal artery stenosis, also had suspected pathogenic biallelic mutation in TEKT1.
P18	PMID:34354814	Senior-Loken syndrome	c.3533 G>A(p.Arg1178Gln)	c.3533G>A(p.Arg1178Gln)	Homozygous	5 years	Nephronophtisis		Hypertension, Developmental delay and retinal dystrophy.
P4	PMID: 33606107	Sensenbrenner syndrome	c.373_375dup(p.Asn125dup)	c.2269C>T(p.Gln757Ter)	Compound heterozygous	2 years	Hypoplastic kidneys dedifferentiated and hyperechogenic kidneys, tubular acidosis		Increased nuchal translucency, hypotonia, dysmorphisms, scaphocephaly, craniosynostosis, psychomotor delay, severe growth retardation, nail dysplasia, nystagmus, hypermetropia
