# Supplementary material for: Elucidating Mechanisms of Hypomorphic WDR19-Related Kidney Failure
Source: Kidney Int Rep. 2025 Jul 24;10(10):3578–91. doi: 10.1016/j.ekir.2025.07.019 (PMC12545897; doi:10.1016/j.ekir.2025.07.019)
Supplement: Supplementary File (PDF and XLSX) — Supplementary Methods. Figure S1. Delayed onset of ESKD in WDR19:c.878G>A patients compared with a historical cohort. Figure S2. Schematic representation of the protocol used for generating kidney organoids. Figure S3. The WDR19 diseased cell lines exhibit normal morphology upon early differentiation stages.Figure S4. Impaired nephrogenic progression in WDR19- G>A kidney organoids is characterized by delayed development at the renal vesicle stage. Figure S5. Aberrant ZO1 localization in WDR19-mutant kidney organoids. Figure S6. FGF8 expression in day 18 kidney organoids as analyzed by RNA-Seq. Table S1.WDR19C.878G<A patients compared with historical cohort table. (XLSX). Table S2. List of real-time PCR and PCR primers. Table S3. List of antibodies used for Immunostaining and Western Blot. Table S4. Composition of media and buffers. Table S5. RNA-seq data. (XLSX). Table S6. Differentially expressed (DE) genes. (XLSX). [file mmc3.xlsx]

## Sheet: DEoutput
Table S4
Gene	Gene_name		IPSC_A	IPSC_B	IPSC_C	WDR19_G_A_A	WDR19_G_A_B	WDR19_G_A_C	WDR19_G_A_D	WDR19_WT_A	WDR19_WT_B	WDR19_WT_C	WDR19_WT_D	WDR19_WT_E		IPSC_A	IPSC_B	IPSC_C	WDR19_G_A_A	WDR19_G_A_B	WDR19_G_A_C	WDR19_G_A_D	WDR19_WT_A	WDR19_WT_B	WDR19_WT_C	WDR19_WT_D	WDR19_WT_E		Comparison	FoldChange	log2FoldChange	Direction	pvalue	padj	max_count	baseMean	baseMean_max	GroupA_baseMean	GroupB_baseMean	pass		Comparison	FoldChange	log2FoldChange	Direction	pvalue	padj	max_count	baseMean
ENSG00000000003	TSPAN6		2440	2291	2552	1731	2936	2667	2593	2720	2336	1355	2291	2357		2686.02	2612.07	2644.46	2168.71	2461.41	2210.99	2303.29	2219.08	2056.3	2158.51	2038.49	2132.66		WDR19_mut_vs_wt	1.1	0.11	up	0.0132	0.0276	2940	2310	2286.1	2286.1	2121	not DE		IPSC_vs_WDR19_wt	1.2	0.32	up	0	2e-10	2720	2310
ENSG00000000005	TNMD		152	100	119	197	270	202	343	14	16	4	7	35		167.33	114.01	123.31	246.81	226.36	167.46	304.68	11.42	14.08	6.37	6.23	31.67		WDR19_mut_vs_wt	17	4.05	up	0	0	343	118	236.3	236.3	14	DE		IPSC_vs_WDR19_wt	9.5	3.25	up	0	0	152	118
ENSG00000000419	DPM1		872	939	984	870	1400	1385	1150	1430	1237	699	1322	1232		959.92	1070.59	1019.65	1089.99	1173.7	1148.19	1021.51	1166.65	1088.89	1113.5	1176.29	1114.74		WDR19_mut_vs_wt	-1	-0.0303	down	0.567	0.669	1430	1100	1132	1108.3	1132	not DE		IPSC_vs_WDR19_wt	-1.1	-0.156	down	0.00815	0.0167	1430	1100
ENSG00000000457	SCYL3		396	404	438	363	596	627	513	611	527	287	563	553		435.93	460.62	453.87	454.79	499.66	519.79	455.68	498.48	463.9	457.19	500.95	500.36		WDR19_mut_vs_wt	-1	-0.00517	down	0.936	0.958	627	475	484.2	482.5	484.2	not DE		IPSC_vs_WDR19_wt	-1.1	-0.11	down	0.133	0.198	611	475
ENSG00000000460	C1orf112		430	460	493	351	603	532	534	497	406	206	442	448		473.36	524.47	510.86	439.76	505.53	441.04	474.34	405.47	357.39	328.16	393.28	405.36		WDR19_mut_vs_wt	1.2	0.292	up	7.9e-05	0.000241	603	438	465.2	465.2	377.9	not DE		IPSC_vs_WDR19_wt	1.3	0.402	up	6.93e-07	2.46e-06	497	438
ENSG00000101438	SLC32A1		1	3	3	2	16	5	2	276	247	176	264	291		1.1	3.42	3.11	2.51	13.41	4.15	1.78	225.17	217.43	280.37	234.9	263.3		WDR19_mut_vs_wt	-42	-5.4	down	0	0	291	104	244.2	5.5	244.2	DE		IPSC_vs_WDR19_wt	-96	-6.58	down	0	0	291	104
ENSG00000000971	CFH		214	217	259	80	104	119	107	13	16	4	15	12		235.58	247.41	268.38	100.23	87.19	98.65	95.05	10.61	14.08	6.37	13.35	10.86		WDR19_mut_vs_wt	8.3	3.05	up	0	0	119	99	95.3	95.3	11.1	DE		IPSC_vs_WDR19_wt	22	4.45	up	0	0	259	99
ENSG00000001036	FUCA2		1514	1528	1657	1897	2853	3005	2756	2971	2579	1487	2741	2683		1666.66	1742.14	1717.03	2376.69	2391.83	2491.2	2448.08	2423.86	2270.2	2368.78	2438.89	2427.63		WDR19_mut_vs_wt	1	0.025	up	0.501	0.608	3000	2230	2426.9	2426.9	2385.9	not DE		IPSC_vs_WDR19_wt	-1.4	-0.482	down	0	0	2970	2230
ENSG00000001084	GCLC		888	752	858	680	1036	1050	1035	841	730	490	771	724		977.54	857.39	889.08	851.95	868.54	870.47	919.36	686.12	642.59	780.57	686.02	655.09		WDR19_mut_vs_wt	1.3	0.356	up	3.4e-09	1.65e-08	1050	807	877.6	877.6	690.1	not DE		IPSC_vs_WDR19_wt	1.3	0.404	up	9e-10	4.2e-09	888	807
ENSG00000001167	NFYA		2529	2556	2820	1561	2652	2426	2366	3792	3352	2034	3529	3410		2784	2914.2	2922.17	1955.73	2223.32	2011.2	2101.65	3093.66	2950.65	3240.15	3140.04	3085.43		WDR19_mut_vs_wt	-1.5	-0.578	down	0	0	3790	2700	3102	2073	3102	not DE		IPSC_vs_WDR19_wt	-1.1	-0.109	down	0.0208	0.0388	3790	2700
ENSG00000001460	STPG1		408	397	403	267	402	439	456	607	565	342	603	558		449.14	452.64	417.6	334.52	337.02	363.94	405.05	495.21	497.35	544.8	536.54	504.89		WDR19_mut_vs_wt	-1.4	-0.51	down	0	0	607	445	515.8	360.1	515.8	not DE		IPSC_vs_WDR19_wt	-1.2	-0.227	down	0.00304	0.00672	607	445
ENSG00000001461	NIPAL3		891	856	951	589	914	952	896	1087	953	526	975	812		980.84	975.96	985.45	737.94	766.26	789.22	795.89	886.82	838.89	837.92	867.54	734.71		WDR19_mut_vs_wt	-1.1	-0.108	down	0.0614	0.108	1090	850	833.2	772.3	833.2	not DE		IPSC_vs_WDR19_wt	1.2	0.235	up	0.000155	0.000418	1090	850
ENSG00000001497	LAS1L		2007	1919	2083	1514	2113	2251	2248	2761	2511	1443	2513	2595		2209.36	2187.93	2158.47	1896.84	1771.45	1866.12	1996.84	2252.53	2210.34	2298.69	2236.02	2348		WDR19_mut_vs_wt	-1.2	-0.269	down	1e-10	4e-10	2760	2120	2269.1	1882.8	2269.1	not DE		IPSC_vs_WDR19_wt	-1	-0.0537	down	0.232	0.317	2760	2120
ENSG00000001561	ENPP4		172	173	163	263	447	405	357	399	346	205	353	370		189.34	197.24	168.91	329.5	374.75	335.75	317.11	325.52	304.57	326.56	314.09	334.78		WDR19_mut_vs_wt	1.1	0.0832	up	0.28	0.386	447	293	339.3	339.3	321.1	not DE		IPSC_vs_WDR19_wt	-1.7	-0.795	down	0	0	399	293
ENSG00000001617	SEMA3F		7720	7300	8083	6349	7939	8384	8908	14122	14257	7738	13779	13574		8498.4	8323.04	8375.84	7954.45	6655.71	6950.48	7912.74	11521.3	12549.9	12326.6	12260.3	12282		WDR19_mut_vs_wt	-1.7	-0.727	down	0	0	14300	9630	12188	7368.3	12188	not DE		IPSC_vs_WDR19_wt	-1.5	-0.537	down	0	0	14300	9630
ENSG00000001626	CFTR		144	170	177	163	218	182	184	128	80	48	100	86		158.52	193.82	183.41	204.22	182.76	150.88	163.44	104.43	70.42	76.46	88.98	77.81		WDR19_mut_vs_wt	2.1	1.05	up	0	0	218	138	175.3	175.3	83.6	DE		IPSC_vs_WDR19_wt	2.1	1.08	up	0	0	177	138
ENSG00000001629	ANKIB1		2336	2449	2641	2004	3075	3209	3022	3142	2844	1591	2808	2884		2571.54	2792.21	2736.68	2510.75	2577.95	2660.32	2684.36	2563.36	2503.47	2534.46	2498.51	2609.5		WDR19_mut_vs_wt	1	0.0383	up	0.311	0.42	3210	2600	2608.3	2608.3	2541.9	not DE		IPSC_vs_WDR19_wt	1.1	0.087	up	0.0362	0.0637	3140	2600
ENSG00000001630	CYP51A1		108	140	133	120	179	205	173	272	225	166	301	242		118.89	159.62	137.82	150.34	150.07	169.95	153.67	221.91	198.06	264.44	267.82	218.97		WDR19_mut_vs_wt	-1.5	-0.575	down	1.71e-07	7.09e-07	301	184	234.2	156	234.2	not DE		IPSC_vs_WDR19_wt	-1.7	-0.748	down	2.6e-09	1.14e-08	301	184
ENSG00000001631	KRIT1		448	487	493	394	595	663	524	523	506	257	468	419		493.17	555.25	510.86	493.63	498.82	549.64	465.46	426.68	445.41	409.4	416.42	379.12		WDR19_mut_vs_wt	1.2	0.273	up	0.000104	0.000312	663	470	501.9	501.9	415.4	not DE		IPSC_vs_WDR19_wt	1.2	0.321	up	3.27e-05	9.65e-05	523	470
ENSG00000002016	RAD52		839	723	854	396	606	564	556	763	744	463	718	698		923.6	824.32	884.94	496.14	508.04	467.57	493.88	622.48	654.92	737.56	638.86	631.56		WDR19_mut_vs_wt	-1.3	-0.411	down	1e-10	3e-10	763	657	657.1	491.4	657.1	not DE		IPSC_vs_WDR19_wt	1.3	0.426	up	1e-10	3e-10	854	657
ENSG00000002079	MYH16		42	18	33	13	21	15	11	29	25	15	18	18		46.23	20.52	34.2	16.29	17.61	12.44	9.77	23.66	22.01	23.89	16.02	16.29		WDR19_mut_vs_wt	-1.5	-0.537	down	0.0841	0.142	29	21.6	20.4	14	20.4	not DE		IPSC_vs_WDR19_wt	1.7	0.739	up	0.0147	0.0284	42	21.6
ENSG00000002330	BAD		1312	1149	1298	1167	1584	1502	1520	1758	1587	879	1722	1744		1444.29	1310.02	1345.03	1462.1	1327.96	1245.18	1350.17	1434.24	1396.98	1400.24	1532.2	1578		WDR19_mut_vs_wt	-1.1	-0.13	down	0.0199	0.0399	1760	1400	1468.3	1346.4	1468.3	not DE		IPSC_vs_WDR19_wt	-1.1	-0.105	down	0.0851	0.135	1760	1400
ENSG00000002549	LAP3		5264	4758	5276	4419	6221	6490	6382	3397	3134	1533	2967	3270		5794.76	5424.8	5467.14	5536.42	5215.41	5380.32	5668.96	2771.4	2758.75	2442.06	2639.98	2958.76		WDR19_mut_vs_wt	2	1	up	0	0	6490	4340	5450.3	5450.3	2714.2	DE		IPSC_vs_WDR19_wt	2	1.03	up	0	0	5280	4340
ENSG00000002586	CD99		7050	6311	7319	5751	8248	8438	7799	8816	8173	4592	8470	8228		7760.85	7195.44	7584.16	7205.24	6914.76	6995.25	6927.64	7192.43	7194.4	7315.04	7536.45	7444.85		WDR19_mut_vs_wt	-1	-0.0661	down	0.0397	0.0735	8820	7270	7336.6	7010.7	7336.6	not DE		IPSC_vs_WDR19_wt	1	0.0345	up	0.325	0.419	8820	7270
ENSG00000002587	HS3ST1		71	84	97	121	162	155	131	147	138	70	197	158		78.16	95.77	100.51	151.6	135.81	128.5	116.36	119.93	121.48	111.51	175.29	142.96		WDR19_mut_vs_wt	-1	-0.0291	down	0.829	0.881	197	123	134.2	133.1	134.2	not DE		IPSC_vs_WDR19_wt	-1.5	-0.562	down	0.000361	0.000931	197	123
ENSG00000280660			1	0	0	0	3	0	0	37	17	17	16	26		1.1	0	0	0	2.52	0	0	30.19	14.96	27.08	14.24	23.53		WDR19_mut_vs_wt	-32	-4.98	down	3.34e-08	1.49e-07	37	9.5	22	0.6	22	DE		IPSC_vs_WDR19_wt	-56	-5.8	down	2.53e-06	8.5e-06	37	9.5
ENSG00000268555			1	0	0	130	174	178	145	4	4	0	2	5		1.1	0	0	162.87	145.87	147.57	128.8	3.26	3.52	0	1.78	4.52		WDR19_mut_vs_wt	51	5.67	up	0	0	178	49.9	146.3	146.3	2.6	DE		IPSC_vs_WDR19_wt	-7.3	-2.87	down	0.0208	0.0388	5	49.9
ENSG00000002746	HECW1		36	30	26	18	28	39	20	18	17	13	18	21		39.63	34.2	26.94	22.55	23.47	32.33	17.77	14.69	14.96	20.71	16.02	19		WDR19_mut_vs_wt	1.4	0.526	up	0.0536	0.0959	39	23.5	24	24	17.1	not DE		IPSC_vs_WDR19_wt	2	0.998	up	0.000506	0.00128	36	23.5
ENSG00000002822	MAD1L1		35	24	20	19	25	35	30	23	25	20	16	31		38.53	27.36	20.72	23.8	20.96	29.02	26.65	18.76	22.01	31.86	14.24	28.05		WDR19_mut_vs_wt	1.1	0.168	up	0.533	0.636	35	25.2	25.1	25.1	23	not DE		IPSC_vs_WDR19_wt	1.3	0.363	up	0.216	0.299	35	25.2
ENSG00000002834	LASP1		7077	6909	7316	5950	8443	8610	8595	8219	7998	4381	8074	7890		7790.57	7877.24	7581.05	7454.56	7078.24	7137.84	7634.71	6705.37	7040.36	6978.91	7184.09	7139.02		WDR19_mut_vs_wt	1	0.0634	up	0.0656	0.115	8610	7300	7326.3	7326.3	7009.6	not DE		IPSC_vs_WDR19_wt	1.1	0.145	up	0.000118	0.000325	8220	7300
ENSG00000002919	SNX11		508	554	557	550	759	878	741	724	656	399	670	706		559.22	631.64	577.18	689.08	636.31	727.88	658.21	590.67	577.45	635.61	596.15	638.8		WDR19_mut_vs_wt	1.1	0.161	up	0.0089	0.0193	878	627	677.9	677.9	607.7	not DE		IPSC_vs_WDR19_wt	-1	-0.0416	down	0.547	0.635	724	627
ENSG00000002933	TMEM176A		272	239	270	248	401	436	366	736	725	413	785	738		299.43	272.49	279.78	310.71	336.18	361.45	325.11	600.46	638.19	657.91	698.48	667.76		WDR19_mut_vs_wt	-1.9	-0.963	down	0	0	785	454	652.6	333.4	652.6	not DE		IPSC_vs_WDR19_wt	-2.3	-1.2	down	0	0	785	454
ENSG00000003056	M6PR		1840	1739	2009	2141	3196	3096	2883	3159	2855	1770	2994	3067		2025.53	1982.71	2081.78	2682.39	2679.39	2566.64	2560.89	2577.23	2513.16	2819.6	2664.01	2775.08		WDR19_mut_vs_wt	-1	-0.0242	down	0.562	0.664	3200	2490	2669.8	2622.3	2669.8	not DE		IPSC_vs_WDR19_wt	-1.3	-0.393	down	0	0	3160	2490
ENSG00000003096	KLHL13		916	980	943	1140	1589	1508	1560	1602	1484	817	1469	1509		1008.36	1117.34	977.16	1428.27	1332.15	1250.16	1385.71	1306.97	1306.31	1301.48	1307.09	1365.37		WDR19_mut_vs_wt	1	0.0312	up	0.538	0.642	1600	1260	1349.1	1349.1	1317.4	not DE		IPSC_vs_WDR19_wt	-1.3	-0.351	down	1e-09	4.6e-09	1600	1260
ENSG00000003137	CYP26B1		83	92	104	36	63	60	66	34	37	33	46	56		91.37	104.89	107.77	45.1	52.82	49.74	58.63	27.74	32.57	52.57	40.93	50.67		WDR19_mut_vs_wt	1.3	0.376	up	0.0455	0.083	66	59.6	51.6	51.6	40.9	not DE		IPSC_vs_WDR19_wt	2.5	1.34	up	0	0	104	59.6
ENSG00000003147	ICA1		515	395	499	272	437	454	434	499	419	263	470	488		566.93	450.36	517.08	340.78	366.36	376.37	385.51	407.1	368.83	418.96	418.2	441.55		WDR19_mut_vs_wt	-1.1	-0.157	down	0.0436	0.0799	499	422	410.9	367.3	410.9	not DE		IPSC_vs_WDR19_wt	1.2	0.318	up	0.000124	0.000339	515	422
ENSG00000107831	FGF8		42	45	45	53	98	70	62	2039	1994	1109	1882	2043		46.23	51.31	46.63	66.4	82.16	58.03	55.07	1663.49	1755.25	1766.63	1674.57	1848.54		WDR19_mut_vs_wt	-27	-4.73	down	0	0	2040	760	1741.7	65.4	1741.7	DE		IPSC_vs_WDR19_wt	-36	-5.18	down	0	0	2040	760
ENSG00000003393	ALS2		2203	2238	2584	1712	2819	2967	2601	2629	2455	1473	2475	2399		2425.13	2551.64	2677.62	2144.91	2363.33	2459.69	2310.4	2144.84	2161.05	2346.48	2202.21	2170.66		WDR19_mut_vs_wt	1.1	0.0775	up	0.0998	0.164	2970	2330	2319.6	2319.6	2205	not DE		IPSC_vs_WDR19_wt	1.2	0.213	up	3.31e-05	9.77e-05	2630	2330
ENSG00000003400	CASP10		74	64	84	60	73	89	73	122	106	68	109	112		81.46	72.97	87.04	75.17	61.2	73.78	64.84	99.53	93.31	108.32	96.99	101.34		WDR19_mut_vs_wt	-1.5	-0.539	down	7.74e-05	0.000237	122	84.7	99.9	68.7	99.9	not DE		IPSC_vs_WDR19_wt	-1.2	-0.301	down	0.0433	0.0746	122	84.7
ENSG00000003402	CFLAR		2818	2881	3204	2880	4036	4203	3882	3501	3183	1733	3123	2677		3102.14	3284.75	3320.08	3608.26	3383.61	3484.36	3448.28	2856.25	2801.88	2760.66	2778.79	2422.2		WDR19_mut_vs_wt	1.3	0.353	up	0	0	4200	3100	3481.1	3481.1	2724	not DE		IPSC_vs_WDR19_wt	1.2	0.249	up	2.02e-06	6.85e-06	3500	3100
ENSG00000262539			0	0	2	115	160	133	140	162	162	85	134	137		0	0	2.07	144.08	134.14	110.26	124.36	132.17	142.6	135.4	119.23	123.96		WDR19_mut_vs_wt	-1	-0.0333	down	0.784	0.848	162	97.4	130.7	128.2	130.7	not DE		IPSC_vs_WDR19_wt	-180	-7.49	down	0	0	162	97.4
ENSG00000003509	NDUFAF7		642	636	704	414	797	750	714	884	743	412	754	661		706.73	725.13	729.51	518.69	668.17	621.76	634.23	721.2	654.04	656.31	670.9	598.09		WDR19_mut_vs_wt	-1.1	-0.107	down	0.128	0.203	884	659	660.1	610.7	660.1	not DE		IPSC_vs_WDR19_wt	1.1	0.125	up	0.101	0.157	884	659
ENSG00000003756	RBM5		6132	5607	6500	3912	5783	5798	5474	6203	5877	3288	5795	5723		6750.28	6392.78	6735.49	4901.22	4848.21	4806.64	4862.41	5060.64	5173.32	5237.77	5156.28	5178.28		WDR19_mut_vs_wt	-1.1	-0.088	down	0.00264	0.00635	6200	5430	5161.3	4854.6	5161.3	not DE		IPSC_vs_WDR19_wt	1.3	0.361	up	0	0	6500	5430
ENSG00000003987	MTMR7		100	99	110	84	133	144	137	137	126	82	122	164		110.08	112.87	113.99	105.24	111.5	119.38	121.69	111.77	110.91	130.63	108.55	148.39		WDR19_mut_vs_wt	-1.1	-0.0797	down	0.514	0.619	164	117	122.1	114.5	122.1	not DE		IPSC_vs_WDR19_wt	-1.1	-0.112	down	0.413	0.507	164	117
ENSG00000273295			0	0	1	56	66	82	72	83	78	27	57	61		0	0	1.04	70.16	55.33	67.98	63.96	67.71	68.66	43.01	50.72	55.19		WDR19_mut_vs_wt	1.1	0.146	up	0.415	0.527	83	45.3	64.4	64.4	57.1	not DE		IPSC_vs_WDR19_wt	-150	-7.21	down	1.3e-09	6.1e-09	83	45.3
ENSG00000004059	ARF5		4716	4251	4733	3842	5558	5652	5173	5248	5145	2541	4930	4889		5191.51	4846.75	4904.47	4813.52	4659.58	4685.6	4595.04	4281.52	4528.96	4047.8	4386.62	4423.66		WDR19_mut_vs_wt	1.1	0.111	up	0.0035	0.00823	5650	4610	4688.4	4688.4	4333.7	not DE		IPSC_vs_WDR19_wt	1.1	0.199	up	1.69e-06	5.77e-06	5250	4610
ENSG00000004139	SARM1		439	382	448	252	324	379	401	158	187	95	151	172		483.26	435.53	464.23	315.72	271.63	314.2	356.2	128.9	164.61	151.33	134.36	155.63		WDR19_mut_vs_wt	2.1	1.1	up	0	0	401	281	314.4	314.4	147	DE		IPSC_vs_WDR19_wt	3.1	1.65	up	0	0	448	281
ENSG00000004142	POLDIP2		2780	2760	2857	2912	4266	4157	3949	3942	3794	2095	3817	3774		3060.31	3146.79	2960.51	3648.35	3576.43	3446.22	3507.79	3216.03	3339.72	3337.33	3396.3	3414.78		WDR19_mut_vs_wt	1.1	0.0847	up	0.0148	0.0306	4270	3340	3544.7	3544.7	3340.8	not DE		IPSC_vs_WDR19_wt	-1.1	-0.129	down	0.000859	0.00209	3940	3340
ENSG00000004399	PLXND1		7203	7703	7544	9544	12310	13954	12625	19388	19033	10599	19445	18885		7929.27	8782.52	7817.31	11957.4	10320.2	11568.1	11214.5	15817.5	16754.1	16884.2	17301.8	17087.5		WDR19_mut_vs_wt	-1.5	-0.574	down	0	0	19400	12800	16769	11265	16769	not DE		IPSC_vs_WDR19_wt	-2.1	-1.04	down	0	0	19400	12800
ENSG00000004455	AK2		3327	3052	3322	2925	4491	4537	4146	5089	4587	2527	4397	4449		3662.46	3479.71	3442.35	3664.64	3765.06	3761.25	3682.78	4151.8	4037.77	4025.5	3912.37	4025.54		WDR19_mut_vs_wt	-1.1	-0.116	down	0.00041	0.00113	5090	3800	4030.6	3718.4	4030.6	not DE		IPSC_vs_WDR19_wt	-1.1	-0.192	down	1.13e-07	4.33e-07	5090	3800
ENSG00000004468	CD38		188	169	194	156	257	259	242	43	34	17	26	44		206.96	192.68	201.03	195.45	215.46	214.72	214.96	35.08	29.93	27.08	23.13	39.81		WDR19_mut_vs_wt	6.7	2.75	up	0	0	259	133	210.1	210.1	31	DE		IPSC_vs_WDR19_wt	6.4	2.67	up	0	0	194	133
ENSG00000004478	FKBP4		2452	2456	2723	1925	2968	2907	2695	4963	4590	2625	4666	4802		2699.23	2800.19	2821.65	2411.77	2488.24	2409.95	2393.9	4049	4040.42	4181.61	4151.72	4344.94		WDR19_mut_vs_wt	-1.7	-0.775	down	0	0	4960	3230	4153.5	2426	4153.5	not DE		IPSC_vs_WDR19_wt	-1.5	-0.582	down	0	0	4960	3230
ENSG00000004487	KDM1A		5766	5650	6166	4529	7193	6851	6533	10050	9071	5171	9028	9255		6347.38	6441.8	6389.39	5674.24	6030.3	5679.6	5803.09	8199.17	7984.88	8237.38	8032.95	8374.1		WDR19_mut_vs_wt	-1.4	-0.494	down	0	0	10000	6930	8165.7	5796.8	8165.7	not DE		IPSC_vs_WDR19_wt	-1.3	-0.353	down	0	0	10000	6930
ENSG00000004534	RBM6		5495	5039	5736	3835	6322	6050	5898	6719	5858	3466	6113	5953		6049.06	5745.18	5943.81	4804.75	5300.09	5015.55	5239.03	5481.62	5156.59	5521.32	5439.23	5386.38		WDR19_mut_vs_wt	-1.1	-0.083	down	0.0266	0.0515	6720	5420	5397	5089.9	5397	not DE		IPSC_vs_WDR19_wt	1.1	0.132	up	0.00117	0.00278	6720	5420
ENSG00000004660	CAMKK1		458	458	509	635	798	949	815	555	502	309	522	535		504.18	522.19	527.44	795.57	669.01	786.74	723.94	452.79	441.89	492.24	464.47	484.08		WDR19_mut_vs_wt	1.6	0.673	up	0	0	949	572	743.8	743.8	467.1	not DE		IPSC_vs_WDR19_wt	1.1	0.154	up	0.0375	0.0658	555	572
ENSG00000004700	RECQL		603	573	672	616	1087	1124	980	899	745	432	835	758		663.8	653.3	696.35	771.77	911.29	931.82	870.51	733.44	655.8	688.17	742.97	685.85		WDR19_mut_vs_wt	1.2	0.317	up	2.96e-07	1.2e-06	1120	750	871.3	871.3	701.2	not DE		IPSC_vs_WDR19_wt	-1	-0.0641	down	0.358	0.452	899	750
ENSG00000004766	VPS50		680	626	789	584	979	903	875	819	679	361	709	713		748.56	713.73	817.58	731.67	820.75	748.6	777.24	668.17	597.7	575.07	630.85	645.14		WDR19_mut_vs_wt	1.2	0.301	up	9.55e-07	3.66e-06	979	706	769.6	769.6	623.4	not DE		IPSC_vs_WDR19_wt	1.2	0.281	up	3.21e-05	9.48e-05	819	706
ENSG00000004776	HSPB6		79	82	80	110	123	129	135	88	110	48	92	82		86.97	93.49	82.9	137.82	103.12	106.94	119.92	71.79	96.83	76.46	81.86	74.2		WDR19_mut_vs_wt	1.4	0.528	up	9.23e-05	0.000279	135	94.4	116.9	116.9	80.2	not DE		IPSC_vs_WDR19_wt	1.1	0.125	up	0.423	0.517	110	94.4
ENSG00000004777	ARHGAP33		2579	2508	2690	1518	1700	1817	1931	3059	3136	1405	2606	2520		2839.04	2859.48	2787.46	1901.85	1425.21	1506.32	1715.26	2495.65	2760.51	2238.16	2318.77	2280.14		WDR19_mut_vs_wt	-1.5	-0.567	down	0	0	3140	2260	2418.6	1637.2	2418.6	not DE		IPSC_vs_WDR19_wt	1.2	0.225	up	0.00549	0.0116	3140	2260
ENSG00000004779	NDUFAB1		855	792	838	861	1328	1335	1136	1695	1426	852	1385	1425		941.21	902.99	868.36	1078.72	1113.34	1106.74	1009.08	1382.85	1255.26	1357.23	1232.35	1289.37		WDR19_mut_vs_wt	-1.2	-0.273	down	1.12e-07	4.73e-07	1700	1130	1303.4	1077	1303.4	not DE		IPSC_vs_WDR19_wt	-1.4	-0.526	down	0	0	1700	1130
ENSG00000004799	PDK4		706	624	679	778	1215	1234	1171	894	836	532	882	830		777.19	711.45	703.6	974.73	1018.6	1023.01	1040.17	729.36	735.9	847.47	784.79	751		WDR19_mut_vs_wt	1.3	0.407	up	0	0	1230	841	1014.1	1014.1	769.7	not DE		IPSC_vs_WDR19_wt	-1	-0.0679	down	0.273	0.363	894	841
ENSG00000004809	SLC22A16		5	3	5	0	6	5	4	2	2	0	0	1		5.5	3.42	5.18	0	5.03	4.15	3.55	1.63	1.76	0	0	0.9		WDR19_mut_vs_wt	3.6	1.83	up	0.0464	0.0844	6	2.6	3.2	3.2	0.9	not DE		IPSC_vs_WDR19_wt	5	2.32	up	0.0146	0.0282	5	2.6
ENSG00000004838	ZMYND10		38	35	43	24	27	29	25	41	24	14	26	22		41.83	39.9	44.56	30.07	22.64	24.04	22.21	33.45	21.13	22.3	23.13	19.91		WDR19_mut_vs_wt	1	0.0138	up	0.955	0.971	41	28.8	24.7	24.7	24	not DE		IPSC_vs_WDR19_wt	1.7	0.8	up	0.00129	0.00305	43	28.8
ENSG00000004846	ABCB5		16	10	13	8	10	7	6	3	3	1	6	3		17.61	11.4	13.47	10.02	8.38	5.8	5.33	2.45	2.64	1.59	5.34	2.71		WDR19_mut_vs_wt	2.4	1.25	up	0.0192	0.0385	10	7.2	7.4	7.4	2.9	not DE		IPSC_vs_WDR19_wt	4.7	2.22	up	3.48e-05	0.000102	16	7.2
ENSG00000004848	ARX		7	4	6	1	5	6	5	1	4	2	0	2		7.71	4.56	6.22	1.25	4.19	4.97	4.44	0.82	3.52	3.19	0	1.81		WDR19_mut_vs_wt	2.2	1.13	up	0.125	0.199	6	3.6	3.7	3.7	1.9	not DE		IPSC_vs_WDR19_wt	3.5	1.81	up	0.0169	0.0322	7	3.6
ENSG00000004864	SLC25A13		1557	1638	1765	1867	2733	2832	2638	2337	1997	1136	2147	2073		1713.99	1867.55	1828.94	2339.1	2291.23	2347.78	2343.26	1906.61	1757.89	1809.64	1910.36	1875.69		WDR19_mut_vs_wt	1.3	0.33	up	0	0	2830	2000	2330.3	2330.3	1852	not DE		IPSC_vs_WDR19_wt	-1	-0.0397	down	0.382	0.476	2340	2000
ENSG00000004866	ST7		617	597	570	690	951	899	837	801	745	450	775	804		679.21	680.67	590.65	864.48	797.28	745.29	743.48	653.49	655.8	716.85	689.58	727.47		WDR19_mut_vs_wt	1.1	0.193	up	0.00244	0.00589	951	712	787.6	787.6	688.6	not DE		IPSC_vs_WDR19_wt	-1.1	-0.0813	down	0.255	0.343	804	712
ENSG00000004897	CDC27		2579	2564	2760	2767	4251	4271	3654	3196	2975	1568	2873	2995		2839.04	2923.33	2859.99	3466.68	3563.85	3540.73	3245.75	2607.42	2618.79	2497.82	2556.34	2709.93		WDR19_mut_vs_wt	1.3	0.409	up	0	0	4270	2950	3454.3	3454.3	2598.1	not DE		IPSC_vs_WDR19_wt	1.1	0.144	up	0.000844	0.00205	3200	2950
ENSG00000004939	SLC4A1		0	0	1	0	2	0	0	5	6	2	2	3		0	0	1.04	0	1.68	0	0	4.08	5.28	3.19	1.78	2.71		WDR19_mut_vs_wt	-7.4	-2.88	down	0.0188	0.0379	6	1.6	3.4	0.4	3.4	not DE		IPSC_vs_WDR19_wt	-8.8	-3.13	down	0.0267	0.0485	6	1.6
ENSG00000004948	CALCR		0	4	3	3	5	3	2	85	77	48	69	110		0	4.56	3.11	3.76	4.19	2.49	1.78	69.35	67.78	76.46	61.39	99.53		WDR19_mut_vs_wt	-25	-4.63	down	0	0	110	32.9	74.9	3.1	74.9	DE		IPSC_vs_WDR19_wt	-29	-4.88	down	0	0	110	32.9
ENSG00000263503	MAPK8IP1P2		0	0	0	29	29	30	26	18	22	16	27	25		0	0	0	36.33	24.31	24.87	23.1	14.69	19.37	25.49	24.02	22.62		WDR19_mut_vs_wt	1.3	0.355	up	0.199	0.293	30	17.9	27.2	27.2	21.2	not DE		IPSC_vs_WDR19_wt	-100	-6.7	down	2.69e-08	1.09e-07	27	17.9
ENSG00000004975	DVL2		4257	3779	4169	2989	4317	4333	4214	4563	4454	2373	4358	4272		4686.23	4308.6	4320.04	3744.82	3619.18	3592.13	3743.18	3722.67	3920.7	3780.18	3877.67	3865.38		WDR19_mut_vs_wt	-1	-0.0619	down	0.0886	0.149	4560	3930	3833.3	3674.8	3833.3	not DE		IPSC_vs_WDR19_wt	1.2	0.211	up	9e-08	3.48e-07	4560	3930
ENSG00000215478	CES5AP1		8	13	13	0	0	2	3	30	28	24	31	29		8.81	14.82	13.47	0	0	1.66	2.66	24.48	24.65	38.23	27.58	26.24		WDR19_mut_vs_wt	-24	-4.59	down	0	2e-10	31	15.2	28.2	1.1	28.2	DE		IPSC_vs_WDR19_wt	-2.2	-1.16	down	0.00115	0.00273	31	15.2
ENSG00000005007	UPF1		6349	6119	6611	4826	6523	6946	7312	7549	7345	3998	7270	6893		6989.16	6976.53	6850.51	6046.34	5468.6	5758.35	6495.05	6158.76	6465.54	6368.8	6468.71	6236.91		WDR19_mut_vs_wt	-1.1	-0.0937	down	0.0346	0.0651	7550	6360	6339.7	5942.1	6339.7	not DE		IPSC_vs_WDR19_wt	1.1	0.13	up	0.00694	0.0144	7550	6360
ENSG00000005020	SKAP2		773	701	815	994	1547	1597	1328	1617	1360	879	1437	1387		850.94	799.24	844.53	1245.35	1296.94	1323.94	1179.63	1319.21	1197.16	1400.24	1278.62	1254.98		WDR19_mut_vs_wt	-1	-0.0276	down	0.602	0.698	1620	1170	1290	1261.5	1290	not DE		IPSC_vs_WDR19_wt	-1.5	-0.629	down	0	0	1620	1170
ENSG00000005022	SLC25A5		3850	3692	3780	4015	6341	6297	5564	7210	6322	3820	6762	6937		4238.19	4209.41	3916.95	5030.26	5316.02	5220.32	4942.35	5882.19	5565.03	6085.24	6016.7	6276.73		WDR19_mut_vs_wt	-1.2	-0.218	down	2.15e-07	8.84e-07	7210	5220	5965.2	5127.2	5965.2	not DE		IPSC_vs_WDR19_wt	-1.4	-0.533	down	0	0	7210	5220
ENSG00000005059	MCUB		172	180	176	194	332	318	268	184	161	63	136	157		189.34	205.23	182.38	243.06	278.33	263.63	238.06	150.11	141.72	100.36	121.01	142.06		WDR19_mut_vs_wt	1.9	0.946	up	0	0	332	188	255.8	255.8	131.1	not DE		IPSC_vs_WDR19_wt	1.4	0.53	up	6.63e-06	2.12e-05	184	188
ENSG00000158748	HTR6		5	17	9	23	45	69	42	1168	1205	471	954	1121		5.5	19.38	9.33	28.82	37.73	57.2	37.31	952.9	1060.72	750.3	848.85	1014.3		WDR19_mut_vs_wt	-23	-4.51	down	0	0	1200	402	925.4	40.3	925.4	DE		IPSC_vs_WDR19_wt	-82	-6.36	down	0	0	1200	402
ENSG00000005075	POLR2J		687	659	752	696	998	1009	902	1006	906	484	917	977		756.27	751.35	779.24	872	836.68	836.48	801.22	820.73	797.52	771.01	815.93	884.01		WDR19_mut_vs_wt	1	0.0268	up	0.609	0.704	1010	810	836.6	836.6	817.8	not DE		IPSC_vs_WDR19_wt	-1.1	-0.105	down	0.0745	0.12	1010	810
ENSG00000005100	DHX33		1451	1423	1468	1433	2157	2242	2012	2283	2146	1080	2094	1856		1597.3	1622.42	1521.18	1795.36	1808.33	1858.66	1787.21	1862.56	1889.05	1720.44	1863.2	1679.34		WDR19_mut_vs_wt	1	0.0056	up	0.901	0.934	2280	1750	1812.4	1812.4	1802.9	not DE		IPSC_vs_WDR19_wt	-1.1	-0.193	down	0.000128	0.000351	2280	1750
ENSG00000251491	OR7E28P		1	2	1	117	190	201	160	180	150	106	177	175		1.1	2.28	1.04	146.59	159.29	166.63	142.12	146.85	132.04	168.86	157.49	158.34		WDR19_mut_vs_wt	1	0.0219	up	0.845	0.893	201	115	153.7	153.7	152.7	not DE		IPSC_vs_WDR19_wt	-100	-6.71	down	0	0	180	115
ENSG00000005108	THSD7A		3991	3992	4598	1094	1642	1688	1699	3212	2839	1732	3265	2857		4393.41	4551.45	4764.58	1370.64	1376.58	1399.38	1509.18	2620.47	2499.07	2759.07	2905.14	2585.07		WDR19_mut_vs_wt	-1.9	-0.917	down	0	0	3260	2730	2673.8	1413.9	2673.8	not DE		IPSC_vs_WDR19_wt	1.7	0.774	up	0	0	4600	2730
ENSG00000005156	LIG3		1848	1882	2065	1594	2569	2418	2428	3310	2920	1726	3067	2952		2034.33	2145.75	2139.81	1997.07	2153.74	2004.56	2156.73	2700.42	2570.37	2749.51	2728.96	2671.02		WDR19_mut_vs_wt	-1.3	-0.367	down	0	0	3310	2340	2684.1	2078	2684.1	not DE		IPSC_vs_WDR19_wt	-1.3	-0.348	down	0	0	3310	2340
ENSG00000005175	RPAP3		860	935	960	882	1591	1559	1391	1565	1344	757	1375	1330		946.71	1066.03	994.78	1105.03	1333.82	1292.44	1235.59	1276.79	1183.08	1205.9	1223.45	1203.41		WDR19_mut_vs_wt	1	0.0304	up	0.587	0.686	1590	1170	1241.7	1241.7	1218.5	not DE		IPSC_vs_WDR19_wt	-1.2	-0.283	down	6.51e-06	2.09e-05	1560	1170
ENSG00000005187	ACSM3		249	314	290	428	715	668	531	806	751	415	758	815		274.11	358	300.51	536.23	599.42	553.78	471.67	657.57	661.08	661.09	674.45	737.43		WDR19_mut_vs_wt	-1.3	-0.328	down	1.73e-05	5.75e-05	815	540	678.3	540.3	678.3	not DE		IPSC_vs_WDR19_wt	-2.2	-1.13	down	0	0	815	540
ENSG00000005189	REXO5		127	137	136	125	176	221	175	192	172	87	168	197		139.81	156.2	140.93	156.61	147.55	183.21	155.45	156.64	151.41	138.59	149.48	178.25		WDR19_mut_vs_wt	1	0.0472	up	0.657	0.745	221	155	160.7	160.7	154.9	not DE		IPSC_vs_WDR19_wt	-1.1	-0.0984	down	0.414	0.508	197	155
ENSG00000005194	CIAPIN1		1647	1650	1768	1663	2582	2614	2337	2534	2243	1282	2278	2312		1813.07	1881.24	1832.05	2083.52	2164.64	2167.05	2075.89	2067.33	1974.43	2042.22	2026.92	2091.94		WDR19_mut_vs_wt	1	0.058	up	0.115	0.185	2610	2020	2122.8	2122.8	2040.6	not DE		IPSC_vs_WDR19_wt	-1.1	-0.148	down	0.000349	0.000903	2530	2020
ENSG00000005206	SPPL2B		3726	3277	3753	2900	3923	4010	3974	4156	4171	2167	3881	3875		4101.69	3736.25	3888.97	3633.31	3288.87	3324.36	3530	3390.62	3671.58	3452.02	3453.24	3506.17		WDR19_mut_vs_wt	-1	-0.0226	down	0.597	0.695	4170	3580	3494.7	3444.1	3494.7	not DE		IPSC_vs_WDR19_wt	1.1	0.161	up	0.000517	0.0013	4170	3580
ENSG00000005238	FAM214B		922	807	921	581	888	780	737	924	906	502	865	940		1014.96	920.09	954.37	727.92	744.46	646.63	654.66	753.83	797.52	799.68	769.66	850.53		WDR19_mut_vs_wt	-1.1	-0.197	down	0.0011	0.00283	940	803	794.2	693.4	794.2	not DE		IPSC_vs_WDR19_wt	1.2	0.279	up	1.57e-05	4.81e-05	940	803
ENSG00000005243	COPZ2		146	120	115	103	157	149	159	160	175	96	133	132		160.72	136.82	119.17	129.05	131.62	123.52	141.24	130.53	154.05	152.93	118.34	119.44		WDR19_mut_vs_wt	-1	-0.0293	down	0.807	0.865	175	135	135.1	131.4	135.1	not DE		IPSC_vs_WDR19_wt	1	0.049	up	0.711	0.778	175	135
ENSG00000005249	PRKAR2B		286	317	305	342	600	572	500	778	644	358	637	659		314.84	361.43	316.05	428.48	503.01	474.2	444.14	634.72	566.89	570.29	566.79	596.28		WDR19_mut_vs_wt	-1.3	-0.342	down	4.87e-07	1.93e-06	778	481	587	462.5	587	not DE		IPSC_vs_WDR19_wt	-1.8	-0.831	down	0	0	778	481
ENSG00000005302	MSL3		1920	1903	2166	2258	3678	3450	3231	2847	2758	1506	2523	2646		2113.59	2169.69	2244.47	2828.97	3083.47	2860.11	2870.01	2322.69	2427.77	2399.05	2244.92	2394.15		WDR19_mut_vs_wt	1.2	0.306	up	0	0	3680	2500	2910.6	2910.6	2357.7	not DE		IPSC_vs_WDR19_wt	-1.1	-0.115	down	0.0115	0.0229	2850	2500
ENSG00000005339	CREBBP		10429	10222	11192	6843	8700	9771	10510	8108	8202	4035	7883	8011		11480.5	11654.5	11597.5	8573.37	7293.7	8100.33	9335.75	6614.82	7219.93	6427.74	7014.15	7248.5		WDR19_mut_vs_wt	1.2	0.269	up	4.77e-06	1.69e-05	10500	8550	8325.8	8325.8	6905	not DE		IPSC_vs_WDR19_wt	1.7	0.745	up	0	0	11200	8550
ENSG00000005379	TSPOAP1		1772	1600	1732	1199	1562	1839	1760	2993	2868	1534	2739	2632		1950.67	1824.23	1794.75	1502.19	1309.51	1524.56	1563.36	2441.8	2524.6	2443.66	2437.11	2381.48		WDR19_mut_vs_wt	-1.7	-0.731	down	0	0	2990	1970	2445.7	1474.9	2445.7	not DE		IPSC_vs_WDR19_wt	-1.3	-0.398	down	0	0	2990	1970
ENSG00000005421	PON1		18	16	28	24	34	37	26	20	25	7	20	20		19.81	18.24	29.01	30.07	28.5	30.67	23.1	16.32	22.01	11.15	17.8	18.1		WDR19_mut_vs_wt	1.6	0.681	up	0.0099	0.0213	37	22.1	28.1	28.1	17.1	not DE		IPSC_vs_WDR19_wt	1.3	0.362	up	0.231	0.316	28	22.1
ENSG00000005436	GCFC2		759	702	820	586	931	960	857	997	916	497	931	904		835.53	800.38	849.71	734.18	780.51	795.86	761.25	813.39	806.32	791.72	828.39	817.96		WDR19_mut_vs_wt	-1.1	-0.0785	down	0.114	0.184	997	801	811.6	767.9	811.6	not DE		IPSC_vs_WDR19_wt	1	0.0286	up	0.601	0.683	997	801
ENSG00000005448	WDR54		374	381	417	314	466	457	456	662	687	295	573	618		411.71	434.39	432.11	393.4	390.67	378.86	405.05	540.08	604.74	469.93	509.84	559.18		WDR19_mut_vs_wt	-1.4	-0.462	down	1e-10	5e-10	687	461	536.8	392	536.8	not DE		IPSC_vs_WDR19_wt	-1.3	-0.341	down	1.42e-05	4.36e-05	687	461
ENSG00000005469	CROT		366	327	385	279	435	469	401	452	419	230	373	348		402.9	372.83	398.95	349.55	364.68	388.81	356.2	368.76	368.83	366.39	331.89	314.88		WDR19_mut_vs_wt	1	0.065	up	0.376	0.488	469	365	364.8	364.8	350.1	not DE		IPSC_vs_WDR19_wt	1.1	0.165	up	0.0415	0.0719	452	365
ENSG00000155719	OTOA		15	29	33	1	1	5	4	74	65	42	50	53		16.51	33.06	34.2	1.25	0.84	4.15	3.55	60.37	57.22	66.91	44.49	47.96		WDR19_mut_vs_wt	-22	-4.44	down	0	0	74	30.9	55.4	2.4	55.4	DE		IPSC_vs_WDR19_wt	-2	-0.974	down	0.000235	0.00062	74	30.9
ENSG00000005483	KMT2E		4771	4593	4942	3143	4334	4547	4274	5167	4963	2737	4953	4900		5252.06	5236.67	5121.04	3937.76	3633.44	3769.54	3796.48	4215.44	4368.75	4360.03	4407.09	4433.61		WDR19_mut_vs_wt	-1.2	-0.204	down	6e-10	3.2e-09	5170	4380	4357	3784.3	4357	not DE		IPSC_vs_WDR19_wt	1.2	0.256	up	0	0	5170	4380
ENSG00000005486	RHBDD2		3139	2737	2958	2837	3695	3920	3509	3580	3739	1909	3481	3791		3455.5	3120.57	3065.17	3554.38	3097.73	3249.75	3116.95	2920.7	3291.31	3041.03	3097.33	3430.17		WDR19_mut_vs_wt	1	0.0427	up	0.45	0.56	3920	3200	3254.7	3254.7	3156.1	not DE		IPSC_vs_WDR19_wt	1	0.0256	up	0.68	0.751	3790	3200
ENSG00000276542			0	7	8	1	5	3	5	75	63	64	65	56		0	7.98	8.29	1.25	4.19	2.49	4.44	61.19	55.46	101.95	57.84	50.67		WDR19_mut_vs_wt	-20	-4.32	down	0	0	75	29.6	65.4	3.1	65.4	DE		IPSC_vs_WDR19_wt	-12	-3.56	down	0	0	75	29.6
ENSG00000005700	IBTK		1470	1593	1762	1542	2519	2538	2136	2928	2624	1524	2647	2716		1618.22	1816.25	1825.84	1931.92	2111.82	2104.05	1897.35	2388.77	2309.81	2427.73	2355.25	2457.49		WDR19_mut_vs_wt	-1.2	-0.246	down	3.04e-07	1.23e-06	2930	2100	2387.8	2011.3	2387.8	not DE		IPSC_vs_WDR19_wt	-1.4	-0.445	down	0	0	2930	2100
ENSG00000005801	ZNF195		1465	1479	1657	1618	2553	2402	2226	2101	1887	1029	1879	1875		1612.71	1686.27	1717.03	2027.14	2140.32	1991.3	1977.3	1714.08	1661.06	1639.19	1671.9	1696.53		WDR19_mut_vs_wt	1.2	0.278	up	0	0	2550	1790	2034	2034	1676.6	not DE		IPSC_vs_WDR19_wt	-1	-0.00514	down	0.909	0.935	2100	1790
ENSG00000005810	MYCBP2		2664	2778	3123	1978	3206	3292	3214	3080	2841	1568	2765	2885		2932.61	3167.32	3236.14	2478.17	2687.77	2729.12	2854.91	2512.78	2500.83	2497.82	2460.25	2610.4		WDR19_mut_vs_wt	1.1	0.0964	up	0.0335	0.0633	3290	2720	2687.5	2687.5	2516.4	not DE		IPSC_vs_WDR19_wt	1.2	0.306	up	5e-10	2.5e-09	3120	2720
ENSG00000005812	FBXL3		803	739	826	792	1300	1354	1107	896	786	426	791	761		883.97	842.57	855.93	992.27	1089.86	1122.49	983.32	730.99	691.89	678.62	703.82	688.57		WDR19_mut_vs_wt	1.5	0.584	up	0	0	1350	855	1047	1047	698.8	not DE		IPSC_vs_WDR19_wt	1.2	0.298	up	1.14e-06	3.97e-06	896	855
ENSG00000005844	ITGAL		4	12	3	1	5	5	9	3	11	5	10	7		4.4	13.68	3.11	1.25	4.19	4.15	7.99	2.45	9.68	7.96	8.9	6.33		WDR19_mut_vs_wt	-1.5	-0.623	down	0.279	0.386	11	6.2	7.1	4.4	7.1	not DE		IPSC_vs_WDR19_wt	1	0.000722	up	0.999	0.999	12	6.2
ENSG00000005882	PDK2		1362	1144	1326	857	1072	1080	1239	808	865	419	811	826		1499.33	1304.32	1374.04	1073.71	898.72	895.34	1100.57	659.2	761.43	667.47	721.61	747.38		WDR19_mut_vs_wt	1.4	0.475	up	1e-10	5e-10	1240	975	992.1	992.1	711.4	not DE		IPSC_vs_WDR19_wt	2	0.967	up	0	0	1360	975
ENSG00000005884	ITGA3		4896	5109	5468	5426	7170	8868	7314	4316	4330	2057	4284	4112		5389.66	5824.99	5666.1	6798.06	6011.01	7351.72	6496.83	3521.16	3811.55	3276.79	3811.82	3720.61		WDR19_mut_vs_wt	1.8	0.876	up	0	0	8870	5140	6664.4	6664.4	3628.4	not DE		IPSC_vs_WDR19_wt	1.5	0.632	up	0	0	5470	5140
ENSG00000005889	ZFX		2213	2191	2330	2243	3438	3545	3064	2392	2227	1259	2128	2102		2436.14	2498.05	2414.41	2810.18	2882.27	2938.87	2721.67	1951.48	1960.35	2005.58	1893.45	1901.93		WDR19_mut_vs_wt	1.5	0.549	up	0	0	3540	2370	2838.2	2838.2	1942.6	not DE		IPSC_vs_WDR19_wt	1.3	0.336	up	0	0	2390	2370
ENSG00000005893	LAMP2		3432	3289	3426	3272	5050	5011	4703	4795	4101	2640	4476	3756		3778.05	3749.93	3550.12	4099.38	4233.7	4154.2	4177.55	3911.94	3609.97	4205.51	3982.66	3398.5		WDR19_mut_vs_wt	1.1	0.126	up	0.0161	0.0329	5050	3900	4166.2	4166.2	3821.7	not DE		IPSC_vs_WDR19_wt	-1	-0.048	down	0.404	0.498	4800	3900
ENSG00000052850	ALX4		144	255	238	23	39	27	25	648	601	326	595	480		158.52	290.74	246.62	28.82	32.7	22.38	22.21	528.66	529.04	519.32	529.42	434.31		WDR19_mut_vs_wt	-19	-4.27	down	0	0	648	279	508.2	26.5	508.2	DE		IPSC_vs_WDR19_wt	-2.2	-1.13	down	0	0	648	279
ENSG00000005981	ASB4		7	11	23	16	24	22	30	24	32	17	22	28		7.71	12.54	23.83	20.05	20.12	18.24	26.65	19.58	28.17	27.08	19.58	25.33		WDR19_mut_vs_wt	-1.1	-0.157	down	0.576	0.676	32	20.7	23.9	21.3	23.9	not DE		IPSC_vs_WDR19_wt	-1.6	-0.679	down	0.045	0.0773	32	20.7
ENSG00000006007	GDE1		2257	2019	2218	2190	3328	3188	2848	3348	3183	1786	3210	2806		2484.57	2301.95	2298.36	2743.78	2790.05	2642.91	2529.8	2731.43	2801.88	2845.09	2856.2	2538.92		WDR19_mut_vs_wt	-1	-0.041	down	0.377	0.489	3350	2630	2754.7	2676.6	2754.7	not DE		IPSC_vs_WDR19_wt	-1.2	-0.221	down	1.54e-05	4.73e-05	3350	2630
ENSG00000006015	REX1BD		1370	1202	1423	1179	1582	1610	1550	1294	1262	606	1228	1131		1508.14	1370.45	1474.55	1477.13	1326.28	1334.72	1376.82	1055.69	1110.89	965.36	1092.65	1023.35		WDR19_mut_vs_wt	1.3	0.386	up	0	0	1610	1260	1378.7	1378.7	1049.6	not DE		IPSC_vs_WDR19_wt	1.4	0.463	up	0	0	1420	1260
ENSG00000006016	CRLF1		255	190	239	56	108	115	93	135	96	67	104	101		280.71	216.63	247.66	70.16	90.54	95.34	82.61	110.14	84.51	106.73	92.54	91.39		WDR19_mut_vs_wt	-1.1	-0.176	down	0.189	0.281	135	131	97.1	84.7	97.1	not DE		IPSC_vs_WDR19_wt	2.6	1.36	up	0	0	255	131
ENSG00000006025	OSBPL7		1268	1097	1226	901	1150	1258	1206	1289	1292	667	1236	1249		1395.85	1250.74	1270.42	1128.83	964.11	1042.9	1071.26	1051.62	1137.3	1062.53	1099.77	1130.12		WDR19_mut_vs_wt	-1	-0.0643	down	0.239	0.34	1290	1130	1096.3	1051.8	1096.3	not DE		IPSC_vs_WDR19_wt	1.2	0.251	up	2.18e-05	6.56e-05	1290	1130
ENSG00000006042	TMEM98		3111	2945	3229	2316	3562	3295	3278	3057	2911	1600	2825	2930		3424.68	3357.72	3345.98	2901.64	2986.22	2731.61	2911.76	2494.02	2562.45	2548.79	2513.63	2651.12		WDR19_mut_vs_wt	1.1	0.174	up	2.62e-06	9.59e-06	3560	2870	2882.8	2882.8	2554	not DE		IPSC_vs_WDR19_wt	1.3	0.403	up	0	0	3230	2870
ENSG00000161649	CD300LG		3	8	0	1	4	8	3	56	53	75	77	55		3.3	9.12	0	1.25	3.35	6.63	2.66	45.69	46.65	119.47	68.51	49.77		WDR19_mut_vs_wt	-18	-4.19	down	0	1e-10	77	29.7	66	3.5	66	DE		IPSC_vs_WDR19_wt	-16	-4.01	down	6.9e-09	2.95e-08	77	29.7
ENSG00000006062	MAP3K14		635	542	663	535	671	820	786	703	681	307	614	612		699.03	617.96	687.02	670.28	562.54	679.79	698.18	573.53	599.46	489.05	546.33	553.75		WDR19_mut_vs_wt	1.2	0.233	up	0.00148	0.00372	820	615	652.7	652.7	552.4	not DE		IPSC_vs_WDR19_wt	1.2	0.268	up	0.000846	0.00206	703	615
ENSG00000006071	ABCC8		37	36	38	59	87	76	83	47	55	19	37	47		40.73	41.05	39.38	73.92	72.94	63.01	73.73	38.34	48.41	30.27	32.92	42.53		WDR19_mut_vs_wt	1.8	0.856	up	9.17e-07	3.52e-06	87	49.8	70.9	70.9	38.5	not DE		IPSC_vs_WDR19_wt	1	0.047	up	0.824	0.87	55	49.8
ENSG00000006118	TMEM132A		7227	7166	7870	5721	7444	7772	8027	13601	13514	7237	13354	12927		7955.69	8170.26	8155.12	7167.65	6240.72	6443.12	7130.17	11096.2	11895.9	11528.5	11882.1	11696.6		WDR19_mut_vs_wt	-1.7	-0.785	down	0	0	13600	9110	11619.9	6745.4	11619.9	not DE		IPSC_vs_WDR19_wt	-1.4	-0.522	down	0	0	13600	9110
ENSG00000006125	AP2B1		7147	6923	7698	6253	9507	9548	9063	10297	9613	5192	9467	9704		7867.63	7893.21	7976.89	7834.18	7970.25	7915.45	8050.42	8400.69	8461.99	8270.83	8423.56	8780.36		WDR19_mut_vs_wt	-1.1	-0.0927	down	0.00062	0.00166	10300	8150	8467.5	7942.6	8467.5	not DE		IPSC_vs_WDR19_wt	-1.1	-0.0984	down	0.000926	0.00224	10300	8150
ENSG00000006128	TAC1		148	179	185	196	282	234	280	170	121	76	141	80		162.92	204.09	191.7	245.56	236.42	193.99	248.72	138.69	106.51	121.07	125.46	72.39		WDR19_mut_vs_wt	2	1.03	up	0	0	282	171	231.2	231.2	112.8	DE		IPSC_vs_WDR19_wt	1.7	0.725	up	2.35e-06	7.92e-06	185	171
ENSG00000006194	ZNF263		1366	1295	1507	1302	1969	1957	1790	2151	2014	1192	2024	1969		1503.73	1476.48	1561.6	1631.23	1650.72	1622.39	1590.01	1754.87	1772.85	1898.85	1800.92	1781.59		WDR19_mut_vs_wt	-1.1	-0.147	down	0.000194	0.000563	2150	1670	1801.8	1623.6	1801.8	not DE		IPSC_vs_WDR19_wt	-1.2	-0.247	down	2.05e-08	8.43e-08	2150	1670
ENSG00000006210	CX3CL1		1206	1158	1257	1454	1680	1920	1930	1573	1633	769	1592	1481		1327.6	1320.28	1302.54	1821.67	1408.44	1591.71	1714.37	1283.31	1437.47	1225.01	1416.53	1340.04		WDR19_mut_vs_wt	1.2	0.281	up	2.38e-05	7.79e-05	1930	1430	1634	1634	1340.5	not DE		IPSC_vs_WDR19_wt	-1	-0.0282	down	0.702	0.77	1630	1430
ENSG00000006282	SPATA20		2412	2198	2365	2518	3554	3461	3393	3549	3532	2053	3525	3598		2655.2	2506.03	2450.68	3154.72	2979.52	2869.23	3013.91	2895.41	3109.1	3270.42	3136.48	3255.54		WDR19_mut_vs_wt	-1	-0.0603	down	0.179	0.269	3600	2940	3133.4	3004.3	3133.4	not DE		IPSC_vs_WDR19_wt	-1.2	-0.303	down	1.1e-09	4.9e-09	3600	2940
ENSG00000006283	CACNA1G		3179	2750	3125	1291	1972	1716	1905	3422	3263	1891	3552	3260		3499.54	3135.39	3238.22	1617.45	1653.24	1422.59	1692.16	2791.8	2872.3	3012.36	3160.5	2949.71		WDR19_mut_vs_wt	-1.9	-0.89	down	0	0	3550	2590	2957.3	1596.4	2957.3	not DE		IPSC_vs_WDR19_wt	1.1	0.155	up	0.00874	0.0178	3550	2590
ENSG00000006327	TNFRSF12A		2145	2288	2628	4025	5633	6037	4921	4240	4306	2360	4129	4238		2361.28	2608.65	2723.21	5042.79	4722.46	5004.78	4371.19	3459.15	3790.42	3759.47	3673.91	3834.62		WDR19_mut_vs_wt	1.3	0.37	up	0	0	6040	3780	4785.3	4785.3	3703.5	not DE		IPSC_vs_WDR19_wt	-1.4	-0.53	down	0	0	4310	3780
ENSG00000006432	MAP3K9		736	732	760	731	998	1123	1106	1393	1334	773	1424	1302		810.21	834.58	787.53	915.85	836.68	930.99	982.43	1136.46	1174.27	1231.39	1267.05	1178.07		WDR19_mut_vs_wt	-1.3	-0.384	down	0	0	1420	1010	1197.4	916.5	1197.4	not DE		IPSC_vs_WDR19_wt	-1.5	-0.561	down	0	0	1420	1010
ENSG00000006451	RALA		1538	1483	1723	1628	2424	2511	2199	2433	2289	1243	2190	2164		1693.08	1690.83	1785.42	2039.67	2032.18	2081.66	1953.31	1984.93	2014.93	1980.09	1948.62	1958.03		WDR19_mut_vs_wt	1	0.0356	up	0.342	0.453	2510	1930	2026.7	2026.7	1977.3	not DE		IPSC_vs_WDR19_wt	-1.1	-0.198	down	2.63e-06	8.82e-06	2430	1930
ENSG00000006453	BAIAP2L1		993	1040	1105	957	1316	1319	1378	2578	2349	1301	2279	2060		1093.12	1185.75	1145.03	1198.99	1103.28	1093.47	1224.04	2103.23	2067.74	2072.49	2027.81	1863.93		WDR19_mut_vs_wt	-1.8	-0.813	down	0	0	2580	1510	2027	1154.9	2027	not DE		IPSC_vs_WDR19_wt	-1.8	-0.828	down	0	0	2580	1510
ENSG00000006459	KDM7A		692	684	740	543	835	908	859	898	803	474	798	764		761.77	779.86	766.81	680.31	700.03	752.75	763.03	732.62	706.85	755.08	710.05	691.28		WDR19_mut_vs_wt	1	0.0164	up	0.762	0.83	908	733	724	724	719.2	not DE		IPSC_vs_WDR19_wt	1.1	0.101	up	0.0905	0.142	898	733
ENSG00000006468	ETV1		3533	2912	3559	737	1183	1067	1134	1668	1489	875	1597	1439		3889.23	3320.09	3687.94	923.36	991.78	884.56	1007.3	1360.82	1310.71	1393.87	1420.98	1302.03		WDR19_mut_vs_wt	-1.4	-0.511	down	0	0	1670	1790	1357.7	951.8	1357.7	not DE		IPSC_vs_WDR19_wt	2.7	1.42	up	0	0	3560	1790
ENSG00000006530	AGK		1092	1099	1171	938	1508	1397	1308	1705	1474	809	1553	1538		1202.11	1253.02	1213.42	1175.19	1264.24	1158.14	1161.86	1391	1297.51	1288.73	1381.83	1391.61		WDR19_mut_vs_wt	-1.1	-0.184	down	7.65e-05	0.000234	1700	1260	1350.1	1189.9	1350.1	not DE		IPSC_vs_WDR19_wt	-1.1	-0.146	down	0.0046	0.00984	1700	1260
ENSG00000006534	ALDH3B1		31	29	26	44	31	40	48	17	18	13	28	21		34.13	33.06	26.94	55.13	25.99	33.16	42.64	13.87	15.84	20.71	24.91	19		WDR19_mut_vs_wt	2.1	1.04	up	6.25e-05	0.000194	48	28.8	39.2	39.2	18.9	DE		IPSC_vs_WDR19_wt	1.7	0.745	up	0.011	0.0218	31	28.8
ENSG00000006555	TTC22		61	51	61	80	105	102	95	88	102	43	93	106		67.15	58.15	63.21	100.23	88.03	84.56	84.39	71.79	89.79	68.5	82.75	95.91		WDR19_mut_vs_wt	1.1	0.106	up	0.447	0.557	106	79.5	89.3	89.3	81.7	not DE		IPSC_vs_WDR19_wt	-1.3	-0.391	down	0.019	0.0358	106	79.5
ENSG00000006576	PHTF2		1051	1016	1125	842	1281	1189	1128	1228	1120	663	1152	1044		1156.97	1158.38	1165.76	1054.91	1073.93	985.7	1001.97	1001.85	985.9	1056.16	1025.03	944.63		WDR19_mut_vs_wt	1	0.0398	up	0.411	0.524	1280	1050	1029.1	1029.1	1002.7	not DE		IPSC_vs_WDR19_wt	1.2	0.214	up	5.01e-05	0.000145	1230	1050
ENSG00000006607	FARP2		1452	1477	1609	1606	2337	2419	2304	2295	2245	1156	2052	2111		1598.4	1683.99	1667.29	2012.1	1959.24	2005.39	2046.58	1872.35	1976.19	1841.5	1825.83	1910.07		WDR19_mut_vs_wt	1.1	0.088	up	0.0242	0.0474	2420	1870	2005.8	2005.8	1885.2	not DE		IPSC_vs_WDR19_wt	-1.1	-0.194	down	1.06e-05	3.33e-05	2300	1870
ENSG00000171303	KCNK3		22	31	31	53	52	62	65	1267	1226	557	969	955		24.22	35.34	32.12	66.4	43.59	51.4	57.74	1033.67	1079.2	887.3	862.2	864.1		WDR19_mut_vs_wt	-18	-4.13	down	0	0	1270	420	945.3	54.8	945.3	DE		IPSC_vs_WDR19_wt	-31	-4.95	down	0	0	1270	420
ENSG00000006625	GGCT		468	458	477	573	868	855	796	861	733	481	870	789		515.19	522.19	494.28	717.89	727.69	708.81	707.07	702.44	645.23	766.23	774.11	713.9		WDR19_mut_vs_wt	-1	-0.00582	down	0.922	0.948	870	666	720.4	715.4	720.4	not DE		IPSC_vs_WDR19_wt	-1.4	-0.493	down	0	0	870	666
ENSG00000006634	DBF4		617	663	780	702	1042	1003	979	1122	1011	584	1052	1035		679.21	755.91	808.26	879.51	873.57	831.5	869.62	915.37	889.95	930.31	936.05	936.49		WDR19_mut_vs_wt	-1.1	-0.0943	down	0.0742	0.128	1120	859	921.6	863.6	921.6	not DE		IPSC_vs_WDR19_wt	-1.2	-0.3	down	5.07e-07	1.82e-06	1120	859
ENSG00000006638	TBXA2R		107	116	100	135	179	230	192	130	129	61	91	101		117.79	132.26	103.62	169.14	150.07	190.67	170.55	106.06	113.55	97.17	80.97	91.39		WDR19_mut_vs_wt	1.7	0.796	up	1e-10	5e-10	230	127	170.1	170.1	97.8	not DE		IPSC_vs_WDR19_wt	1.2	0.264	up	0.063	0.104	130	127
ENSG00000006652	IFRD1		291	234	280	256	424	379	331	454	344	225	343	379		320.34	266.79	290.14	320.73	355.46	314.2	294.02	370.39	302.81	358.42	305.19	342.93		WDR19_mut_vs_wt	-1	-0.061	down	0.479	0.587	454	320	335.9	321.1	335.9	not DE		IPSC_vs_WDR19_wt	-1.1	-0.196	down	0.0424	0.0734	454	320
ENSG00000006695	COX10		661	572	621	677	843	924	875	961	905	447	940	892		727.65	652.16	643.5	848.19	706.73	766.01	777.24	784.02	796.64	712.07	836.39	807.1		WDR19_mut_vs_wt	-1	-0.0326	down	0.604	0.701	961	755	787.2	774.5	787.2	not DE		IPSC_vs_WDR19_wt	-1.2	-0.228	down	0.00119	0.00283	961	755
ENSG00000006704	GTF2IRD1		2728	2500	2702	2405	3603	3629	3690	3482	3395	1905	3469	3226		3003.06	2850.36	2799.89	3013.15	3020.6	3008.5	3277.73	2840.75	2988.5	3034.66	3086.65	2918.94		WDR19_mut_vs_wt	1	0.0518	up	0.209	0.305	3690	2990	3080	3080	2973.9	not DE		IPSC_vs_WDR19_wt	-1	-0.0433	down	0.34	0.434	3480	2990
ENSG00000006712	PAF1		2595	2289	2739	2367	3426	3392	3289	2799	2621	1477	2700	2788		2856.65	2609.79	2838.23	2965.54	2872.21	2812.03	2921.53	2283.53	2307.17	2352.85	2402.41	2522.63		WDR19_mut_vs_wt	1.2	0.285	up	0	1e-10	3430	2650	2892.8	2892.8	2373.7	not DE		IPSC_vs_WDR19_wt	1.2	0.222	up	1.52e-06	5.21e-06	2800	2650
ENSG00000006715	VPS41		2227	2094	2433	1816	2826	2728	2634	2397	2144	1297	2280	2267		2451.55	2387.46	2521.15	2275.21	2369.19	2261.56	2339.71	1955.56	1887.29	2066.12	2028.7	2051.22		WDR19_mut_vs_wt	1.2	0.213	up	7.95e-08	3.42e-07	2830	2220	2311.4	2311.4	1997.8	not DE		IPSC_vs_WDR19_wt	1.2	0.299	up	0	0	2430	2220
ENSG00000006740	ARHGAP44		465	460	466	366	519	571	571	848	809	440	829	750		511.89	524.47	482.88	458.55	435.11	473.37	507.2	691.83	712.13	700.92	737.63	678.61		WDR19_mut_vs_wt	-1.5	-0.587	down	0	0	848	576	704.2	468.6	704.2	not DE		IPSC_vs_WDR19_wt	-1.4	-0.477	down	0	0	848	576
ENSG00000006744	ELAC2		2848	2709	3019	3032	4651	4622	4429	4747	4416	2382	4354	4543		3135.16	3088.65	3128.38	3798.69	3899.19	3831.72	3934.16	3872.78	3887.25	3794.52	3874.11	4110.59		WDR19_mut_vs_wt	-1	-0.0162	down	0.623	0.716	4750	3700	3907.8	3865.9	3907.8	not DE		IPSC_vs_WDR19_wt	-1.3	-0.327	down	0	0	4750	3700
ENSG00000274276			1	0	1	63	100	88	74	156	116	55	105	128		1.1	0	1.04	78.93	83.84	72.95	65.73	127.27	102.11	87.61	93.43	115.82		WDR19_mut_vs_wt	-1.4	-0.497	down	0.00107	0.00276	156	69.2	105.2	75.4	105.2	not DE		IPSC_vs_WDR19_wt	-150	-7.19	down	0	0	156	69.2
ENSG00000006756	ARSD		1427	1300	1435	1554	2222	2375	2216	2095	2136	1011	1871	1937		1570.88	1482.19	1486.99	1946.96	1862.83	1968.92	1968.41	1709.18	1880.25	1610.52	1664.78	1752.63		WDR19_mut_vs_wt	1.1	0.165	up	0.000441	0.00121	2380	1740	1936.8	1936.8	1723.5	not DE		IPSC_vs_WDR19_wt	-1.1	-0.19	down	0.0003	0.000781	2140	1740
ENSG00000006757	PNPLA4		745	604	743	724	978	1016	902	1179	1063	576	1009	1028		820.12	688.65	769.92	907.08	819.91	842.28	801.22	961.87	935.72	917.57	897.79	930.15		WDR19_mut_vs_wt	-1.1	-0.145	down	0.0101	0.0216	1180	858	928.6	842.6	928.6	not DE		IPSC_vs_WDR19_wt	-1.2	-0.29	down	4.07e-06	1.33e-05	1180	858
ENSG00000228314	CYP4F29P		5	5	0	196	358	303	293	351	292	149	254	261		5.5	5.7	0	245.56	300.13	251.19	260.26	286.36	257.04	237.36	226	236.16		WDR19_mut_vs_wt	1.1	0.0877	up	0.372	0.485	358	193	264.3	264.3	248.6	not DE		IPSC_vs_WDR19_wt	-69	-6.1	down	0	0	351	193
ENSG00000006831	ADIPOR2		1549	1657	1752	1603	2560	2512	2289	2837	2448	1480	2635	2537		1705.18	1889.22	1815.47	2008.35	2146.19	2082.49	2033.26	2314.53	2154.89	2357.63	2344.57	2295.52		WDR19_mut_vs_wt	-1.1	-0.147	down	0.000576	0.00155	2840	2100	2293.4	2067.6	2293.4	not DE		IPSC_vs_WDR19_wt	-1.3	-0.346	down	0	0	2840	2100
ENSG00000006837	CDKL3		21	16	19	14	25	15	16	22	17	14	22	20		23.12	18.24	19.69	17.54	20.96	12.44	14.21	17.95	14.96	22.3	19.58	18.1		WDR19_mut_vs_wt	-1.1	-0.175	down	0.547	0.65	25	18.3	18.6	16.3	18.6	not DE		IPSC_vs_WDR19_wt	1.1	0.152	up	0.627	0.707	22	18.3
ENSG00000007001	UPP2		8	7	4	1	4	1	2	5	7	7	10	9		8.81	7.98	4.14	1.25	3.35	0.83	1.78	4.08	6.16	11.15	8.9	8.14		WDR19_mut_vs_wt	-4.1	-2.02	down	0.00229	0.00558	10	5.6	7.7	1.8	7.7	not DE		IPSC_vs_WDR19_wt	-1.1	-0.103	down	0.853	0.892	10	5.6
ENSG00000007047	MARK4		3318	3029	3418	2586	3086	3275	3303	4688	4527	2663	4752	4401		3652.55	3453.49	3541.83	3239.91	2587.17	2715.03	2933.97	3824.65	3984.96	4242.15	4228.24	3982.11		WDR19_mut_vs_wt	-1.4	-0.499	down	0	0	4750	3530	4052.4	2869	4052.4	not DE		IPSC_vs_WDR19_wt	-1.1	-0.19	down	0.00203	0.00463	4750	3530
ENSG00000007062	PROM1		610	664	763	526	1042	862	912	1598	1387	769	1338	1422		671.51	757.05	790.64	659.01	873.57	714.61	810.1	1303.71	1220.93	1225.01	1190.53	1286.65		WDR19_mut_vs_wt	-1.6	-0.701	down	0	0	1600	959	1245.4	764.3	1245.4	not DE		IPSC_vs_WDR19_wt	-1.7	-0.752	down	0	0	1600	959
ENSG00000007080	CCDC124		2775	2622	2891	2606	3780	3829	3573	3664	3339	1859	3503	3351		3054.8	2989.45	2995.74	3264.97	3168.99	3174.31	3173.8	2989.23	2939.2	2961.38	3116.9	3032.05		WDR19_mut_vs_wt	1.1	0.0858	up	0.00818	0.0179	3830	3070	3195.5	3195.5	3007.8	not DE		IPSC_vs_WDR19_wt	1	0.00194	up	0.957	0.97	3660	3070
ENSG00000007129	CEACAM21		0	3	2	0	4	2	11	7	3	7	7	4		0	3.42	2.07	0	3.35	1.66	9.77	5.71	2.64	11.15	6.23	3.62		WDR19_mut_vs_wt	-1.5	-0.561	down	0.421	0.533	11	4.1	5.9	3.7	5.9	not DE		IPSC_vs_WDR19_wt	-3.1	-1.63	down	0.0732	0.118	7	4.1
ENSG00000007168	PAFAH1B1		4800	4815	5317	4282	7093	7184	6590	8166	7201	4189	7341	6923		5283.98	5489.79	5509.63	5364.78	5946.46	5955.66	5853.72	6662.13	6338.79	6673.06	6531.88	6264.06		WDR19_mut_vs_wt	-1.1	-0.166	down	1.48e-05	4.94e-05	8170	5990	6494	5780.2	6494	not DE		IPSC_vs_WDR19_wt	-1.2	-0.258	down	9e-10	4e-09	8170	5990
ENSG00000286621			0	0	1	20	35	23	22	32	32	19	25	29		0	0	1.04	25.06	29.34	19.07	19.54	26.11	28.17	30.27	22.24	26.24		WDR19_mut_vs_wt	-1.1	-0.187	down	0.477	0.585	35	18.9	26.6	23.3	26.6	not DE		IPSC_vs_WDR19_wt	-68	-6.08	down	4.18e-07	1.52e-06	32	18.9
ENSG00000007174	DNAH9		68	82	60	90	111	109	133	63	59	26	63	59		74.86	93.49	62.17	112.76	93.06	90.36	118.14	51.4	51.94	41.42	56.06	53.38		WDR19_mut_vs_wt	2	1	up	2e-10	8e-10	133	74.9	103.6	103.6	50.8	DE		IPSC_vs_WDR19_wt	1.5	0.573	up	0.00132	0.00311	82	74.9
ENSG00000007202	KIAA0100		4227	4405	4703	4041	6199	6272	6056	6716	6403	3452	6223	6653		4653.21	5022.33	4873.39	5062.84	5196.97	5199.59	5379.38	5479.17	5636.34	5499.02	5537.11	6019.76		WDR19_mut_vs_wt	-1.1	-0.113	down	0.00313	0.00742	6720	5300	5634.3	5209.7	5634.3	not DE		IPSC_vs_WDR19_wt	-1.2	-0.217	down	2.43e-07	9.03e-07	6720	5300
ENSG00000007237	GAS7		1796	1855	1946	3074	4483	4947	4593	5022	4882	2278	4522	4174		1977.09	2114.96	2016.5	3851.31	3758.35	4101.15	4079.84	4097.14	4297.45	3628.84	4023.59	3776.71		WDR19_mut_vs_wt	-1	-0.00761	down	0.879	0.918	5020	3480	3964.7	3947.7	3964.7	not DE		IPSC_vs_WDR19_wt	-1.9	-0.963	down	0	0	5020	3480
ENSG00000007255	TRAPPC6A		324	317	343	240	327	369	326	588	564	330	558	571		356.67	361.43	355.43	300.69	274.14	305.91	289.58	479.71	496.47	525.69	496.5	516.65		WDR19_mut_vs_wt	-1.7	-0.78	down	0	0	588	397	503	292.6	503	not DE		IPSC_vs_WDR19_wt	-1.4	-0.487	down	0	2e-10	588	397
ENSG00000007264	MATK		5	9	10	6	8	5	9	20	5	7	15	14		5.5	10.26	10.36	7.52	6.71	4.15	7.99	16.32	4.4	11.15	13.35	12.67		WDR19_mut_vs_wt	-1.8	-0.835	down	0.0584	0.103	20	9.2	11.6	6.6	11.6	not DE		IPSC_vs_WDR19_wt	-1.3	-0.416	down	0.378	0.472	20	9.2
ENSG00000070886	EPHA8		2	5	5	2	5	7	6	107	112	35	73	93		2.2	5.7	5.18	2.51	4.19	5.8	5.33	87.29	98.59	55.75	64.95	84.15		WDR19_mut_vs_wt	-17	-4.1	down	0	0	112	35.1	78.1	4.5	78.1	DE		IPSC_vs_WDR19_wt	-18	-4.18	down	0	0	112	35.1
ENSG00000165197	VEGFD		24	26	40	13	30	31	22	405	396	239	445	436		26.42	29.64	41.45	16.29	25.15	25.7	19.54	330.41	348.58	380.73	395.95	394.5		WDR19_mut_vs_wt	-17	-4.06	down	0	0	445	170	370	21.7	370	DE		IPSC_vs_WDR19_wt	-11	-3.5	down	0	0	445	170
ENSG00000007341	ST7L		346	337	370	299	465	508	474	360	335	207	347	374		380.89	384.23	383.4	374.61	389.84	421.14	421.04	293.7	294.89	329.75	308.75	338.4		WDR19_mut_vs_wt	1.3	0.369	up	3.33e-07	1.34e-06	508	360	401.7	401.7	313.1	not DE		IPSC_vs_WDR19_wt	1.2	0.296	up	0.000242	0.000638	374	360
ENSG00000066032	CTNNA2		33	25	30	29	45	40	36	659	520	441	655	618		36.33	28.5	31.09	36.33	37.73	33.16	31.98	537.64	457.74	702.51	582.81	559.18		WDR19_mut_vs_wt	-16	-4.02	down	0	0	659	256	568	34.8	568	DE		IPSC_vs_WDR19_wt	-18	-4.14	down	0	0	659	256
ENSG00000007372	PAX6		7	11	13	7	6	5	5	15	15	11	6	10		7.71	12.54	13.47	8.77	5.03	4.15	4.44	12.24	13.2	17.52	5.34	9.05		WDR19_mut_vs_wt	-2.1	-1.04	down	0.0212	0.0422	15	9.4	11.5	5.6	11.5	not DE		IPSC_vs_WDR19_wt	1	0.0162	up	0.971	0.979	15	9.4
ENSG00000007376	RPUSD1		1246	1170	1277	1236	1730	1819	1621	1371	1405	689	1454	1464		1371.63	1333.97	1323.26	1548.54	1450.36	1507.98	1439.89	1118.51	1236.77	1097.57	1293.74	1324.65		WDR19_mut_vs_wt	1.2	0.287	up	3.02e-07	1.22e-06	1820	1340	1486.7	1486.7	1214.3	not DE		IPSC_vs_WDR19_wt	1.1	0.142	up	0.0222	0.0412	1460	1340
ENSG00000007384	RHBDF1		2644	2236	2525	2637	3959	3705	3680	3874	3807	2077	3872	3712		2910.59	2549.36	2616.48	3303.81	3319.05	3071.51	3268.84	3160.56	3351.17	3308.65	3445.23	3358.69		WDR19_mut_vs_wt	-1	-0.0374	down	0.403	0.516	3960	3140	3324.9	3240.8	3324.9	not DE		IPSC_vs_WDR19_wt	-1.2	-0.304	down	8e-10	3.5e-09	3870	3140
ENSG00000007392	LUC7L		4078	3778	4544	2636	4222	4038	3870	5752	4809	2861	4967	4937		4489.18	4307.46	4708.62	3302.56	3539.54	3347.57	3437.62	4692.7	4233.19	4557.56	4419.54	4467.09		WDR19_mut_vs_wt	-1.3	-0.392	down	0	0	5750	4130	4474	3406.8	4474	not DE		IPSC_vs_WDR19_wt	1	0.00954	up	0.829	0.874	5750	4130
ENSG00000007402	CACNA2D2		1180	967	1195	1246	1608	1831	1857	2895	3026	1349	2466	2619		1298.98	1102.52	1238.29	1561.07	1348.08	1517.93	1649.52	2361.85	2663.68	2148.95	2194.2	2369.72		WDR19_mut_vs_wt	-1.5	-0.63	down	0	0	3030	1790	2347.7	1519.2	2347.7	not DE		IPSC_vs_WDR19_wt	-1.9	-0.953	down	0	0	3030	1790
ENSG00000197921	HES5		1	2	4	2	0	4	2	39	36	18	32	30		1.1	2.28	4.14	2.51	0	3.32	1.78	31.82	31.69	28.67	28.47	27.14		WDR19_mut_vs_wt	-16	-4	down	0	0	39	13.6	29.6	1.9	29.6	DE		IPSC_vs_WDR19_wt	-12	-3.54	down	4.4e-09	1.91e-08	39	13.6
ENSG00000007520	TSR3		2064	1876	2005	1881	2617	2583	2476	2249	2214	1273	2333	2271		2272.11	2138.91	2077.64	2356.64	2193.98	2141.35	2199.36	1834.82	1948.91	2027.88	2075.86	2054.84		WDR19_mut_vs_wt	1.1	0.16	up	0.000764	0.00202	2620	2110	2222.8	2222.8	1988.5	not DE		IPSC_vs_WDR19_wt	1.1	0.122	up	0.0194	0.0365	2330	2110
ENSG00000007541	PIGQ		2374	2137	2447	1918	2419	2496	2513	2894	3096	1460	2726	2834		2613.37	2436.48	2535.65	2403	2027.98	2069.23	2232.23	2361.04	2725.3	2325.77	2425.54	2564.26		WDR19_mut_vs_wt	-1.1	-0.187	down	0.0011	0.00282	3100	2390	2480.4	2183.1	2480.4	not DE		IPSC_vs_WDR19_wt	1	0.0265	up	0.671	0.744	3100	2390
ENSG00000007545	CRAMP1		1285	1256	1402	849	1116	1274	1385	1334	1248	700	1291	1146		1414.57	1432.02	1452.79	1063.68	935.61	1056.17	1230.26	1088.33	1098.57	1115.1	1148.71	1036.92		WDR19_mut_vs_wt	-1	-0.0345	down	0.589	0.688	1380	1170	1097.5	1071.4	1097.5	not DE		IPSC_vs_WDR19_wt	1.3	0.386	up	2.24e-08	9.17e-08	1400	1170
ENSG00000007866	TEAD3		3538	3226	3561	3173	4066	4407	4323	3868	3770	2048	3716	3608		3894.73	3678.1	3690.01	3975.35	3408.76	3653.48	3840	3155.66	3318.6	3262.46	3306.43	3264.59		WDR19_mut_vs_wt	1.1	0.188	up	2.21e-05	7.26e-05	4410	3540	3719.4	3719.4	3261.5	not DE		IPSC_vs_WDR19_wt	1.2	0.203	up	2.84e-05	8.47e-05	3870	3540
ENSG00000007908	SELE		5	3	1	6	6	5	7	1	0	1	0	2		5.5	3.42	1.04	7.52	5.03	4.15	6.22	0.82	0	1.59	0	1.81		WDR19_mut_vs_wt	7.3	2.87	up	0.00153	0.00384	7	3.1	5.7	5.7	0.8	not DE		IPSC_vs_WDR19_wt	4.3	2.09	up	0.037	0.0649	5	3.1
ENSG00000007923	DNAJC11		1945	1997	2246	2013	2975	3130	3101	2949	2560	1495	2686	2572		2141.11	2276.86	2327.37	2522.02	2494.11	2594.82	2754.53	2405.91	2253.48	2381.53	2389.95	2327.19		WDR19_mut_vs_wt	1.1	0.141	up	0.000846	0.00222	3130	2410	2591.4	2591.4	2351.6	not DE		IPSC_vs_WDR19_wt	-1	-0.0641	down	0.171	0.246	2950	2410
ENSG00000007944	MYLIP		1246	1087	1205	971	1472	1438	1415	1342	1208	676	1218	1257		1371.63	1239.33	1248.66	1216.53	1234.06	1192.13	1256.91	1094.85	1063.36	1076.87	1083.75	1137.36		WDR19_mut_vs_wt	1.1	0.166	up	0.000354	0.000988	1470	1180	1224.9	1224.9	1091.2	not DE		IPSC_vs_WDR19_wt	1.2	0.237	up	3.55e-06	1.17e-05	1340	1180
ENSG00000007952	NOX1		3	4	2	3	6	8	3	1	1	1	4	5		3.3	4.56	2.07	3.76	5.03	6.63	2.66	0.82	0.88	1.59	3.56	4.52		WDR19_mut_vs_wt	2	0.993	up	0.154	0.237	8	3.3	4.5	4.5	2.3	not DE		IPSC_vs_WDR19_wt	1.4	0.516	up	0.521	0.611	5	3.3
ENSG00000007968	E2F2		641	599	648	711	869	1016	962	529	583	218	423	486		705.63	682.95	671.48	890.79	728.53	842.28	854.52	431.58	513.19	347.27	376.38	439.74		WDR19_mut_vs_wt	2	0.965	up	0	0	1020	624	829	829	421.6	not DE		IPSC_vs_WDR19_wt	1.6	0.695	up	0	0	648	624
ENSG00000008018	PSMB1		2540	2295	2568	2379	3731	3777	3272	3529	2977	1781	3190	3124		2796.11	2616.63	2661.04	2980.57	3127.91	3131.2	2906.43	2879.09	2620.55	2837.13	2838.4	2826.65		WDR19_mut_vs_wt	1.1	0.118	up	0.00418	0.0097	3780	2850	3036.5	3036.5	2800.4	not DE		IPSC_vs_WDR19_wt	-1	-0.0569	down	0.211	0.292	3530	2850
ENSG00000008056	SYN1		356	325	350	399	434	551	475	388	419	158	322	300		391.9	370.55	362.68	499.89	363.85	456.79	421.93	316.55	368.83	251.69	286.51	271.45		WDR19_mut_vs_wt	1.4	0.53	up	2.08e-07	8.55e-07	551	364	435.6	435.6	299	not DE		IPSC_vs_WDR19_wt	1.2	0.318	up	0.00488	0.0104	419	364
ENSG00000008083	JARID2		3859	3709	4047	2067	2920	3093	3313	4386	4114	2315	4078	3994		4248.1	4228.79	4193.62	2589.68	2448	2564.15	2942.85	3578.27	3621.41	3687.79	3628.53	3613.85		WDR19_mut_vs_wt	-1.4	-0.459	down	0	0	4390	3450	3626	2636.2	3626	not DE		IPSC_vs_WDR19_wt	1.2	0.22	up	8.63e-06	2.72e-05	4390	3450
ENSG00000008086	CDKL5		820	811	969	746	1149	1156	1147	1312	1219	638	1096	1135		902.68	924.66	1004.11	934.64	963.27	958.34	1018.85	1070.38	1073.04	1016.33	975.2	1026.97		WDR19_mut_vs_wt	-1.1	-0.0916	down	0.0744	0.128	1310	989	1032.4	968.8	1032.4	not DE		IPSC_vs_WDR19_wt	-1.1	-0.13	down	0.0228	0.0422	1310	989
ENSG00000248771	SMIM31		1	2	1	3	2	1	2	30	34	19	41	34		1.1	2.28	1.04	3.76	1.68	0.83	1.78	24.48	29.93	30.27	36.48	30.76		WDR19_mut_vs_wt	-16	-4.03	down	0	0	41	13.7	30.4	2	30.4	DE		IPSC_vs_WDR19_wt	-21	-4.38	down	1.11e-08	4.68e-08	41	13.7
ENSG00000008128	CDK11A		609	531	637	428	628	608	600	615	583	322	550	557		670.4	605.42	660.08	536.23	526.49	504.04	532.96	501.74	513.19	512.94	489.38	503.98		WDR19_mut_vs_wt	1	0.0577	up	0.328	0.439	628	546	524.9	524.9	504.2	not DE		IPSC_vs_WDR19_wt	1.3	0.358	up	1.83e-08	7.57e-08	637	546
ENSG00000008130	NADK		2643	2380	2631	2408	3457	3570	3466	3277	3082	1673	3047	3117		2909.49	2713.54	2726.32	3016.9	2898.2	2959.59	3078.75	2673.5	2712.98	2665.08	2711.16	2820.32		WDR19_mut_vs_wt	1.1	0.136	up	0.000215	0.000619	3570	2820	2988.4	2988.4	2716.6	not DE		IPSC_vs_WDR19_wt	1	0.0341	up	0.402	0.496	3280	2820
ENSG00000125780	TGM3		1	0	0	16	28	30	25	37	38	9	27	29		1.1	0	0	20.05	23.47	24.87	22.21	30.19	33.45	14.34	24.02	26.24		WDR19_mut_vs_wt	-1.2	-0.208	down	0.445	0.556	38	18.3	25.6	22.6	25.6	not DE		IPSC_vs_WDR19_wt	-67	-6.07	down	4.47e-07	1.62e-06	38	18.3
ENSG00000008226	DLEC1		32	17	22	21	31	24	40	24	17	23	17	26		35.23	19.38	22.8	26.31	25.99	19.9	35.53	19.58	14.96	36.64	15.13	23.53		WDR19_mut_vs_wt	1.3	0.35	up	0.221	0.319	40	24.6	26.9	26.9	22	not DE		IPSC_vs_WDR19_wt	1.2	0.291	up	0.361	0.455	32	24.6
ENSG00000008256	CYTH3		1927	1846	2090	1622	2372	2372	2297	2208	2071	1173	2216	2164		2121.3	2104.7	2165.72	2032.15	1988.58	1966.43	2040.36	1801.37	1823.03	1868.58	1971.76	1958.03		WDR19_mut_vs_wt	1.1	0.09	up	0.0255	0.0497	2370	1990	2006.9	2006.9	1884.6	not DE		IPSC_vs_WDR19_wt	1.1	0.177	up	6.06e-05	0.000173	2220	1990
ENSG00000008277	ADAM22		527	490	587	435	789	777	653	791	767	416	732	786		580.14	558.67	608.27	545	661.46	644.15	580.04	645.33	675.16	662.69	651.32	711.19		WDR19_mut_vs_wt	-1.1	-0.133	down	0.0367	0.0686	791	627	669.1	607.7	669.1	not DE		IPSC_vs_WDR19_wt	-1.1	-0.2	down	0.00501	0.0106	791	627
ENSG00000008282	SYPL1		1429	1279	1488	1487	2332	2312	2079	2138	1890	1136	1929	1996		1573.08	1458.24	1541.91	1863.01	1955.05	1916.69	1846.72	1744.26	1663.7	1809.64	1716.39	1806.02		WDR19_mut_vs_wt	1.1	0.12	up	0.00432	0.00999	2330	1740	1895.4	1895.4	1748	not DE		IPSC_vs_WDR19_wt	-1.1	-0.195	down	3.56e-05	0.000105	2140	1740
ENSG00000008283	CYB561		511	485	558	692	881	995	932	1094	1027	503	847	854		562.52	552.97	578.22	866.98	738.59	824.87	827.87	892.53	904.03	801.28	753.64	772.71		WDR19_mut_vs_wt	-1	-0.0225	down	0.735	0.809	1090	756	824.8	814.6	824.8	not DE		IPSC_vs_WDR19_wt	-1.5	-0.549	down	0	0	1090	756
ENSG00000008294	SPAG9		13634	11169	12498	12598	19969	22083	18589	16838	15743	8814	15792	15732		15008.7	12734.2	12950.8	15783.6	16741.1	18307.2	16512.1	13737.1	13858	14040.7	14051.4	14234.6		WDR19_mut_vs_wt	1.2	0.268	up	1.23e-07	5.19e-07	22100	14800	16836	16836	13984.4	not DE		IPSC_vs_WDR19_wt	-1	-0.0439	down	0.427	0.521	16800	14800
ENSG00000008300	CELSR3		325	313	388	252	296	378	394	737	660	395	652	660		357.77	356.86	402.06	315.72	248.15	313.37	349.98	601.27	580.97	629.23	580.14	597.18		WDR19_mut_vs_wt	-1.9	-0.963	down	0	0	737	444	597.8	306.8	597.8	not DE		IPSC_vs_WDR19_wt	-1.6	-0.68	down	0	0	737	444
ENSG00000008311	AASS		2306	2219	2423	1453	2221	2300	2141	3446	2907	1782	2985	2837		2538.51	2529.98	2510.78	1820.42	1861.99	1906.74	1901.79	2811.38	2558.93	2838.72	2656	2566.97		WDR19_mut_vs_wt	-1.4	-0.518	down	0	0	3450	2380	2686.4	1872.7	2686.4	not DE		IPSC_vs_WDR19_wt	-1.1	-0.0867	down	0.0538	0.0903	3450	2380
ENSG00000008323	PLEKHG6		273	243	215	439	558	593	596	1047	996	580	965	918		300.53	277.05	222.79	550.01	467.8	491.61	529.41	854.18	876.74	923.94	858.64	830.62		WDR19_mut_vs_wt	-1.7	-0.771	down	0	0	1050	599	868.8	509.7	868.8	not DE		IPSC_vs_WDR19_wt	-3.2	-1.7	down	0	0	1050	599
ENSG00000008324	SS18L2		250	227	258	226	362	371	310	384	364	225	371	363		275.21	258.81	267.35	283.15	303.48	307.57	275.36	313.28	320.42	358.42	330.11	328.45		WDR19_mut_vs_wt	-1.1	-0.164	down	0.0284	0.0547	384	302	330.1	292.4	330.1	not DE		IPSC_vs_WDR19_wt	-1.2	-0.297	down	0.000493	0.00125	384	302
ENSG00000008382	MPND		394	362	383	252	395	424	434	478	440	221	424	454		433.73	412.73	396.88	315.72	331.15	351.5	385.51	389.97	387.32	352.05	377.27	410.79		WDR19_mut_vs_wt	-1.1	-0.15	down	0.0425	0.0782	478	379	383.5	346	383.5	not DE		IPSC_vs_WDR19_wt	1.1	0.105	up	0.189	0.267	478	379
ENSG00000008394	MGST1		860	791	894	1163	1897	1771	1619	2055	1843	1017	1822	1827		946.71	901.85	926.39	1457.08	1590.36	1468.19	1438.11	1676.55	1622.33	1620.08	1621.18	1653.1		WDR19_mut_vs_wt	-1.1	-0.138	down	0.00126	0.0032	2060	1410	1638.6	1488.4	1638.6	not DE		IPSC_vs_WDR19_wt	-1.8	-0.826	down	0	0	2060	1410
ENSG00000008405	CRY1		1409	1432	1520	1370	2220	2191	1898	2269	2054	1295	2183	2163		1551.07	1632.68	1575.07	1716.43	1861.15	1816.38	1685.94	1851.14	1808.06	2062.93	1942.39	1957.12		WDR19_mut_vs_wt	-1.1	-0.116	down	0.0143	0.0295	2270	1790	1924.3	1770	1924.3	not DE		IPSC_vs_WDR19_wt	-1.2	-0.276	down	1.65e-07	6.24e-07	2270	1790
ENSG00000008438	PGLYRP1		4	6	5	5	5	7	5	8	3	4	2	5		4.4	6.84	5.18	6.26	4.19	5.8	4.44	6.53	2.64	6.37	1.78	4.52		WDR19_mut_vs_wt	1.2	0.268	up	0.631	0.723	8	4.9	5.2	5.2	4.4	not DE		IPSC_vs_WDR19_wt	1.3	0.361	up	0.557	0.644	8	4.9
ENSG00000008441	NFIX		954	904	925	330	464	414	485	230	240	86	225	231		1050.19	1030.69	958.51	413.45	389	343.21	430.81	187.64	211.26	137	200.2	209.01		WDR19_mut_vs_wt	2.1	1.04	up	0	0	485	463	394.1	394.1	189	DE		IPSC_vs_WDR19_wt	5.3	2.4	up	0	0	954	463
ENSG00000008513	ST3GAL1		1107	1063	1188	880	1165	1308	1197	923	841	444	903	791		1218.62	1211.97	1231.04	1102.52	976.68	1084.35	1063.26	753.02	740.3	707.29	803.47	715.71		WDR19_mut_vs_wt	1.4	0.501	up	0	0	1310	967	1056.7	1056.7	744	not DE		IPSC_vs_WDR19_wt	1.6	0.711	up	0	0	1190	967
ENSG00000008516	MMP25		168	204	245	128	168	183	203	221	211	107	186	191		184.94	232.59	253.88	160.37	140.84	151.71	180.32	180.3	185.74	170.45	165.5	172.82		WDR19_mut_vs_wt	-1.1	-0.149	down	0.169	0.256	221	182	175	158.3	175	not DE		IPSC_vs_WDR19_wt	1.3	0.354	up	0.00205	0.00468	245	182
ENSG00000008517	IL32		4905	5101	5247	8256	11855	11504	9837	8186	8237	3862	8084	8222		5399.57	5815.87	5437.09	10343.7	9938.71	9537.01	8737.94	6678.45	7250.74	6152.15	7192.99	7439.42		WDR19_mut_vs_wt	1.4	0.472	up	0	0	11900	7490	9639.3	9639.3	6942.8	not DE		IPSC_vs_WDR19_wt	-1.3	-0.324	down	3.57e-07	1.3e-06	8240	7490
ENSG00000008710	PKD1		6839	6386	7022	3927	5256	5774	6339	7737	8024	4296	7624	7354		7528.57	7280.95	7276.4	4920.01	4406.4	4786.74	5630.76	6312.14	7063.24	6843.51	6783.69	6654.04		WDR19_mut_vs_wt	-1.4	-0.447	down	0	0	8020	6290	6731.3	4936	6731.3	not DE		IPSC_vs_WDR19_wt	1.1	0.129	up	0.0359	0.0633	8020	6290
ENSG00000008735	MAPK8IP2		1426	1053	1256	1020	1188	1442	1509	445	490	170	446	453		1569.78	1200.57	1301.5	1277.92	995.97	1195.44	1340.4	363.05	431.33	270.81	396.84	409.88		WDR19_mut_vs_wt	3.2	1.68	up	0	0	1510	896	1202.4	1202.4	374.4	DE		IPSC_vs_WDR19_wt	3.6	1.85	up	0	0	1430	896
ENSG00000008838	MED24		5678	5179	5961	4179	5915	5862	6005	6751	6533	3533	6186	6004		6250.51	5904.8	6176.96	5235.73	4958.88	4859.7	5334.08	5507.72	5750.77	5628.05	5504.19	5432.53		WDR19_mut_vs_wt	-1.1	-0.127	down	0.000617	0.00165	6750	5550	5564.7	5097.1	5564.7	not DE		IPSC_vs_WDR19_wt	1.1	0.135	up	0.000782	0.00191	6750	5550
ENSG00000008853	RHOBTB2		1199	1071	1308	689	932	932	1023	875	833	425	880	833		1319.89	1221.09	1355.39	863.23	781.35	772.64	908.7	713.86	733.26	677.02	783.01	753.71		WDR19_mut_vs_wt	1.1	0.177	up	0.00443	0.0102	1020	907	831.5	831.5	732.2	not DE		IPSC_vs_WDR19_wt	1.8	0.823	up	0	0	1310	907
ENSG00000008869	HEATR5B		1214	1193	1333	896	1404	1457	1335	1242	1167	615	1160	1207		1336.41	1360.19	1381.29	1122.57	1177.05	1207.88	1185.84	1013.27	1027.27	979.69	1032.15	1092.12		WDR19_mut_vs_wt	1.1	0.189	up	3.76e-05	0.00012	1460	1160	1173.3	1173.3	1028.9	not DE		IPSC_vs_WDR19_wt	1.3	0.399	up	0	0	1330	1160
ENSG00000008952	SEC62		3474	3352	3571	3171	5323	5025	4510	4414	3893	2339	4007	3906		3824.28	3821.76	3700.37	3972.84	4462.57	4165.81	4006.11	3601.11	3426.87	3726.02	3565.35	3534.22		WDR19_mut_vs_wt	1.2	0.22	up	7.45e-08	3.21e-07	5320	3820	4151.8	4151.8	3570.7	not DE		IPSC_vs_WDR19_wt	1.1	0.0841	up	0.0609	0.101	4410	3820
ENSG00000008988	RPS20		11848	11094	12614	9438	14994	14871	13608	16656	14006	8527	15299	15130		13042.6	12648.7	13071	11824.6	12570.3	12328.3	12087.6	13588.6	12329	13583.5	13612.8	13689.9		WDR19_mut_vs_wt	-1.1	-0.13	down	0.000393	0.00109	16700	12900	13360.7	12202.7	13360.7	not DE		IPSC_vs_WDR19_wt	-1	-0.0481	down	0.23	0.315	16700	12900
ENSG00000009307	CSDE1		12994	13147	14445	11927	19275	18497	17626	20257	17620	10453	18110	18787		14304.2	14989.5	14968.3	14943	16159.3	15334.3	15656.7	16526.4	15510.3	16651.6	16113.9	16998.8		WDR19_mut_vs_wt	-1.1	-0.0753	down	0.0343	0.0646	20300	15700	16360.2	15523.3	16360.2	not DE		IPSC_vs_WDR19_wt	-1.1	-0.149	down	0.000128	0.000349	20300	15700
ENSG00000009335	UBE3C		1931	1946	2114	2096	3144	3156	2985	3180	2898	1588	2895	3069		2125.7	2218.72	2190.59	2626.01	2635.79	2616.38	2651.49	2594.37	2551.01	2529.68	2575.92	2776.89		WDR19_mut_vs_wt	1	0.0136	up	0.714	0.792	3180	2510	2632.4	2632.4	2605.6	not DE		IPSC_vs_WDR19_wt	-1.2	-0.26	down	4e-10	1.9e-09	3180	2510
ENSG00000009413	REV3L		1257	1401	1404	1246	2064	2065	2017	2019	1939	1089	1868	1807		1383.74	1597.34	1454.87	1561.07	1730.37	1711.92	1791.65	1647.18	1706.83	1734.77	1662.11	1635.01		WDR19_mut_vs_wt	1	0.0222	up	0.657	0.745	2060	1630	1698.8	1698.8	1677.2	not DE		IPSC_vs_WDR19_wt	-1.1	-0.181	down	0.00115	0.00274	2020	1630
ENSG00000009694	TENM1		510	324	347	44	90	64	94	91	107	47	71	86		561.42	369.41	359.57	55.13	75.45	53.06	83.5	74.24	94.19	74.87	63.17	77.81		WDR19_mut_vs_wt	-1.1	-0.196	down	0.261	0.365	107	162	76.9	66.8	76.9	not DE		IPSC_vs_WDR19_wt	5.6	2.48	up	0	0	510	162
ENSG00000009709	PAX7		7	21	8	5	3	7	6	11	3	9	16	16		7.71	23.94	8.29	6.26	2.52	5.8	5.33	8.97	2.64	14.34	14.24	14.48		WDR19_mut_vs_wt	-2.2	-1.13	down	0.0302	0.0578	16	9.5	10.9	5	10.9	not DE		IPSC_vs_WDR19_wt	1.2	0.299	up	0.554	0.642	21	9.5
ENSG00000251226	LINC02714		21	22	18	0	3	0	3	24	22	9	24	30		23.12	25.08	18.65	0	2.52	0	2.66	19.58	19.37	14.34	21.35	27.14		WDR19_mut_vs_wt	-15	-3.9	down	1.3e-09	6.7e-09	30	14.5	20.4	1.3	20.4	DE		IPSC_vs_WDR19_wt	1.1	0.104	up	0.751	0.812	30	14.5
ENSG00000009765	IYD		4	1	0	2	3	1	3	1	0	0	6	5		4.4	1.14	0	2.51	2.52	0.83	2.66	0.82	0	0	5.34	4.52		WDR19_mut_vs_wt	-1.1	-0.0814	down	0.934	0.956	6	2.1	2.1	2.1	2.1	not DE		IPSC_vs_WDR19_wt	-1.2	-0.282	down	0.8	0.851	6	2.1
ENSG00000009780	FAM76A		351	369	383	353	500	529	440	483	444	244	468	399		386.39	420.71	396.88	442.26	419.18	438.55	390.84	394.05	390.84	388.69	416.42	361.02		WDR19_mut_vs_wt	1.1	0.113	up	0.102	0.167	529	404	422.7	422.7	390.2	not DE		IPSC_vs_WDR19_wt	1	0.0394	up	0.609	0.691	483	404
ENSG00000009790	TRAF3IP3		2	6	8	1	2	7	7	6	2	2	8	4		2.2	6.84	8.29	1.25	1.68	5.8	6.22	4.9	1.76	3.19	7.12	3.62		WDR19_mut_vs_wt	-1.1	-0.116	down	0.857	0.901	8	4.4	4.1	3.7	4.1	not DE		IPSC_vs_WDR19_wt	1.4	0.472	up	0.482	0.575	8	4.4
ENSG00000009830	POMT2		1991	1898	2045	1874	2878	2836	2580	2504	2521	1330	2376	2405		2191.75	2163.99	2119.09	2347.87	2412.79	2351.09	2291.74	2042.86	2219.15	2118.68	2114.12	2176.09		WDR19_mut_vs_wt	1.1	0.14	up	0.000206	0.000594	2880	2210	2350.9	2350.9	2134.2	not DE		IPSC_vs_WDR19_wt	1	0.0159	up	0.703	0.771	2520	2210
ENSG00000009844	VTA1		1414	1350	1521	1518	2363	2207	1856	2036	1893	1104	1930	1989		1556.57	1539.19	1576.1	1901.85	1981.04	1829.64	1648.63	1661.05	1666.34	1758.67	1717.28	1799.68		WDR19_mut_vs_wt	1.1	0.0975	up	0.0583	0.103	2360	1720	1840.3	1840.3	1720.6	not DE		IPSC_vs_WDR19_wt	-1.1	-0.143	down	0.0125	0.0246	2040	1720
ENSG00000009950	MLXIPL		645	582	588	1083	1222	1492	1458	2488	2405	1333	2350	2142		710.03	663.56	609.3	1356.86	1024.47	1236.89	1295.1	2029.81	2117.04	2123.46	2090.99	1938.12		WDR19_mut_vs_wt	-1.7	-0.748	down	0	0	2490	1430	2059.9	1228.3	2059.9	not DE		IPSC_vs_WDR19_wt	-3.1	-1.64	down	0	0	2490	1430
ENSG00000009954	BAZ1B		5902	6158	6856	5128	7694	8224	7972	7709	7017	3831	6870	6752		6497.09	7021	7104.39	6424.7	6450.31	6817.84	7081.31	6289.3	6176.82	6102.77	6112.8	6109.33		WDR19_mut_vs_wt	1.1	0.12	up	0.00194	0.00478	8220	6520	6693.5	6693.5	6158.2	not DE		IPSC_vs_WDR19_wt	1.1	0.159	up	0.000188	0.000504	7710	6520
ENSG00000010017	RANBP9		2071	2028	2037	1495	2043	2160	2440	2770	2453	1407	2403	2226		2279.82	2312.21	2110.8	1873.04	1712.76	1790.68	2167.39	2259.87	2159.29	2241.35	2138.14	2014.13		WDR19_mut_vs_wt	-1.1	-0.197	down	0.00142	0.00358	2770	2090	2162.6	1886	2162.6	not DE		IPSC_vs_WDR19_wt	1	0.0475	up	0.48	0.572	2770	2090
ENSG00000010030	ETV7		511	472	580	601	715	828	869	476	438	216	431	403		562.52	538.15	601.01	752.97	599.42	686.43	771.91	388.34	385.56	344.09	383.5	364.64		WDR19_mut_vs_wt	1.9	0.904	up	0	0	869	532	702.7	702.7	373.2	not DE		IPSC_vs_WDR19_wt	1.5	0.599	up	0	0	580	532
ENSG00000010072	SPRTN		384	373	437	453	652	671	601	666	553	328	582	619		422.72	425.27	452.83	567.55	546.61	556.27	533.85	543.35	486.79	522.5	517.85	560.08		WDR19_mut_vs_wt	1	0.0646	up	0.289	0.398	671	511	551.1	551.1	526.1	not DE		IPSC_vs_WDR19_wt	-1.2	-0.279	down	7.47e-05	0.00021	666	511
ENSG00000010165	METTL13		1106	994	1223	875	1281	1308	1266	1199	1094	614	1026	1031		1217.52	1133.3	1267.31	1096.26	1073.93	1084.35	1124.55	978.19	963.01	978.1	912.92	932.87		WDR19_mut_vs_wt	1.1	0.201	up	2.98e-05	9.6e-05	1310	1060	1094.8	1094.8	953	not DE		IPSC_vs_WDR19_wt	1.3	0.342	up	1e-10	4e-10	1220	1060
ENSG00000010219	DYRK4		432	366	383	478	681	688	596	785	696	364	668	731		475.56	417.29	396.88	598.87	570.92	570.36	529.41	640.43	612.66	579.85	594.37	661.42		WDR19_mut_vs_wt	-1.1	-0.129	down	0.0464	0.0843	785	554	617.7	567.4	617.7	not DE		IPSC_vs_WDR19_wt	-1.4	-0.528	down	0	0	785	554
ENSG00000010244	ZNF207		6325	6202	7097	5687	9037	8625	7531	8813	8190	4446	7876	7873		6962.74	7071.16	7354.12	7125.06	7576.22	7150.27	6689.58	7189.98	7209.37	7082.46	7007.92	7123.64		WDR19_mut_vs_wt	1	0.00255	up	0.945	0.964	9040	7130	7135.3	7135.3	7122.7	not DE		IPSC_vs_WDR19_wt	1	0.00133	up	0.974	0.982	8810	7130
ENSG00000010256	UQCRC1		4828	4482	4908	4672	6975	6812	6108	7918	7144	3903	7216	7306		5314.8	5110.12	5085.81	5853.4	5847.53	5647.26	5425.57	6459.81	6288.61	6217.46	6420.66	6610.6		WDR19_mut_vs_wt	-1.1	-0.17	down	7.28e-07	2.82e-06	7920	5860	6399.4	5693.4	6399.4	not DE		IPSC_vs_WDR19_wt	-1.2	-0.308	down	0	0	7920	5860
ENSG00000010270	STARD3NL		944	993	1021	1008	1670	1661	1399	1550	1352	801	1526	1475		1039.18	1132.16	1057.99	1262.89	1400.05	1377	1242.69	1264.55	1190.12	1275.99	1357.81	1334.61		WDR19_mut_vs_wt	1	0.0416	up	0.442	0.552	1670	1240	1320.7	1320.7	1284.6	not DE		IPSC_vs_WDR19_wt	-1.2	-0.256	down	2.49e-05	7.48e-05	1550	1240
ENSG00000022556	NLRP2		39	36	46	1824	2869	2943	2871	2936	2689	1414	2732	2745		42.93	41.05	47.67	2285.23	2405.24	2439.8	2550.23	2395.3	2367.03	2252.5	2430.88	2483.73		WDR19_mut_vs_wt	1	0.0199	up	0.652	0.741	2940	1810	2420.1	2420.1	2385.9	not DE		IPSC_vs_WDR19_wt	-54	-5.76	down	0	0	2940	1810
ENSG00000010282	HHATL		0	3	3	3	1	5	4	2	3	5	2	6		0	3.42	3.11	3.76	0.84	4.15	3.55	1.63	2.64	7.96	1.78	5.43		WDR19_mut_vs_wt	-1.2	-0.259	down	0.721	0.799	6	3.2	3.9	3.1	3.9	not DE		IPSC_vs_WDR19_wt	-1.7	-0.738	down	0.399	0.493	6	3.2
ENSG00000010292	NCAPD2		4042	3990	4371	3334	4848	5000	4877	5905	5404	3065	5428	4221		4449.55	4549.17	4529.36	4177.06	4064.35	4145.08	4332.11	4817.52	4756.95	4882.53	4829.73	3819.24		WDR19_mut_vs_wt	-1.1	-0.144	down	0.0157	0.0321	5900	4450	4621.2	4179.7	4621.2	not DE		IPSC_vs_WDR19_wt	-1	-0.0348	down	0.593	0.677	5900	4450
ENSG00000010295	IFFO1		1630	1541	1666	849	1098	1285	1221	1060	1026	560	1077	1005		1794.35	1756.96	1726.36	1063.68	920.52	1065.29	1084.58	864.79	903.15	892.08	958.29	909.34		WDR19_mut_vs_wt	1.1	0.189	up	0.000584	0.00157	1280	1160	1033.5	1033.5	905.5	not DE		IPSC_vs_WDR19_wt	1.9	0.957	up	0	0	1670	1160
ENSG00000169676	DRD5		1	5	4	1	3	5	1	37	36	31	35	18		1.1	5.7	4.14	1.25	2.52	4.15	0.89	30.19	31.69	49.38	31.14	16.29		WDR19_mut_vs_wt	-14	-3.76	down	0	0	37	14.9	31.7	2.2	31.7	DE		IPSC_vs_WDR19_wt	-8.6	-3.1	down	2.56e-08	1.04e-07	37	14.9
ENSG00000010318	PHF7		121	125	102	86	155	137	128	187	175	109	174	178		133.2	142.52	105.7	107.75	129.95	113.58	113.7	152.56	154.05	173.64	154.82	161.06		WDR19_mut_vs_wt	-1.4	-0.44	down	8.82e-05	0.000268	187	137	159.2	116.2	159.2	not DE		IPSC_vs_WDR19_wt	-1.2	-0.321	down	0.00992	0.0199	187	137
ENSG00000230869	AGAP10P		1	2	2	85	103	105	96	124	94	59	112	105		1.1	2.28	2.07	106.49	86.35	87.05	85.27	101.16	82.74	93.99	99.66	95.01		WDR19_mut_vs_wt	-1	-0.0627	down	0.652	0.741	124	70.3	94.5	91.3	94.5	not DE		IPSC_vs_WDR19_wt	-52	-5.7	down	0	0	124	70.3
ENSG00000010322	NISCH		8312	7853	8671	5857	7874	8298	8465	8963	9043	4695	8706	8420		9150.09	8953.54	8985.14	7338.04	6601.22	6879.18	7519.23	7312.36	7960.23	7479.12	7746.44	7618.57		WDR19_mut_vs_wt	-1.1	-0.106	down	0.0103	0.022	9040	7800	7623.3	7084.4	7623.3	not DE		IPSC_vs_WDR19_wt	1.2	0.244	up	6.2e-08	2.44e-07	9040	7800
ENSG00000010327	STAB1		91	70	56	80	122	162	122	30	45	8	24	18		100.18	79.81	58.03	100.23	102.28	134.3	108.37	24.48	39.61	12.74	21.35	16.29		WDR19_mut_vs_wt	4.7	2.24	up	0	0	162	66.5	111.3	111.3	22.9	DE		IPSC_vs_WDR19_wt	3.4	1.75	up	0	0	91	66.5
ENSG00000010361	FUZ		490	458	488	416	547	576	545	550	531	204	494	481		539.41	522.19	505.68	521.19	458.58	477.51	484.11	448.71	467.42	324.97	439.55	435.22		WDR19_mut_vs_wt	1.1	0.18	up	0.0225	0.0445	576	469	485.3	485.3	423.2	not DE		IPSC_vs_WDR19_wt	1.2	0.289	up	0.000807	0.00197	550	469
ENSG00000287592			3	0	2	60	117	104	69	65	60	20	62	54		3.3	0	2.07	75.17	98.09	86.22	61.29	53.03	52.82	31.86	55.17	48.86		WDR19_mut_vs_wt	1.6	0.707	up	0.000166	0.000486	117	47.3	80.2	80.2	48.3	not DE		IPSC_vs_WDR19_wt	-27	-4.76	down	0	0	65	47.3
ENSG00000010404	IDS		299	276	325	248	356	335	296	358	335	198	318	303		329.15	314.68	336.77	310.71	298.45	277.72	262.93	292.07	294.89	315.41	282.95	274.16		WDR19_mut_vs_wt	-1	-0.0205	down	0.792	0.854	358	299	291.9	287.5	291.9	not DE		IPSC_vs_WDR19_wt	1.1	0.171	up	0.0444	0.0763	358	299
ENSG00000010438	PRSS3		11	13	13	1	1	2	4	4	3	1	2	1		12.11	14.82	13.47	1.25	0.84	1.66	3.55	3.26	2.64	1.59	1.78	0.9		WDR19_mut_vs_wt	-1.1	-0.18	down	0.813	0.869	4	4.8	2	1.8	2	not DE		IPSC_vs_WDR19_wt	6.4	2.68	up	2.2e-05	6.62e-05	13	4.8
ENSG00000010539	ZNF200		370	360	412	408	532	564	575	505	500	278	525	463		407.31	410.45	426.93	511.17	446.01	467.57	510.76	412	440.13	442.85	467.14	418.93		WDR19_mut_vs_wt	1.1	0.147	up	0.0282	0.0543	575	447	483.9	483.9	436.2	not DE		IPSC_vs_WDR19_wt	-1	-0.0701	down	0.357	0.451	525	447
ENSG00000010610	CD4		102	77	80	115	168	172	154	317	263	171	311	265		112.28	87.79	82.9	144.08	140.84	142.59	136.79	258.62	231.51	272.4	276.72	239.78		WDR19_mut_vs_wt	-1.8	-0.855	down	0	0	317	177	255.8	141.1	255.8	not DE		IPSC_vs_WDR19_wt	-2.7	-1.44	down	0	0	317	177
ENSG00000010626	LRRC23		156	111	129	123	168	191	196	291	239	178	291	248		171.73	126.56	133.67	154.1	140.84	158.34	174.1	237.41	210.38	283.55	258.93	224.39		WDR19_mut_vs_wt	-1.5	-0.621	down	1.55e-08	7.11e-08	291	190	242.9	156.8	242.9	not DE		IPSC_vs_WDR19_wt	-1.7	-0.744	down	2.3e-09	1.03e-08	291	190
ENSG00000010671	BTK		53	57	64	53	99	96	87	171	169	92	173	189		58.34	64.99	66.32	66.4	83	79.59	77.28	139.51	148.76	146.56	153.93	171.01		WDR19_mut_vs_wt	-2	-0.979	down	0	0	189	105	152	76.6	152	not DE		IPSC_vs_WDR19_wt	-2.4	-1.27	down	0	0	189	105
ENSG00000010704	HFE		149	118	172	128	170	223	225	152	107	71	110	108		164.02	134.54	178.23	160.37	142.52	184.87	199.86	124.01	94.19	113.1	97.88	97.72		WDR19_mut_vs_wt	1.6	0.712	up	3.05e-08	1.37e-07	225	141	171.9	171.9	105.4	not DE		IPSC_vs_WDR19_wt	1.5	0.599	up	2.58e-05	7.71e-05	172	141
ENSG00000010803	SCMH1		2012	1886	2110	1753	2461	2433	2447	2733	2689	1511	2645	2652		2214.87	2150.31	2186.44	2196.28	2063.19	2017	2173.6	2229.69	2367.03	2407.02	2353.47	2399.58		WDR19_mut_vs_wt	-1.1	-0.155	down	0.000117	0.00035	2730	2230	2351.4	2112.5	2351.4	not DE		IPSC_vs_WDR19_wt	-1.1	-0.105	down	0.0174	0.0331	2730	2230
ENSG00000010810	FYN		5518	4858	5380	5329	7487	8130	7562	7735	7438	3823	7366	7306		6074.38	5538.81	5574.91	6676.53	6276.77	6739.91	6717.12	6310.51	6547.41	6090.02	6554.13	6610.6		WDR19_mut_vs_wt	1	0.0388	up	0.33	0.441	8130	6310	6602.6	6602.6	6422.5	not DE		IPSC_vs_WDR19_wt	-1.1	-0.166	down	0.000155	0.000418	7740	6310
ENSG00000010818	HIVEP2		1015	1214	1281	1477	2305	2499	2087	1805	1746	943	1706	1775		1117.34	1384.13	1327.41	1850.48	1932.41	2071.71	1853.83	1472.59	1536.94	1502.2	1517.97	1606.05		WDR19_mut_vs_wt	1.3	0.336	up	4.7e-09	2.27e-08	2500	1600	1927.1	1927.1	1527.1	not DE		IPSC_vs_WDR19_wt	-1.2	-0.259	down	5.66e-05	0.000162	1800	1600
ENSG00000215559	ANKRD20A11P		1	2	2	71	82	92	94	105	69	44	68	106		1.1	2.28	2.07	88.95	68.75	76.27	83.5	85.66	60.74	70.09	60.51	95.91		WDR19_mut_vs_wt	1.1	0.0775	up	0.652	0.741	106	58	79.4	79.4	74.6	not DE		IPSC_vs_WDR19_wt	-41	-5.36	down	0	0	106	58
ENSG00000011007	ELOA		2109	1936	2153	1761	2931	2835	2642	2086	1994	1090	1869	2040		2321.65	2207.32	2231	2206.3	2457.22	2350.26	2346.82	1701.84	1755.25	1736.37	1663	1845.83		WDR19_mut_vs_wt	1.3	0.429	up	0	0	2930	2070	2340.2	2340.2	1740.5	not DE		IPSC_vs_WDR19_wt	1.3	0.373	up	0	0	2150	2070
ENSG00000011009	LYPLA2		3632	3342	3782	3402	5084	4631	4336	5280	5127	2604	4870	5099		3998.21	3810.36	3919.02	4262.25	4262.2	3839.18	3851.55	4307.63	4513.12	4148.16	4333.23	4613.67		WDR19_mut_vs_wt	-1.1	-0.115	down	0.0109	0.0231	5280	4150	4383.2	4053.8	4383.2	not DE		IPSC_vs_WDR19_wt	-1.1	-0.166	down	0.00075	0.00184	5280	4150
ENSG00000011021	CLCN6		2505	2271	2585	2288	3242	3317	3206	2898	2730	1558	2843	2940		2757.58	2589.26	2678.65	2866.56	2717.95	2749.85	2847.8	2364.3	2403.12	2481.89	2529.65	2660.17		WDR19_mut_vs_wt	1.1	0.168	up	6.64e-05	0.000205	3320	2640	2795.5	2795.5	2487.8	not DE		IPSC_vs_WDR19_wt	1.1	0.105	up	0.023	0.0425	2940	2640
ENSG00000011028	MRC2		9459	8751	9844	6259	8004	8781	8803	6686	6759	3712	6825	6375		10412.7	9977.39	10200.6	7841.7	6710.2	7279.6	7819.47	5454.69	5949.71	5913.2	6072.76	5768.22		WDR19_mut_vs_wt	1.3	0.346	up	0	0	8800	7450	7412.7	7412.7	5831.7	not DE		IPSC_vs_WDR19_wt	1.7	0.806	up	0	0	9840	7450
ENSG00000011052	NME1-NME2		17	12	18	24	35	41	30	62	62	39	43	64		18.71	13.68	18.65	30.07	29.34	33.99	26.65	50.58	54.58	62.13	38.26	57.91		WDR19_mut_vs_wt	-1.7	-0.795	down	0.000133	0.000395	64	36.2	52.7	30	52.7	not DE		IPSC_vs_WDR19_wt	-3.1	-1.61	down	4.1e-09	1.78e-08	64	36.2
ENSG00000011083	SLC6A7		9	2	5	12	25	19	19	24	21	14	25	24		9.91	2.28	5.18	15.03	20.96	15.75	16.88	19.58	18.49	22.3	22.24	21.72		WDR19_mut_vs_wt	-1.2	-0.265	down	0.363	0.475	25	15.9	20.9	17.2	20.9	not DE		IPSC_vs_WDR19_wt	-3.6	-1.84	down	3.02e-05	8.95e-05	25	15.9
ENSG00000011105	TSPAN9		2602	2373	2643	2110	2923	2996	2776	3303	3195	1713	3145	3033		2864.36	2705.56	2738.75	2643.55	2450.52	2483.73	2465.85	2694.71	2812.45	2728.8	2798.36	2744.31		WDR19_mut_vs_wt	-1.1	-0.137	down	0.000203	0.000585	3300	2680	2755.7	2510.9	2755.7	not DE		IPSC_vs_WDR19_wt	1	0.0069	up	0.864	0.9	3300	2680
ENSG00000011114	BTBD7		1805	1928	1985	1555	2399	2478	2242	2704	2420	1308	2519	2269		1987	2198.19	2056.91	1948.21	2011.22	2054.3	1991.51	2206.03	2130.24	2083.64	2241.36	2053.03		WDR19_mut_vs_wt	-1.1	-0.099	down	0.0203	0.0406	2700	2080	2142.9	2001.3	2142.9	not DE		IPSC_vs_WDR19_wt	-1	-0.0442	down	0.345	0.439	2700	2080
ENSG00000011132	APBA3		1355	1245	1452	1016	1502	1518	1361	1565	1663	866	1596	1578		1491.62	1419.48	1504.6	1272.91	1259.21	1258.45	1208.94	1276.79	1463.88	1379.53	1420.09	1427.8		WDR19_mut_vs_wt	-1.1	-0.158	down	0.00102	0.00263	1660	1370	1393.6	1249.9	1393.6	not DE		IPSC_vs_WDR19_wt	1.1	0.0793	up	0.129	0.193	1660	1370
ENSG00000011143	MKS1		890	812	906	654	1037	1045	1012	1325	1229	694	1211	1132		979.74	925.8	938.82	819.38	869.38	866.32	898.93	1080.99	1081.85	1105.54	1077.53	1024.25		WDR19_mut_vs_wt	-1.2	-0.31	down	1e-10	5e-10	1320	972	1074	863.5	1074	not DE		IPSC_vs_WDR19_wt	-1.1	-0.178	down	0.000716	0.00177	1320	972
ENSG00000011198	ABHD5		433	429	459	478	820	725	714	729	614	330	626	659		476.66	489.12	475.63	598.87	687.45	601.04	634.23	594.75	540.48	525.69	557	596.28		WDR19_mut_vs_wt	1.1	0.161	up	0.01	0.0215	820	565	630.4	630.4	562.8	not DE		IPSC_vs_WDR19_wt	-1.2	-0.234	down	0.00115	0.00274	729	565
ENSG00000124780	KCNK17		4	3	0	3	2	1	3	34	35	20	34	25		4.4	3.42	0	3.76	1.68	0.83	2.66	27.74	30.81	31.86	30.25	22.62		WDR19_mut_vs_wt	-14	-3.77	down	0	0	35	13.3	28.7	2.2	28.7	DE		IPSC_vs_WDR19_wt	-11	-3.48	down	9.9e-09	4.19e-08	35	13.3
ENSG00000011243	AKAP8L		4447	4148	4797	3335	4842	5003	5113	7747	7130	4318	7302	7058		4895.39	4729.31	4970.79	4178.31	4059.32	4147.57	4541.74	6320.3	6276.29	6878.56	6497.18	6386.21		WDR19_mut_vs_wt	-1.5	-0.612	down	0	0	7750	5320	6471.7	4231.7	6471.7	not DE		IPSC_vs_WDR19_wt	-1.3	-0.41	down	0	0	7750	5320
ENSG00000011258	MBTD1		1214	1221	1343	825	1414	1337	1274	1514	1370	695	1276	1304		1336.41	1392.11	1391.66	1033.62	1185.44	1108.4	1131.66	1235.18	1205.96	1107.13	1135.36	1179.88		WDR19_mut_vs_wt	-1.1	-0.0733	down	0.144	0.223	1510	1200	1172.7	1114.8	1172.7	not DE		IPSC_vs_WDR19_wt	1.2	0.224	up	3.56e-05	0.000105	1510	1200
ENSG00000011260	UTP18		841	887	931	923	1404	1438	1310	1502	1306	724	1307	1269		925.8	1011.31	964.73	1156.4	1177.05	1192.13	1163.64	1225.39	1149.63	1153.33	1162.94	1148.21		WDR19_mut_vs_wt	1	0.00495	up	0.912	0.941	1500	1120	1172.3	1172.3	1167.9	not DE		IPSC_vs_WDR19_wt	-1.2	-0.274	down	7.57e-08	2.95e-07	1500	1120
ENSG00000011275	RNF216		2812	2561	2893	2700	3592	4072	3886	3995	3939	2193	3998	3877		3095.53	2919.9	2997.81	3382.74	3011.38	3375.76	3451.83	3259.27	3467.36	3493.44	3557.35	3507.98		WDR19_mut_vs_wt	-1	-0.0649	down	0.151	0.232	4070	3290	3457.1	3305.4	3457.1	not DE		IPSC_vs_WDR19_wt	-1.2	-0.202	down	4.74e-05	0.000137	4000	3290
ENSG00000011295	TTC19		1307	1268	1349	1278	1941	1954	1683	2732	2254	1334	2361	2313		1438.78	1445.7	1397.87	1601.16	1627.25	1619.9	1494.96	2228.87	1984.12	2125.06	2100.77	2092.85		WDR19_mut_vs_wt	-1.3	-0.409	down	0	0	2730	1760	2106.3	1585.8	2106.3	not DE		IPSC_vs_WDR19_wt	-1.5	-0.561	down	0	0	2730	1760
ENSG00000011304	PTBP1		20981	20740	22089	20922	29044	29304	28302	28644	28549	14164	26909	27743		23096.5	23646.5	22889.3	26212.5	24349.2	24293.5	25139.9	23368.9	25130.7	22563.2	23943.1	25102.4		WDR19_mut_vs_wt	1	0.057	up	0.14	0.219	29300	24100	24998.8	24998.8	24021.6	not DE		IPSC_vs_WDR19_wt	-1	-0.0499	down	0.237	0.323	28600	24100
ENSG00000011332	DPF1		572	426	551	300	354	374	380	450	451	226	372	394		629.67	485.7	570.96	375.86	296.78	310.05	337.54	367.13	397	360.02	331	356.5		WDR19_mut_vs_wt	-1.1	-0.142	down	0.107	0.174	451	402	362.3	330.1	362.3	not DE		IPSC_vs_WDR19_wt	1.6	0.634	up	0	0	572	402
ENSG00000183793	NPIPA5		11	6	7	336	453	429	376	372	375	198	339	372		12.11	6.84	7.25	420.96	379.78	355.65	333.99	303.49	330.1	315.41	301.64	336.59		WDR19_mut_vs_wt	1.2	0.225	up	0.00686	0.0153	453	259	372.6	372.6	317.4	not DE		IPSC_vs_WDR19_wt	-36	-5.18	down	0	0	375	259
ENSG00000011376	LARS2		1483	1502	1630	1083	1700	1697	1602	1751	1639	933	1633	1661		1632.53	1712.49	1689.05	1356.86	1425.21	1406.84	1423.01	1428.53	1442.75	1486.27	1453.01	1502.9		WDR19_mut_vs_wt	-1	-0.057	down	0.157	0.241	1750	1500	1462.7	1403	1462.7	not DE		IPSC_vs_WDR19_wt	1.1	0.199	up	5.08e-06	1.65e-05	1750	1500
ENSG00000011405	PIK3C2A		2773	2787	3133	2810	4636	4555	4099	5491	4775	2918	4866	4470		3052.6	3177.58	3246.51	3520.56	3886.62	3776.17	3641.03	4479.77	4203.26	4648.36	4329.68	4044.54		WDR19_mut_vs_wt	-1.2	-0.226	down	6.31e-07	2.46e-06	5490	3830	4341.1	3706.1	4341.1	not DE		IPSC_vs_WDR19_wt	-1.4	-0.457	down	0	0	5490	3830
ENSG00000011422	PLAUR		842	866	1065	969	1318	1268	1250	1542	1283	779	1430	1406		926.9	987.36	1103.58	1214.03	1104.95	1051.19	1110.34	1258.02	1129.38	1240.94	1272.39	1272.17		WDR19_mut_vs_wt	-1.1	-0.143	down	0.0158	0.0323	1540	1140	1234.6	1120.1	1234.6	not DE		IPSC_vs_WDR19_wt	-1.2	-0.294	down	7.63e-06	2.43e-05	1540	1140
ENSG00000011426	ANLN		1523	1684	1822	1686	2731	2654	2369	2385	2128	1155	1991	2155		1676.56	1920	1888.01	2112.33	2289.55	2200.21	2104.32	1945.77	1873.2	1839.91	1771.55	1949.88		WDR19_mut_vs_wt	1.2	0.214	up	1.26e-05	4.27e-05	2730	1960	2176.6	2176.6	1876.1	not DE		IPSC_vs_WDR19_wt	-1	-0.0381	down	0.484	0.576	2380	1960
ENSG00000011451	WIZ		6859	6223	6872	5990	7493	7798	7841	7158	7660	3652	7101	7305		7550.59	7095.11	7120.97	7504.67	6281.8	6464.67	6964.95	5839.77	6742.83	5817.62	6318.34	6609.7		WDR19_mut_vs_wt	1.1	0.118	up	0.0399	0.0739	7840	6690	6804	6804	6265.7	not DE		IPSC_vs_WDR19_wt	1.2	0.211	up	0.00072	0.00178	7660	6690
ENSG00000011454	RABGAP1		2455	2404	2672	2010	3035	3190	3062	3067	2795	1617	2846	2614		2702.54	2740.9	2768.8	2518.26	2544.41	2644.56	2719.89	2502.18	2460.34	2575.87	2532.32	2365.2		WDR19_mut_vs_wt	1	0.0703	up	0.0665	0.116	3190	2590	2606.8	2606.8	2487.2	not DE		IPSC_vs_WDR19_wt	1.1	0.14	up	0.00086	0.00209	3070	2590
ENSG00000198848	CES1		4	3	4	99	130	122	172	41	27	20	24	30		4.4	3.42	4.14	124.03	108.99	101.14	152.78	33.45	23.77	31.86	21.35	27.14		WDR19_mut_vs_wt	4.5	2.16	up	0	0	172	53	121.7	121.7	27.5	DE		IPSC_vs_WDR19_wt	-6.8	-2.77	down	6.1e-09	2.62e-08	41	53
ENSG00000011478	QPCTL		295	245	262	241	370	296	288	401	390	225	418	421		324.74	279.33	271.49	301.94	310.19	245.39	255.82	327.15	343.3	358.42	371.93	380.93		WDR19_mut_vs_wt	-1.3	-0.36	down	4.27e-05	0.000135	421	314	356.3	278.3	356.3	not DE		IPSC_vs_WDR19_wt	-1.2	-0.287	down	0.00312	0.00688	421	314
ENSG00000011485	PPP5C		3378	3152	3696	3184	4732	4769	4567	4688	4498	2426	4346	4431		3718.6	3593.73	3829.9	3989.13	3967.1	3953.58	4056.74	3824.65	3959.43	3864.61	3866.99	4009.25		WDR19_mut_vs_wt	1	0.0313	up	0.327	0.438	4770	3890	3991.6	3991.6	3905	not DE		IPSC_vs_WDR19_wt	-1.1	-0.0723	down	0.0409	0.071	4690	3890
ENSG00000011523	CEP68		1217	1156	1305	974	1395	1543	1439	1456	1374	741	1385	1156		1339.71	1318	1352.28	1220.29	1169.51	1279.17	1278.22	1187.86	1209.48	1180.41	1232.35	1045.97		WDR19_mut_vs_wt	1.1	0.0791	up	0.133	0.209	1540	1230	1236.8	1236.8	1171.2	not DE		IPSC_vs_WDR19_wt	1.1	0.191	up	0.000923	0.00223	1460	1230
ENSG00000011566	MAP4K3		1206	1188	1246	1080	1739	1755	1653	1579	1495	816	1419	1289		1327.6	1354.49	1291.14	1353.1	1457.9	1454.92	1468.32	1288.21	1316	1299.88	1262.6	1166.31		WDR19_mut_vs_wt	1.1	0.182	up	0.000109	0.000327	1760	1340	1433.6	1433.6	1266.6	not DE		IPSC_vs_WDR19_wt	1	0.0652	up	0.212	0.294	1580	1340
ENSG00000011590	ZBTB32		20	35	24	33	62	66	51	11	12	3	13	19		22.02	39.9	24.87	41.34	51.98	54.72	45.3	8.97	10.56	4.78	11.57	17.19		WDR19_mut_vs_wt	4.4	2.14	up	0	0	66	27.8	48.3	48.3	10.6	DE		IPSC_vs_WDR19_wt	2.6	1.39	up	1.08e-05	3.37e-05	35	27.8
ENSG00000286381			4	9	7	183	218	285	251	210	188	96	177	170		4.4	10.26	7.25	229.27	182.76	236.27	222.96	171.33	165.49	152.93	157.49	153.82		WDR19_mut_vs_wt	1.4	0.436	up	3.82e-05	0.000122	285	141	217.8	217.8	160.2	not DE		IPSC_vs_WDR19_wt	-22	-4.47	down	0	0	210	141
ENSG00000011638	LDAF1		294	289	297	319	427	451	388	709	608	390	657	569		323.64	329.5	307.76	399.66	357.98	373.89	344.65	578.43	535.2	621.27	584.59	514.84		WDR19_mut_vs_wt	-1.5	-0.618	down	0	0	709	439	566.9	369	566.9	not DE		IPSC_vs_WDR19_wt	-1.8	-0.819	down	0	0	709	439
ENSG00000011677	GABRA3		92	74	90	29	56	48	47	40	43	15	57	28		101.28	84.37	93.26	36.33	46.95	39.79	41.75	32.63	37.85	23.89	50.72	25.33		WDR19_mut_vs_wt	1.2	0.254	up	0.215	0.312	57	51.2	41.2	41.2	34.1	not DE		IPSC_vs_WDR19_wt	2.7	1.42	up	0	0	92	51.2
ENSG00000012048	BRCA1		846	884	955	875	1335	1331	1338	1079	1029	476	862	784		931.3	1007.89	989.6	1096.26	1119.21	1103.42	1188.51	880.29	905.79	758.27	766.99	709.38		WDR19_mut_vs_wt	1.4	0.484	up	0	0	1340	955	1126.8	1126.8	804.1	not DE		IPSC_vs_WDR19_wt	1.2	0.276	up	0.000182	0.000488	1080	955
ENSG00000012061	ERCC1		1472	1326	1551	1480	2067	1955	1940	2096	1970	1064	1915	1924		1620.42	1511.83	1607.19	1854.24	1732.88	1620.73	1723.25	1710	1734.12	1694.95	1703.93	1740.87		WDR19_mut_vs_wt	1	0.00992	up	0.821	0.875	2100	1690	1732.8	1732.8	1716.8	not DE		IPSC_vs_WDR19_wt	-1.1	-0.12	down	0.0137	0.0267	2100	1690
ENSG00000012124	CD22		69	57	71	56	67	97	54	77	62	21	41	65		75.96	64.99	73.57	70.16	56.17	80.41	47.97	62.82	54.58	33.45	36.48	58.81		WDR19_mut_vs_wt	1.3	0.341	up	0.0815	0.138	97	59.6	63.7	63.7	49.2	not DE		IPSC_vs_WDR19_wt	1.4	0.513	up	0.0161	0.0308	77	59.6
ENSG00000012171	SEMA3B		2554	2643	2887	2253	3292	3848	2871	4505	4282	2297	4233	4102		2811.52	3013.4	2991.59	2822.71	2759.87	3190.06	2550.23	3675.35	3769.29	3659.11	3766.44	3711.57		WDR19_mut_vs_wt	-1.3	-0.393	down	0	0	4500	3230	3716.4	2830.7	3716.4	not DE		IPSC_vs_WDR19_wt	-1.3	-0.339	down	4e-09	1.74e-08	4500	3230
ENSG00000101307	SIRPB1		0	2	1	16	18	40	34	37	37	19	29	36		0	2.28	1.04	20.05	15.09	33.16	30.2	30.19	32.57	30.27	25.8	32.57		WDR19_mut_vs_wt	-1.2	-0.287	down	0.283	0.391	40	21.1	30.3	24.6	30.3	not DE		IPSC_vs_WDR19_wt	-28	-4.79	down	3.26e-08	1.32e-07	37	21.1
ENSG00000012211	PRICKLE3		555	651	625	673	746	852	838	1228	1275	644	1184	1185		610.96	742.23	647.64	843.18	625.41	706.32	744.37	1001.85	1122.34	1025.89	1053.5	1072.21		WDR19_mut_vs_wt	-1.5	-0.538	down	0	0	1280	850	1055.2	729.8	1055.2	not DE		IPSC_vs_WDR19_wt	-1.6	-0.663	down	0	0	1280	850
ENSG00000012232	EXTL3		3591	3602	3843	2928	4211	4462	4278	5155	5057	2715	5123	5037		3953.08	4106.79	3982.23	3668.4	3530.32	3699.07	3800.03	4205.65	4451.5	4324.98	4558.35	4557.57		WDR19_mut_vs_wt	-1.2	-0.267	down	0	0	5160	4070	4419.6	3674.5	4419.6	not DE		IPSC_vs_WDR19_wt	-1.1	-0.139	down	0.000552	0.00139	5160	4070
ENSG00000012504	NR1H4		2	1	0	9	6	10	4	6	8	5	6	8		2.2	1.14	0	11.28	5.03	8.29	3.55	4.9	7.04	7.96	5.34	7.24		WDR19_mut_vs_wt	1.1	0.0998	up	0.844	0.891	10	5.3	7	7	6.5	not DE		IPSC_vs_WDR19_wt	-5.9	-2.55	down	0.00726	0.015	8	5.3
ENSG00000012660	ELOVL5		2227	2221	2494	2604	4357	4270	3659	4375	3865	2210	4156	3955		2451.55	2532.26	2584.36	3262.47	3652.72	3539.9	3250.19	3569.29	3402.22	3520.52	3697.93	3578.56		WDR19_mut_vs_wt	-1	-0.0517	down	0.233	0.333	4380	3250	3553.7	3426.3	3553.7	not DE		IPSC_vs_WDR19_wt	-1.4	-0.494	down	0	0	4380	3250
ENSG00000012779	ALOX5		323	310	335	339	429	435	412	597	597	291	602	587		355.57	353.44	347.14	424.72	359.65	360.62	365.97	487.06	525.52	463.56	535.65	531.13		WDR19_mut_vs_wt	-1.4	-0.443	down	2e-10	1.3e-09	602	426	508.6	377.7	508.6	not DE		IPSC_vs_WDR19_wt	-1.4	-0.536	down	0	1e-10	602	426
ENSG00000012817	KDM5D		12	5	9	0	0	0	0	0	0	0	0	0		13.21	5.7	9.33	0	0	0	0	0	0	0	0	0		WDR19_mut_vs_wt	0	0	up	1	1	0	2.4	0	0	0	not DE		IPSC_vs_WDR19_wt	52	5.7	up	1.2e-06	4.15e-06	12	2.4
ENSG00000012822	CALCOCO1		5356	4420	5155	3045	4244	4516	4298	3736	3511	1996	3499	3327		5896.04	5039.43	5341.76	3814.98	3557.98	3743.84	3817.8	3047.97	3090.61	3179.62	3113.34	3010.33		WDR19_mut_vs_wt	1.2	0.274	up	1.4e-09	7.1e-09	4520	3890	3733.7	3733.7	3088.4	not DE		IPSC_vs_WDR19_wt	1.8	0.814	up	0	0	5360	3890
ENSG00000012963	UBR7		1318	1295	1332	1150	1903	1791	1620	1566	1373	699	1391	1415		1450.89	1476.48	1380.26	1440.8	1595.39	1484.77	1439	1277.6	1208.6	1113.5	1237.69	1280.32		WDR19_mut_vs_wt	1.2	0.281	up	2.86e-08	1.28e-07	1900	1370	1490	1490	1223.5	not DE		IPSC_vs_WDR19_wt	1.2	0.226	up	5.19e-05	0.00015	1570	1370
ENSG00000012983	MAP4K5		2029	1940	2183	1671	2726	2600	2484	2775	2511	1408	2510	2499		2233.58	2211.88	2262.09	2093.54	2285.36	2155.44	2206.47	2263.95	2210.34	2242.94	2233.35	2261.14		WDR19_mut_vs_wt	-1	-0.0354	down	0.331	0.441	2780	2220	2242.3	2185.2	2242.3	not DE		IPSC_vs_WDR19_wt	-1	-0.00404	down	0.92	0.943	2780	2220
ENSG00000013016	EHD3		335	343	425	322	489	503	506	848	733	505	815	703		368.78	391.07	440.4	403.42	409.96	417	449.47	691.83	645.23	804.46	725.17	636.09		WDR19_mut_vs_wt	-1.7	-0.73	down	0	0	848	532	700.6	420	700.6	not DE		IPSC_vs_WDR19_wt	-1.7	-0.8	down	0	0	848	532
ENSG00000013275	PSMC4		2880	2668	2999	2919	4549	4353	3984	4256	3934	2118	3746	3921		3170.39	3041.9	3107.65	3657.12	3813.68	3608.71	3538.88	3472.21	3462.96	3373.97	3333.12	3547.79		WDR19_mut_vs_wt	1.1	0.0875	up	0.0132	0.0275	4550	3430	3654.6	3654.6	3438	not DE		IPSC_vs_WDR19_wt	-1.1	-0.147	down	0.00018	0.000484	4260	3430
ENSG00000013288	MAN2B2		1765	1565	1678	1406	1857	1913	1894	1423	1518	824	1479	1435		1942.96	1784.32	1738.79	1761.53	1556.83	1585.91	1682.39	1160.94	1336.24	1312.63	1315.99	1298.41		WDR19_mut_vs_wt	1.3	0.357	up	1e-10	5e-10	1910	1540	1646.7	1646.7	1284.8	not DE		IPSC_vs_WDR19_wt	1.4	0.505	up	0	0	1760	1540
ENSG00000013293	SLC7A14		33	46	54	39	82	84	60	20	22	22	35	26		36.33	52.45	55.96	48.86	68.75	69.64	53.3	16.32	19.37	35.05	31.14	23.53		WDR19_mut_vs_wt	2.5	1.32	up	3.8e-09	1.82e-08	84	42.6	60.1	60.1	25.1	DE		IPSC_vs_WDR19_wt	2	0.989	up	7.26e-05	0.000205	54	42.6
ENSG00000013297	CLDN11		1344	1166	1239	621	1157	1054	899	592	549	291	669	493		1479.51	1329.41	1283.89	778.03	969.98	873.78	798.56	482.98	483.27	463.56	595.26	446.08		WDR19_mut_vs_wt	1.7	0.79	up	0	0	1160	832	855.1	855.1	494.2	not DE		IPSC_vs_WDR19_wt	2.8	1.46	up	0	0	1340	832
ENSG00000013306	SLC25A39		4009	3739	4081	4109	6260	5716	5243	6256	6239	3495	6183	6451		4413.22	4262.99	4228.85	5148.03	5248.11	4738.66	4657.22	5103.88	5491.97	5567.52	5501.52	5836.98		WDR19_mut_vs_wt	-1.1	-0.153	down	0.00101	0.00263	6450	5020	5500.4	4948	5500.4	not DE		IPSC_vs_WDR19_wt	-1.3	-0.354	down	0	0	6450	5020
ENSG00000013364	MVP		2614	2496	2818	2151	2773	3042	3103	2190	2137	1046	2226	2272		2877.57	2845.8	2920.09	2694.92	2324.76	2521.87	2756.31	1786.69	1881.13	1666.27	1980.65	2055.75		WDR19_mut_vs_wt	1.4	0.455	up	0	0	3100	2360	2574.5	2574.5	1874.1	not DE		IPSC_vs_WDR19_wt	1.5	0.618	up	0	0	2820	2360
ENSG00000013374	NUB1		3333	3051	3414	2751	4015	4154	3973	3173	2977	1611	2724	2785		3669.06	3478.57	3537.69	3446.64	3366	3443.74	3529.11	2588.65	2620.55	2566.32	2423.76	2519.92		WDR19_mut_vs_wt	1.4	0.438	up	0	0	4150	3100	3446.4	3446.4	2543.8	not DE		IPSC_vs_WDR19_wt	1.4	0.486	up	0	0	3410	3100
ENSG00000013375	PGM3		1251	1189	1416	1072	1796	1680	1598	2253	2077	1338	2189	2228		1377.14	1355.63	1467.3	1343.07	1505.69	1392.75	1419.46	1838.08	1828.31	2131.43	1947.73	2015.94		WDR19_mut_vs_wt	-1.4	-0.459	down	0	0	2250	1640	1952.3	1415.2	1952.3	not DE		IPSC_vs_WDR19_wt	-1.4	-0.476	down	0	0	2250	1640
ENSG00000013392	RWDD2A		214	211	212	245	372	378	333	421	379	238	417	367		235.58	240.57	219.68	306.95	311.87	313.37	295.79	343.47	333.62	379.13	371.04	332.07		WDR19_mut_vs_wt	-1.1	-0.19	down	0.0104	0.0222	421	307	351.9	307	351.9	not DE		IPSC_vs_WDR19_wt	-1.5	-0.596	down	0	1e-10	421	307
ENSG00000013441	CLK1		2825	2726	3077	2382	4333	3982	3265	1675	1462	776	1491	1464		3109.84	3108.03	3188.48	2984.33	3632.6	3301.15	2900.21	1366.53	1286.95	1236.16	1326.66	1324.65		WDR19_mut_vs_wt	2.4	1.29	up	0	0	4330	2400	3204.6	3204.6	1308.2	DE		IPSC_vs_WDR19_wt	2.4	1.26	up	0	0	3080	2400
ENSG00000013503	POLR3B		629	650	702	507	877	931	786	636	617	321	574	625		692.42	741.09	727.43	635.2	735.24	771.81	698.18	518.87	543.12	511.35	510.73	565.51		WDR19_mut_vs_wt	1.3	0.425	up	0	1e-10	931	638	710.1	710.1	529.9	not DE		IPSC_vs_WDR19_wt	1.4	0.441	up	2e-10	1.1e-09	702	638
ENSG00000013523	ANGEL1		1478	1418	1567	953	1350	1516	1497	2034	1871	951	1712	1713		1627.03	1616.72	1623.77	1193.98	1131.78	1256.79	1329.74	1659.41	1646.98	1514.94	1523.31	1549.95		WDR19_mut_vs_wt	-1.3	-0.364	down	0	0	2030	1470	1578.9	1228.1	1578.9	not DE		IPSC_vs_WDR19_wt	1	0.0373	up	0.501	0.593	2030	1470
ENSG00000013561	RNF14		748	738	813	846	1462	1410	1231	1345	1138	725	1196	1216		823.42	841.43	842.45	1059.93	1225.68	1168.91	1093.46	1097.3	1001.74	1154.92	1064.18	1100.26		WDR19_mut_vs_wt	1.1	0.0756	up	0.163	0.248	1460	1040	1137	1137	1083.7	not DE		IPSC_vs_WDR19_wt	-1.3	-0.371	down	1.8e-09	8e-09	1340	1040
ENSG00000013563	DNASE1L1		415	417	493	355	498	548	472	653	619	377	636	652		456.84	475.44	510.86	444.77	417.5	454.3	419.26	532.74	544.88	600.56	565.9	589.94		WDR19_mut_vs_wt	-1.3	-0.382	down	2.7e-09	1.34e-08	653	501	566.8	434	566.8	not DE		IPSC_vs_WDR19_wt	-1.2	-0.231	down	0.00108	0.00259	653	501
ENSG00000013573	DDX11		2233	2152	2517	1867	2877	2835	2851	2805	2682	1287	2492	2535		2458.15	2453.59	2608.19	2339.1	2411.95	2350.26	2532.47	2288.43	2360.87	2050.19	2217.33	2293.71		WDR19_mut_vs_wt	1.1	0.101	up	0.026	0.0505	2880	2360	2408.4	2408.4	2242.1	not DE		IPSC_vs_WDR19_wt	1.1	0.158	up	0.0014	0.00328	2800	2360
ENSG00000013583	HEBP1		555	514	588	534	762	746	723	982	837	547	931	844		610.96	586.03	609.3	669.03	638.83	618.45	642.22	801.15	736.78	871.37	828.39	763.67		WDR19_mut_vs_wt	-1.2	-0.315	down	5.07e-08	2.22e-07	982	698	800.3	642.1	800.3	not DE		IPSC_vs_WDR19_wt	-1.3	-0.405	down	4e-10	2.1e-09	982	698
ENSG00000184254	ALDH1A3		7	20	12	5	15	12	7	125	82	96	152	115		7.71	22.8	12.43	6.26	12.58	9.95	6.22	101.98	72.18	152.93	135.25	104.05		WDR19_mut_vs_wt	-13	-3.65	down	0	0	152	53.7	113.3	8.8	113.3	DE		IPSC_vs_WDR19_wt	-7.9	-2.98	down	0	0	152	53.7
ENSG00000013619	MAMLD1		187	195	234	285	333	387	324	234	254	110	199	231		205.86	222.33	242.48	357.07	279.17	320.83	287.8	190.91	223.59	175.23	177.07	209.01		WDR19_mut_vs_wt	1.6	0.659	up	0	1e-10	387	241	311.2	311.2	195.2	not DE		IPSC_vs_WDR19_wt	1.1	0.19	up	0.0886	0.14	254	241
ENSG00000165556	CDX2		5	3	6	3	3	3	2	40	22	33	28	41		5.5	3.42	6.22	3.76	2.52	2.49	1.78	32.63	19.37	52.57	24.91	37.1		WDR19_mut_vs_wt	-13	-3.67	down	0	0	41	16	33.3	2.6	33.3	DE		IPSC_vs_WDR19_wt	-6.4	-2.68	down	3.8e-08	1.53e-07	41	16
ENSG00000013810	TACC3		2945	3081	3353	2515	3871	3647	3911	4136	3885	2067	3779	3486		3241.94	3512.78	3474.48	3150.96	3245.28	3023.42	3474.04	3374.31	3419.83	3292.72	3362.48	3154.2		WDR19_mut_vs_wt	-1	-0.043	down	0.344	0.455	4140	3310	3320.7	3223.4	3320.7	not DE		IPSC_vs_WDR19_wt	1	0.0379	up	0.445	0.538	4140	3310
ENSG00000014123	UFL1		960	901	1014	963	1507	1493	1375	1812	1645	996	1700	1755		1056.8	1027.27	1050.74	1206.51	1263.4	1237.72	1221.38	1478.3	1448.04	1586.62	1512.63	1587.96		WDR19_mut_vs_wt	-1.2	-0.301	down	0	0	1810	1310	1522.7	1232.3	1522.7	not DE		IPSC_vs_WDR19_wt	-1.5	-0.54	down	0	0	1810	1310
ENSG00000014138	POLA2		222	220	269	230	394	350	305	260	247	113	219	218		244.38	250.83	278.75	288.16	330.31	290.16	270.92	212.12	217.43	180.01	194.86	197.25		WDR19_mut_vs_wt	1.5	0.55	up	5e-10	2.7e-09	394	246	294.9	294.9	200.3	not DE		IPSC_vs_WDR19_wt	1.3	0.357	up	0.000337	0.000873	269	246
ENSG00000014164	ZC3H3		2487	2239	2488	2159	2492	2806	2754	2554	2661	1219	2575	2338		2737.76	2552.78	2578.14	2704.94	2089.18	2326.22	2446.3	2083.65	2342.38	1941.86	2291.19	2115.47		WDR19_mut_vs_wt	1.1	0.147	up	0.0289	0.0555	2810	2350	2391.7	2391.7	2154.9	not DE		IPSC_vs_WDR19_wt	1.2	0.282	up	0.000119	0.000328	2660	2350
ENSG00000014216	CAPN1		5505	5181	5520	6094	8725	8656	8527	9400	9334	4822	9371	9355		6060.06	5907.08	5719.98	7634.97	7314.66	7175.97	7574.3	7668.88	8216.39	7681.43	8338.14	8464.58		WDR19_mut_vs_wt	-1.1	-0.122	down	0.00201	0.00495	9400	7310	8073.9	7425	8073.9	not DE		IPSC_vs_WDR19_wt	-1.4	-0.454	down	0	0	9400	7310
ENSG00000268964	ERVV-2		2	4	1	44	82	53	60	20	30	23	31	29		2.2	4.56	1.04	55.13	68.75	43.94	53.3	16.32	26.41	36.64	27.58	26.24		WDR19_mut_vs_wt	2.1	1.09	up	3.19e-06	1.15e-05	82	30.2	55.3	55.3	26.6	DE		IPSC_vs_WDR19_wt	-10	-3.35	down	1.44e-08	6.01e-08	31	30.2
ENSG00000014641	MDH1		1968	1785	2123	1820	3009	2889	2455	3326	2843	1538	3027	2929		2166.43	2035.15	2199.91	2280.22	2522.61	2395.03	2180.71	2713.48	2502.59	2450.03	2693.37	2650.21		WDR19_mut_vs_wt	-1.1	-0.151	down	0.00241	0.00583	3330	2400	2601.9	2344.6	2601.9	not DE		IPSC_vs_WDR19_wt	-1.2	-0.288	down	1.62e-07	6.12e-07	3330	2400
ENSG00000014824	SLC30A9		2328	2228	2493	2202	3339	3232	2930	3584	3154	1746	3246	3018		2562.73	2540.24	2583.32	2758.81	2799.27	2679.38	2602.64	2923.96	2776.36	2781.37	2888.23	2730.74		WDR19_mut_vs_wt	-1	-0.0588	down	0.112	0.181	3580	2720	2820.1	2710	2820.1	not DE		IPSC_vs_WDR19_wt	-1.1	-0.139	down	0.000662	0.00164	3580	2720
ENSG00000014914	MTMR11		1432	1276	1526	929	1313	1261	1298	1862	1771	946	1748	1648		1576.39	1454.82	1581.29	1163.91	1100.76	1045.39	1152.98	1519.09	1558.95	1506.97	1555.34	1491.14		WDR19_mut_vs_wt	-1.4	-0.455	down	0	0	1860	1390	1526.3	1115.8	1526.3	not DE		IPSC_vs_WDR19_wt	1	0.0104	up	0.835	0.878	1860	1390
ENSG00000014919	COX15		728	737	856	629	907	876	839	1039	894	549	985	808		801.4	840.28	887.01	788.05	760.39	726.22	745.26	847.66	786.96	874.55	876.43	731.09		WDR19_mut_vs_wt	-1.1	-0.124	down	0.0428	0.0786	1040	805	823.3	755	823.3	not DE		IPSC_vs_WDR19_wt	1	0.0374	up	0.576	0.661	1040	805
ENSG00000187140	FOXD3		9	9	8	1	3	2	3	31	30	14	35	33		9.91	10.26	8.29	1.25	2.52	1.66	2.66	25.29	26.41	22.3	31.14	29.86		WDR19_mut_vs_wt	-13	-3.71	down	0	0	35	14.3	27	2	27	DE		IPSC_vs_WDR19_wt	-2.9	-1.53	down	5.25e-05	0.000151	35	14.3
ENSG00000015153	YAF2		627	577	667	578	883	940	788	875	772	461	785	816		690.22	657.86	691.16	724.16	740.27	779.28	699.96	713.86	679.56	734.37	698.48	738.33		WDR19_mut_vs_wt	1	0.0496	up	0.359	0.471	940	712	735.9	735.9	712.9	not DE		IPSC_vs_WDR19_wt	-1	-0.0659	down	0.278	0.368	875	712
ENSG00000015171	ZMYND11		2257	2083	2286	1981	3324	3266	3048	3062	2826	1495	2688	2784		2484.57	2374.92	2368.82	2481.93	2786.7	2707.57	2707.46	2498.1	2487.63	2381.53	2391.73	2519.01		WDR19_mut_vs_wt	1.1	0.122	up	0.0028	0.0067	3320	2520	2670.9	2670.9	2455.6	not DE		IPSC_vs_WDR19_wt	-1	-0.0288	down	0.525	0.615	3060	2520
ENSG00000015285	WAS		35	33	39	27	28	37	27	56	40	26	33	42		38.53	37.62	40.41	33.83	23.47	30.67	23.98	45.69	35.21	41.42	29.36	38		WDR19_mut_vs_wt	-1.4	-0.449	down	0.0391	0.0725	56	34.9	37.9	28	37.9	not DE		IPSC_vs_WDR19_wt	1	0.0411	up	0.858	0.896	56	34.9
ENSG00000248740	LINC02428		1	0	2	13	35	28	24	28	23	15	20	20		1.1	0	2.07	16.29	29.34	23.21	21.32	22.84	20.25	23.89	17.8	18.1		WDR19_mut_vs_wt	1.1	0.165	up	0.56	0.662	35	16.4	22.5	22.5	20.6	not DE		IPSC_vs_WDR19_wt	-19	-4.23	down	1.24e-06	4.31e-06	28	16.4
ENSG00000015475	BID		410	359	426	572	905	838	732	1193	1108	639	1292	1212		451.34	409.31	441.43	716.64	758.71	694.72	650.22	973.29	975.33	1017.92	1149.6	1096.64		WDR19_mut_vs_wt	-1.5	-0.565	down	0	0	1290	778	1042.6	705.1	1042.6	not DE		IPSC_vs_WDR19_wt	-2.4	-1.26	down	0	0	1290	778
ENSG00000015479	MATR3		513	580	632	369	612	577	506	538	492	277	515	525		564.73	661.28	654.9	462.31	513.07	478.34	449.47	438.92	433.09	441.26	458.24	475.03		WDR19_mut_vs_wt	1.1	0.0839	up	0.219	0.317	612	503	475.8	475.8	449.3	not DE		IPSC_vs_WDR19_wt	1.4	0.48	up	1e-10	3e-10	632	503
ENSG00000183807	FAM162B		5	1	2	45	72	80	65	12	19	7	12	16		5.5	1.14	2.07	56.38	60.36	66.32	57.74	9.79	16.73	11.15	10.68	14.48		WDR19_mut_vs_wt	4.8	2.26	up	0	0	80	26	60.2	60.2	12.6	DE		IPSC_vs_WDR19_wt	-4.3	-2.12	down	0.000185	0.000496	19	26
ENSG00000015532	XYLT2		1472	1413	1546	1214	1538	1657	1663	2742	2666	1666	2774	2587		1620.42	1611.02	1602.01	1520.98	1289.39	1373.68	1477.2	2237.03	2346.79	2653.93	2468.25	2340.77		WDR19_mut_vs_wt	-1.7	-0.767	down	0	0	2770	1880	2409.4	1415.3	2409.4	not DE		IPSC_vs_WDR19_wt	-1.5	-0.578	down	0	0	2770	1880
ENSG00000015592	STMN4		3	7	5	8	12	18	10	23	17	6	12	13		3.3	7.98	5.18	10.02	10.06	14.92	8.88	18.76	14.96	9.56	10.68	11.76		WDR19_mut_vs_wt	-1.2	-0.28	down	0.449	0.559	23	10.5	13.1	11	13.1	not DE		IPSC_vs_WDR19_wt	-2.5	-1.3	down	0.00853	0.0174	23	10.5
ENSG00000015676	NUDCD3		3162	3071	3279	2502	3684	3681	3595	3549	3392	1863	3265	3412		3480.82	3501.38	3397.8	3134.67	3088.5	3051.61	3193.34	2895.41	2985.86	2967.75	2905.14	3087.24		WDR19_mut_vs_wt	1.1	0.0704	up	0.0383	0.0712	3680	3140	3117	3117	2968.3	not DE		IPSC_vs_WDR19_wt	1.2	0.221	up	2.4e-09	1.07e-08	3550	3140
ENSG00000016082	ISL1		229	141	183	30	36	44	45	36	33	15	35	33		252.09	160.76	189.63	37.59	30.18	36.48	39.97	29.37	29.05	23.89	31.14	29.86		WDR19_mut_vs_wt	1.2	0.308	up	0.136	0.213	45	74.2	36.1	36.1	28.7	not DE		IPSC_vs_WDR19_wt	6.9	2.79	up	0	0	229	74.2
ENSG00000016391	CHDH		375	416	462	513	751	763	788	1024	984	409	871	821		412.81	474.3	478.74	642.72	629.61	632.54	699.96	835.42	866.18	651.54	775	742.86		WDR19_mut_vs_wt	-1.2	-0.256	down	0.000587	0.00158	1020	653	774.2	651.2	774.2	not DE		IPSC_vs_WDR19_wt	-1.7	-0.773	down	0	0	1020	653
ENSG00000016402	IL20RA		36	31	32	33	63	67	64	97	74	51	86	78		39.63	35.34	33.16	41.34	52.82	55.54	56.85	79.14	65.14	81.24	76.52	70.58		WDR19_mut_vs_wt	-1.4	-0.506	down	0.00164	0.00411	97	57.3	74.5	51.6	74.5	not DE		IPSC_vs_WDR19_wt	-2.1	-1.04	down	1.64e-07	6.19e-07	97	57.3
ENSG00000016864	GLT8D1		1234	1195	1363	1057	1563	1646	1471	1767	1554	895	1645	1636		1358.42	1362.47	1412.38	1324.28	1310.35	1364.56	1306.65	1441.59	1367.93	1425.73	1463.69	1480.28		WDR19_mut_vs_wt	-1.1	-0.114	down	0.00647	0.0145	1770	1380	1435.8	1326.5	1435.8	not DE		IPSC_vs_WDR19_wt	-1	-0.0596	down	0.199	0.279	1770	1380
ENSG00000017260	ATP2C1		2581	2312	2654	1671	2687	2712	2521	2958	2584	1545	2752	2755		2841.24	2636.01	2750.15	2093.54	2252.66	2248.29	2239.34	2413.25	2274.6	2461.18	2448.68	2492.77		WDR19_mut_vs_wt	-1.1	-0.128	down	0.00199	0.00491	2960	2430	2418.1	2208.5	2418.1	not DE		IPSC_vs_WDR19_wt	1.1	0.183	up	4.87e-05	0.000141	2960	2430
ENSG00000017427	IGF1		40	25	32	44	81	61	77	6	13	4	15	12		44.03	28.5	33.16	55.13	67.91	50.57	68.4	4.9	11.44	6.37	13.35	10.86		WDR19_mut_vs_wt	6.4	2.67	up	0	0	81	32.9	60.5	60.5	9.4	DE		IPSC_vs_WDR19_wt	3.7	1.88	up	8e-10	3.8e-09	40	32.9
ENSG00000017483	SLC38A5		90	128	102	155	199	227	194	423	403	199	408	366		99.07	145.94	105.7	194.19	166.83	188.19	172.32	345.1	354.75	317.01	363.03	331.16		WDR19_mut_vs_wt	-1.9	-0.934	down	0	0	423	232	342.2	180.4	342.2	not DE		IPSC_vs_WDR19_wt	-2.9	-1.56	down	0	0	423	232
ENSG00000017797	RALBP1		1897	1973	2084	1760	2676	2681	2523	2592	2326	1319	2518	2335		2088.27	2249.5	2159.5	2205.05	2243.44	2222.59	2241.11	2114.65	2047.5	2101.16	2240.47	2112.75		WDR19_mut_vs_wt	1	0.0694	up	0.0734	0.126	2680	2170	2228	2228	2123.3	not DE		IPSC_vs_WDR19_wt	1	0.0278	up	0.515	0.606	2590	2170
ENSG00000018189	RUFY3		1798	1853	2063	1733	2607	2652	2428	3604	3251	1884	3343	3065		1979.29	2112.68	2137.74	2171.22	2185.59	2198.55	2156.73	2940.28	2861.74	3001.2	2974.54	2773.27		WDR19_mut_vs_wt	-1.3	-0.417	down	0	0	3600	2460	2910.2	2178	2910.2	not DE		IPSC_vs_WDR19_wt	-1.4	-0.486	down	0	0	3600	2460
ENSG00000018236	CNTN1		772	521	688	321	514	556	495	235	207	105	235	209		849.84	594.01	712.93	402.17	430.92	460.93	439.7	191.72	182.21	167.26	209.1	189.11		WDR19_mut_vs_wt	2.3	1.2	up	0	0	556	402	433.4	433.4	187.9	DE		IPSC_vs_WDR19_wt	3.8	1.93	up	0	0	772	402
ENSG00000018280	SLC11A1		7	9	8	10	11	23	11	17	21	12	17	16		7.71	10.26	8.29	12.53	9.22	19.07	9.77	13.87	18.49	19.12	15.13	14.48		WDR19_mut_vs_wt	-1.3	-0.336	down	0.316	0.426	23	13.2	16.2	12.6	16.2	not DE		IPSC_vs_WDR19_wt	-1.8	-0.875	down	0.0336	0.0596	21	13.2
ENSG00000018408	WWTR1		1457	1501	1701	2041	3023	3121	2765	2973	2661	1441	2704	2542		1603.91	1711.35	1762.63	2557.1	2534.35	2587.36	2456.07	2425.49	2342.38	2295.51	2405.97	2300.05		WDR19_mut_vs_wt	1.1	0.105	up	0.00671	0.015	3120	2250	2533.7	2533.7	2353.9	not DE		IPSC_vs_WDR19_wt	-1.4	-0.477	down	0	0	2970	2250
ENSG00000018510	AGPS		1652	1603	1735	1305	2038	1977	1888	1866	1625	905	1741	1691		1818.57	1827.65	1797.86	1634.99	1708.57	1638.97	1677.06	1522.35	1430.43	1441.66	1549.11	1530.05		WDR19_mut_vs_wt	1.1	0.154	up	0.000153	0.000449	2040	1630	1664.9	1664.9	1494.7	not DE		IPSC_vs_WDR19_wt	1.2	0.277	up	4e-10	2.1e-09	1870	1630
ENSG00000018607	ZNF285CP		5	5	7	2	4	2	2	4	3	2	0	2		5.5	5.7	7.25	2.51	3.35	1.66	1.78	3.26	2.64	3.19	0	1.81		WDR19_mut_vs_wt	1.1	0.127	up	0.868	0.91	4	3.2	2.3	2.3	2.2	not DE		IPSC_vs_WDR19_wt	2.9	1.54	up	0.0353	0.0623	7	3.2
ENSG00000018610	STEEP1		566	546	550	471	732	710	640	652	579	330	601	584		623.07	622.52	569.93	590.1	613.68	588.6	568.49	531.93	509.67	525.69	534.76	528.41		WDR19_mut_vs_wt	1.1	0.166	up	0.00391	0.00912	732	567	590.2	590.2	526.1	not DE		IPSC_vs_WDR19_wt	1.1	0.201	up	0.00162	0.00377	652	567
ENSG00000186007	LEMD1		8	7	2	7	17	4	10	150	119	73	117	133		8.81	7.98	2.07	8.77	14.25	3.32	8.88	122.38	104.75	116.29	104.1	120.34		WDR19_mut_vs_wt	-13	-3.69	down	0	0	150	51.8	113.6	8.8	113.6	DE		IPSC_vs_WDR19_wt	-18	-4.2	down	0	0	150	51.8
ENSG00000018699	TTC27		644	597	656	586	920	921	833	705	630	323	669	649		708.93	680.67	679.77	734.18	771.29	763.52	739.93	575.17	554.57	514.54	595.26	587.23		WDR19_mut_vs_wt	1.3	0.406	up	0	0	921	659	752.2	752.2	565.4	not DE		IPSC_vs_WDR19_wt	1.2	0.28	up	6.06e-06	1.95e-05	705	659
ENSG00000018869	ZNF582		90	88	90	68	126	109	113	162	139	72	162	150		99.07	100.33	93.26	85.19	105.63	90.36	100.37	132.17	122.36	114.7	144.14	135.72		WDR19_mut_vs_wt	-1.4	-0.446	down	0.000214	0.000615	162	110	129.8	95.4	129.8	not DE		IPSC_vs_WDR19_wt	-1.3	-0.423	down	0.00181	0.00417	162	110
ENSG00000019102	VSIG2		35	29	19	40	59	54	49	72	87	36	58	53		38.53	33.06	19.69	50.11	49.46	44.77	43.53	58.74	76.58	57.35	51.61	47.96		WDR19_mut_vs_wt	-1.3	-0.322	down	0.0915	0.153	87	47.6	58.4	47	58.4	not DE		IPSC_vs_WDR19_wt	-1.9	-0.952	down	4.58e-05	0.000133	87	47.6
ENSG00000019144	PHLDB1		4954	4472	4816	5068	6704	7445	7298	6200	6365	3028	5793	5735		5453.51	5098.72	4990.48	6349.53	5620.34	6172.03	6482.62	5058.2	5602.89	4823.59	5154.5	5189.13		WDR19_mut_vs_wt	1.2	0.252	up	6.52e-07	2.54e-06	7440	5500	6156.1	6156.1	5165.7	not DE		IPSC_vs_WDR19_wt	1	0.00329	up	0.953	0.967	6360	5500
ENSG00000019485	PRDM11		1791	1653	1822	1305	1706	1991	1943	1559	1524	810	1481	1417		1971.59	1884.66	1888.01	1634.99	1430.24	1650.57	1725.91	1271.89	1341.52	1290.33	1317.77	1282.13		WDR19_mut_vs_wt	1.2	0.307	up	4e-09	1.93e-08	1990	1560	1610.4	1610.4	1300.7	not DE		IPSC_vs_WDR19_wt	1.5	0.558	up	0	0	1820	1560
ENSG00000019505	SYT13		382	338	380	412	586	616	630	826	709	503	805	718		420.52	385.37	393.77	516.18	491.28	510.67	559.61	673.88	624.11	801.28	716.27	649.66		WDR19_mut_vs_wt	-1.3	-0.408	down	1.11e-08	5.15e-08	826	562	693	519.4	693	not DE		IPSC_vs_WDR19_wt	-1.7	-0.785	down	0	0	826	562
ENSG00000019549	SNAI2		1848	1869	1979	1303	1740	1668	1752	1961	1726	1157	2000	1518		2034.33	2130.93	2050.7	1632.49	1458.74	1382.8	1556.25	1599.86	1519.34	1843.1	1779.56	1373.51		WDR19_mut_vs_wt	-1.1	-0.105	down	0.149	0.23	2000	1700	1623.1	1507.6	1623.1	not DE		IPSC_vs_WDR19_wt	1.3	0.355	up	6.82e-06	2.18e-05	2000	1700
ENSG00000019582	CD74		5354	5177	5500	4409	5343	5562	5726	6557	6619	3370	6459	6706		5893.84	5902.52	5699.26	5523.89	4479.34	4610.99	5086.25	5349.45	5826.47	5368.4	5747.1	6067.71		WDR19_mut_vs_wt	-1.2	-0.205	down	0.00035	0.000976	6710	5460	5671.8	4925.1	5671.8	not DE		IPSC_vs_WDR19_wt	1	0.0396	up	0.526	0.616	6710	5460
ENSG00000019991	HGF		282	283	316	85	121	107	110	75	58	53	96	89		310.43	322.66	327.45	106.49	101.44	88.7	97.71	61.19	51.06	84.43	85.42	80.53		WDR19_mut_vs_wt	1.4	0.456	up	0.000802	0.00211	121	143	98.6	98.6	72.5	not DE		IPSC_vs_WDR19_wt	4.5	2.16	up	0	0	316	143
ENSG00000019995	ZRANB1		874	841	959	704	1032	1084	1048	1171	1182	654	1133	1055		962.12	958.86	993.74	882.02	865.18	898.65	930.91	955.35	1040.47	1041.82	1008.12	954.58		WDR19_mut_vs_wt	-1.1	-0.158	down	0.00141	0.00357	1180	958	1000.1	894.2	1000.1	not DE		IPSC_vs_WDR19_wt	-1	-0.0383	down	0.481	0.574	1180	958
ENSG00000020129	NCDN		1466	1367	1519	1129	1470	1707	1522	1174	1257	594	1122	1078		1613.82	1558.57	1574.03	1414.49	1232.38	1415.13	1351.95	957.79	1106.49	946.24	998.33	975.39		WDR19_mut_vs_wt	1.4	0.437	up	0	0	1710	1260	1353.5	1353.5	996.9	not DE		IPSC_vs_WDR19_wt	1.6	0.664	up	0	0	1520	1260
ENSG00000020181	ADGRA2		9401	9031	10251	7088	9308	9037	10011	8989	8916	4753	8769	8256		10348.9	10296.6	10622.4	8880.32	7803.42	7491.83	8892.5	7333.57	7848.44	7571.51	7802.49	7470.18		WDR19_mut_vs_wt	1.1	0.12	up	0.0167	0.0339	10000	8530	8267	8267	7605.2	not DE		IPSC_vs_WDR19_wt	1.4	0.455	up	0	0	10300	8530
ENSG00000020256	ZFP64		1526	1387	1542	1225	1617	1807	1588	1873	1827	1034	1825	1707		1679.87	1581.38	1597.87	1534.76	1355.62	1498.03	1410.58	1528.06	1608.24	1647.16	1623.85	1544.53		WDR19_mut_vs_wt	-1.1	-0.134	down	0.00436	0.0101	1870	1550	1590.4	1449.7	1590.4	not DE		IPSC_vs_WDR19_wt	1	0.0283	up	0.581	0.666	1870	1550
ENSG00000020426	MNAT1		549	543	595	636	1028	1028	815	943	805	454	875	829		604.36	619.1	616.56	796.82	861.83	852.23	723.94	769.34	708.61	723.22	778.56	750.09		WDR19_mut_vs_wt	1.1	0.116	up	0.0518	0.0931	1030	734	808.7	808.7	746	not DE		IPSC_vs_WDR19_wt	-1.2	-0.284	down	2.88e-05	8.57e-05	943	734
ENSG00000020577	SAMD4A		1777	1784	2083	2440	3605	3829	3420	2189	2093	1160	1989	2008		1956.17	2034.01	2158.47	3057	3022.27	3174.31	3037.89	1785.87	1842.39	1847.88	1769.77	1816.88		WDR19_mut_vs_wt	1.7	0.763	up	0	0	3830	2290	3072.9	3072.9	1812.6	not DE		IPSC_vs_WDR19_wt	1.1	0.179	up	4.02e-05	0.000117	2190	2290
ENSG00000258616	LINC02303		195	110	187	63	99	92	114	1218	918	1024	1381	1068		214.66	125.42	193.77	78.93	83	76.27	101.26	993.69	808.08	1631.23	1228.79	966.35		WDR19_mut_vs_wt	-13	-3.73	down	0	0	1380	542	1125.6	84.9	1125.6	DE		IPSC_vs_WDR19_wt	-6.3	-2.66	down	0	0	1380	542
ENSG00000020922	MRE11		1009	1021	1152	972	1595	1621	1479	1682	1472	811	1388	1443		1110.74	1164.09	1193.74	1217.79	1337.18	1343.84	1313.76	1372.24	1295.75	1291.92	1235.02	1305.65		WDR19_mut_vs_wt	1	0.00554	up	0.907	0.938	1680	1270	1303.1	1303.1	1300.1	not DE		IPSC_vs_WDR19_wt	-1.1	-0.17	down	0.00141	0.0033	1680	1270
ENSG00000021300	PLEKHB1		319	268	293	326	470	453	408	290	305	157	269	315		351.16	305.56	303.62	408.43	394.03	375.54	362.42	236.59	268.48	250.1	239.35	285.02		WDR19_mut_vs_wt	1.5	0.586	up	0	0	470	315	385.1	385.1	255.9	not DE		IPSC_vs_WDR19_wt	1.3	0.322	up	0.000386	0.000992	319	315
ENSG00000021355	SERPINB1		170	184	213	310	509	462	450	470	415	204	416	394		187.14	209.79	220.72	388.39	426.72	383.01	399.72	383.44	365.31	324.97	370.15	356.5		WDR19_mut_vs_wt	1.1	0.143	up	0.0486	0.0878	509	335	399.5	399.5	360.1	not DE		IPSC_vs_WDR19_wt	-1.8	-0.814	down	0	0	470	335
ENSG00000021461	CYP3A43		1	0	0	0	0	2	1	3	5	1	7	2		1.1	0	0	0	0	1.66	0.89	2.45	4.4	1.59	6.23	1.81		WDR19_mut_vs_wt	-5	-2.31	down	0.0391	0.0725	7	1.7	3.3	0.6	3.3	not DE		IPSC_vs_WDR19_wt	-8.6	-3.11	down	0.0281	0.0508	7	1.7
ENSG00000021488	SLC7A9		15	20	23	14	15	20	21	17	11	4	10	16		16.51	22.8	23.83	17.54	12.58	16.58	18.65	13.87	9.68	6.37	8.9	14.48		WDR19_mut_vs_wt	1.5	0.564	up	0.0874	0.147	21	15.1	16.3	16.3	10.7	not DE		IPSC_vs_WDR19_wt	1.9	0.938	up	0.00735	0.0151	23	15.1
ENSG00000021574	SPAST		1023	1133	1153	823	1316	1322	1198	1417	1309	721	1240	1275		1126.15	1291.78	1194.77	1031.11	1103.28	1095.96	1064.15	1156.04	1152.27	1148.55	1103.33	1153.64		WDR19_mut_vs_wt	-1.1	-0.0877	down	0.0703	0.122	1420	1140	1142.8	1073.6	1142.8	not DE		IPSC_vs_WDR19_wt	1.1	0.0753	up	0.155	0.226	1420	1140
ENSG00000021645	NRXN3		256	147	133	219	307	367	397	121	139	54	118	124		281.81	167.6	137.82	274.38	257.38	304.25	352.64	98.72	122.36	86.02	104.99	112.2		WDR19_mut_vs_wt	2.8	1.5	up	0	0	397	192	297.2	297.2	104.9	DE		IPSC_vs_WDR19_wt	1.9	0.894	up	8.04e-05	0.000226	256	192
ENSG00000021762	OSBPL5		1607	1503	1673	1084	1507	1583	1626	1302	1282	634	1222	1207		1769.03	1713.63	1733.61	1358.11	1263.4	1312.33	1444.33	1062.22	1128.5	1009.96	1087.31	1092.12		WDR19_mut_vs_wt	1.2	0.317	up	1e-10	6e-10	1630	1330	1344.5	1344.5	1076	not DE		IPSC_vs_WDR19_wt	1.6	0.689	up	0	0	1670	1330
ENSG00000021776	AQR		1975	1991	2281	1720	2843	2729	2528	2646	2415	1374	2343	2386		2174.14	2270.02	2363.64	2154.93	2383.45	2262.39	2245.55	2158.71	2125.84	2188.78	2084.76	2158.9		WDR19_mut_vs_wt	1.1	0.0801	up	0.0484	0.0876	2840	2210	2261.6	2261.6	2143.4	not DE		IPSC_vs_WDR19_wt	1.1	0.0836	up	0.0612	0.101	2650	2210
ENSG00000021826	CPS1		498	537	524	204	266	281	273	449	464	256	486	463		548.21	612.26	542.98	255.58	223	232.95	242.5	366.31	408.44	407.81	432.43	418.93		WDR19_mut_vs_wt	-1.7	-0.775	down	0	0	486	391	406.8	238.5	406.8	not DE		IPSC_vs_WDR19_wt	1.4	0.481	up	4e-10	1.9e-09	537	391
ENSG00000022267	FHL1		1015	1026	1167	737	1050	1072	1012	1347	1204	782	1266	1170		1117.34	1169.79	1209.28	923.36	880.27	888.71	898.93	1098.93	1059.84	1245.72	1126.46	1058.64		WDR19_mut_vs_wt	-1.2	-0.311	down	4.5e-09	2.14e-08	1350	1060	1117.9	897.8	1117.9	not DE		IPSC_vs_WDR19_wt	1	0.0667	up	0.243	0.33	1350	1060
ENSG00000022277	RTF2		1556	1522	1560	1488	2302	2239	2112	2335	2226	1252	2261	2218		1712.89	1735.3	1616.52	1864.27	1929.9	1856.17	1876.03	1904.98	1959.47	1994.43	2011.8	2006.89		WDR19_mut_vs_wt	-1	-0.069	down	0.0732	0.126	2340	1870	1975.5	1881.6	1975.5	not DE		IPSC_vs_WDR19_wt	-1.2	-0.227	down	1.5e-07	5.69e-07	2340	1870
ENSG00000022355	GABRA1		2	4	1	5	17	12	13	5	3	0	1	4		2.2	4.56	1.04	6.26	14.25	9.95	11.55	4.08	2.64	0	0.89	3.62		WDR19_mut_vs_wt	4.4	2.13	up	0.000342	0.000955	17	5.1	10.5	10.5	2.2	not DE		IPSC_vs_WDR19_wt	1	0.0696	up	0.93	0.95	5	5.1
ENSG00000288016			2	1	2	32	43	45	41	16	15	9	12	17		2.2	1.14	2.07	40.09	36.05	37.31	36.42	13.05	13.2	14.34	10.68	15.38		WDR19_mut_vs_wt	2.8	1.5	up	3.16e-08	1.42e-07	45	18.5	37.5	37.5	13.3	DE		IPSC_vs_WDR19_wt	-7.3	-2.87	down	3.65e-05	0.000107	17	18.5
ENSG00000022567	SLC45A4		723	663	760	656	909	953	965	1398	1427	685	1300	1448		795.9	755.91	787.53	821.88	762.07	790.05	857.18	1140.54	1256.14	1091.2	1156.72	1310.18		WDR19_mut_vs_wt	-1.5	-0.564	down	0	0	1450	960	1191	807.8	1191	not DE		IPSC_vs_WDR19_wt	-1.5	-0.614	down	0	0	1450	960
ENSG00000022840	RNF10		4156	3823	4517	3180	4506	4883	4681	5153	4824	2637	4699	4588		4575.05	4358.76	4680.65	3984.12	3777.63	4048.09	4158.01	4204.01	4246.4	4200.73	4181.08	4151.31		WDR19_mut_vs_wt	-1.1	-0.0722	down	0.0452	0.0825	5150	4210	4196.7	3992	4196.7	not DE		IPSC_vs_WDR19_wt	1.1	0.113	up	0.00399	0.00864	5150	4210
ENSG00000022976	ZNF839		354	357	349	309	416	409	504	518	521	258	493	430		389.69	407.03	361.64	387.14	348.76	339.07	447.69	422.6	458.62	410.99	438.66	389.07		WDR19_mut_vs_wt	-1.1	-0.16	down	0.0567	0.101	521	400	424	380.7	424	not DE		IPSC_vs_WDR19_wt	-1.1	-0.138	down	0.136	0.202	521	400
ENSG00000023041	ZDHHC6		1451	1306	1559	1192	1882	1910	1662	1465	1269	692	1245	1304		1597.3	1489.03	1615.48	1493.42	1577.79	1583.42	1476.31	1195.2	1117.06	1102.35	1107.78	1179.88		WDR19_mut_vs_wt	1.3	0.425	up	0	0	1910	1380	1532.7	1532.7	1140.5	not DE		IPSC_vs_WDR19_wt	1.4	0.457	up	0	0	1560	1380
ENSG00000023171	GRAMD1B		1097	1053	1202	915	1318	1423	1401	1942	1877	940	1807	1883		1207.61	1200.57	1245.55	1146.37	1104.95	1179.69	1244.47	1584.36	1652.26	1497.42	1607.83	1703.77		WDR19_mut_vs_wt	-1.4	-0.464	down	0	0	1940	1360	1609.1	1168.9	1609.1	not DE		IPSC_vs_WDR19_wt	-1.3	-0.405	down	0	0	1940	1360
ENSG00000023191	RNH1		3759	3430	3701	3632	5254	5340	5020	4523	4404	2415	4342	4447		4138.02	3910.69	3835.08	4550.41	4404.72	4426.95	4459.13	3690.04	3876.69	3847.08	3863.43	4023.73		WDR19_mut_vs_wt	1.2	0.208	up	5.2e-09	2.5e-08	5340	4090	4460.3	4460.3	3860.2	not DE		IPSC_vs_WDR19_wt	1	0.0373	up	0.343	0.437	4520	4090
ENSG00000023228	NDUFS1		2064	2039	2235	2085	3506	3476	3048	3503	3216	1873	3171	3187		2272.11	2324.75	2315.97	2612.23	2939.28	2881.66	2707.46	2857.88	2830.93	2983.68	2821.5	2883.66		WDR19_mut_vs_wt	-1	-0.0427	down	0.29	0.398	3510	2700	2875.5	2785.2	2875.5	not DE		IPSC_vs_WDR19_wt	-1.2	-0.318	down	0	0	3500	2700
ENSG00000023287	RB1CC1		1702	1605	1877	1383	2343	2198	1989	2453	2153	1257	2141	2176		1873.61	1829.93	1945	1732.72	1964.27	1822.18	1766.78	2001.25	1895.21	2002.4	1905.02	1968.89		WDR19_mut_vs_wt	-1.1	-0.0988	down	0.0265	0.0514	2450	1890	1954.6	1821.5	1954.6	not DE		IPSC_vs_WDR19_wt	-1	-0.0526	down	0.283	0.373	2450	1890
ENSG00000023318	ERP44		1747	1724	1837	1749	2691	2720	2361	2535	2369	1341	2208	2409		1923.15	1965.61	1903.55	2191.26	2256.02	2254.93	2097.21	2068.15	2085.35	2136.21	1964.64	2179.71		WDR19_mut_vs_wt	1.1	0.0777	up	0.0603	0.106	2720	2090	2199.9	2199.9	2086.8	not DE		IPSC_vs_WDR19_wt	-1.1	-0.111	down	0.0158	0.0303	2540	2090
ENSG00000023330	ALAS1		1537	1450	1573	1450	2148	2119	1935	2532	2242	1391	2484	2447		1691.97	1653.21	1629.99	1816.66	1800.79	1756.69	1718.81	2065.7	1973.55	2215.86	2210.22	2214.09		WDR19_mut_vs_wt	-1.2	-0.267	down	2.1e-09	1.04e-08	2530	1900	2135.9	1773.2	2135.9	not DE		IPSC_vs_WDR19_wt	-1.3	-0.363	down	0	0	2530	1900
ENSG00000023445	BIRC3		679	822	885	702	1107	1152	998	1435	1321	692	1344	1282		747.46	937.2	917.06	879.51	928.06	955.03	886.5	1170.73	1162.83	1102.35	1195.87	1159.98		WDR19_mut_vs_wt	-1.3	-0.345	down	6.3e-09	3e-08	1440	1000	1158.4	912.3	1158.4	not DE		IPSC_vs_WDR19_wt	-1.3	-0.42	down	2e-10	1e-09	1440	1000
ENSG00000023516	AKAP11		1668	1711	1844	1389	2262	2270	2100	2108	1892	1018	1799	1773		1836.18	1950.78	1910.81	1740.23	1896.36	1881.87	1865.37	1719.79	1665.46	1621.67	1600.72	1604.24		WDR19_mut_vs_wt	1.1	0.17	up	5.94e-05	0.000185	2270	1770	1846	1846	1642.4	not DE		IPSC_vs_WDR19_wt	1.2	0.208	up	7.17e-06	2.29e-05	2110	1770
ENSG00000023572	GLRX2		374	328	395	379	587	562	497	371	358	186	321	287		411.71	373.97	409.31	474.84	492.12	465.91	441.47	302.68	315.13	296.3	285.62	259.68		WDR19_mut_vs_wt	1.6	0.683	up	0	0	587	377	468.6	468.6	291.9	not DE		IPSC_vs_WDR19_wt	1.4	0.45	up	3.92e-08	1.57e-07	395	377
ENSG00000023608	SNAPC1		214	217	226	224	354	346	293	402	290	212	348	318		235.58	247.41	234.19	280.64	296.78	286.84	260.26	327.97	255.28	337.72	309.64	287.73		WDR19_mut_vs_wt	-1.1	-0.103	down	0.232	0.333	402	280	303.7	281.1	303.7	not DE		IPSC_vs_WDR19_wt	-1.3	-0.339	down	0.000597	0.00149	402	280
ENSG00000023697	DERA		493	501	515	485	751	798	752	701	696	358	677	658		542.71	571.21	533.66	607.64	629.61	661.56	667.98	571.9	612.66	570.29	602.38	595.37		WDR19_mut_vs_wt	1.1	0.121	up	0.0329	0.0622	798	597	641.7	641.7	590.5	not DE		IPSC_vs_WDR19_wt	-1.1	-0.108	down	0.0938	0.147	701	597
ENSG00000023734	STRAP		3404	3358	3727	3390	5468	5534	5110	6036	5192	3297	5820	5482		3747.22	3828.6	3862.03	4247.22	4584.13	4587.78	4539.08	4924.4	4570.33	5252.11	5178.53	4960.21		WDR19_mut_vs_wt	-1.1	-0.147	down	0.000639	0.00171	6040	4520	4977.1	4489.6	4977.1	not DE		IPSC_vs_WDR19_wt	-1.3	-0.383	down	0	0	6040	4520
ENSG00000023839	ABCC2		47	42	46	40	83	86	62	50	69	24	63	52		51.74	47.89	47.67	50.11	69.58	71.3	55.07	40.79	60.74	38.23	56.06	47.05		WDR19_mut_vs_wt	1.3	0.338	up	0.0591	0.105	86	53	61.5	61.5	48.6	not DE		IPSC_vs_WDR19_wt	-1	-0.00175	down	0.993	0.995	69	53
ENSG00000152779	SLC16A12		5	7	13	10	21	13	17	220	149	164	231	183		5.5	7.98	13.47	12.53	17.61	10.78	15.1	179.48	131.16	261.25	205.54	165.58		WDR19_mut_vs_wt	-13	-3.73	down	0	0	231	85.5	188.6	14	188.6	DE		IPSC_vs_WDR19_wt	-21	-4.37	down	0	0	231	85.5
ENSG00000023902	PLEKHO1		3192	3010	3437	2393	3474	3470	3358	3130	2951	1652	3086	3001		3513.85	3431.83	3561.52	2998.11	2912.45	2876.69	2982.82	2553.57	2597.66	2631.63	2745.86	2715.36		WDR19_mut_vs_wt	1.1	0.151	up	2.19e-05	7.21e-05	3470	2960	2942.5	2942.5	2648.8	not DE		IPSC_vs_WDR19_wt	1.3	0.403	up	0	0	3440	2960
ENSG00000023909	GCLM		571	508	556	599	937	954	782	489	460	260	525	443		628.57	579.19	576.14	750.47	785.54	790.88	694.63	398.94	404.92	414.18	467.14	400.83		WDR19_mut_vs_wt	1.8	0.857	up	0	0	954	574	755.4	755.4	417.2	not DE		IPSC_vs_WDR19_wt	1.4	0.511	up	0	0	571	574
ENSG00000024048	UBR2		1438	1407	1529	1292	2024	2023	1857	1893	1722	1009	1749	1814		1582.99	1604.18	1584.39	1618.7	1696.83	1677.1	1649.52	1544.38	1515.82	1607.33	1556.23	1641.34		WDR19_mut_vs_wt	1.1	0.0811	up	0.0421	0.0775	2020	1610	1660.5	1660.5	1573	not DE		IPSC_vs_WDR19_wt	1	0.0175	up	0.693	0.763	1890	1610
ENSG00000024422	EHD2		1812	1288	1479	2541	3412	3357	3232	830	918	423	926	819		1994.7	1468.5	1532.58	3183.54	2860.47	2783.01	2870.9	677.15	808.08	673.84	823.94	741.05		WDR19_mut_vs_wt	3.9	1.97	up	0	0	3410	1700	2924.5	2924.5	744.8	DE		IPSC_vs_WDR19_wt	2.2	1.16	up	0	0	1810	1700
ENSG00000024526	DEPDC1		635	670	662	579	959	996	903	946	830	435	864	852		699.03	763.9	685.98	725.41	803.98	825.7	802.11	771.78	730.62	692.95	768.77	770.91		WDR19_mut_vs_wt	1.1	0.0787	up	0.167	0.253	996	753	789.3	789.3	747	not DE		IPSC_vs_WDR19_wt	-1	-0.0664	down	0.297	0.389	946	753
ENSG00000024862	CCDC28A		201	201	229	214	286	299	291	291	250	149	248	275		221.27	229.17	237.3	268.11	239.77	247.88	258.49	237.41	220.07	237.36	220.67	248.83		WDR19_mut_vs_wt	1.1	0.12	up	0.146	0.227	299	239	253.6	253.6	232.9	not DE		IPSC_vs_WDR19_wt	-1	-0.0203	down	0.829	0.874	291	239
ENSG00000025039	RRAGD		704	736	741	1015	1477	1533	1403	1442	1267	829	1408	1400		774.98	839.14	767.85	1271.66	1238.25	1270.88	1246.25	1176.44	1115.3	1320.59	1252.81	1266.75		WDR19_mut_vs_wt	1	0.0391	up	0.453	0.563	1530	1130	1256.8	1256.8	1226.4	not DE		IPSC_vs_WDR19_wt	-1.5	-0.624	down	0	0	1440	1130
ENSG00000025156	HSF2		862	788	959	706	1193	1051	1040	1396	1272	762	1168	1258		948.91	898.43	993.74	884.52	1000.16	871.3	923.8	1138.91	1119.7	1213.86	1039.26	1138.26		WDR19_mut_vs_wt	-1.2	-0.292	down	3.11e-07	1.26e-06	1400	1010	1130	919.9	1130	not DE		IPSC_vs_WDR19_wt	-1.2	-0.251	down	6.67e-05	0.000189	1400	1010
ENSG00000025293	PHF20		1243	1296	1385	1082	1618	1596	1436	1981	1809	1008	1751	1514		1368.33	1477.62	1435.18	1355.6	1356.46	1323.11	1275.56	1616.18	1592.4	1605.74	1558.01	1369.9		WDR19_mut_vs_wt	-1.2	-0.221	down	2.6e-05	8.45e-05	1980	1440	1548.4	1327.7	1548.4	not DE		IPSC_vs_WDR19_wt	-1.1	-0.117	down	0.0429	0.074	1980	1440
ENSG00000025423	HSD17B6		19	15	21	14	32	39	28	22	23	14	22	19		20.92	17.1	21.76	17.54	26.83	32.33	24.87	17.95	20.25	22.3	19.58	17.19		WDR19_mut_vs_wt	1.3	0.425	up	0.104	0.17	39	21.6	25.4	25.4	19.5	not DE		IPSC_vs_WDR19_wt	1	0.0533	up	0.861	0.898	23	21.6
ENSG00000025434	NR1H3		389	355	408	377	525	531	534	544	520	298	575	552		428.22	404.75	422.78	472.33	440.14	440.21	474.34	443.82	457.74	474.71	511.62	499.46		WDR19_mut_vs_wt	-1	-0.0661	down	0.314	0.423	575	456	477.5	456.8	477.5	not DE		IPSC_vs_WDR19_wt	-1.1	-0.189	down	0.0107	0.0214	575	456
ENSG00000025708	TYMP		1022	1189	1184	1325	1412	1702	1552	1404	1386	650	1395	1289		1125.05	1355.63	1226.9	1660.05	1183.76	1410.99	1378.6	1145.44	1220.05	1035.45	1241.24	1166.31		WDR19_mut_vs_wt	1.2	0.273	up	0.000734	0.00194	1700	1260	1408.3	1408.3	1161.7	not DE		IPSC_vs_WDR19_wt	1.1	0.0865	up	0.329	0.423	1400	1260
ENSG00000025770	NCAPH2		2083	1922	2235	1922	2804	2716	2711	2252	2138	1073	2066	2098		2293.03	2191.35	2315.97	2408.01	2350.75	2251.61	2408.11	1837.27	1882.01	1709.28	1838.29	1898.31		WDR19_mut_vs_wt	1.3	0.357	up	0	0	2800	2120	2354.6	2354.6	1833	not DE		IPSC_vs_WDR19_wt	1.2	0.303	up	0	1e-10	2250	2120
ENSG00000025772	TOMM34		2299	2086	2315	2234	2962	3026	2788	2881	2683	1475	2750	2690		2530.81	2378.34	2398.87	2798.91	2483.21	2508.61	2476.51	2350.43	2361.75	2349.67	2446.9	2433.96		WDR19_mut_vs_wt	1.1	0.101	up	0.0195	0.0392	3030	2460	2566.8	2566.8	2388.5	not DE		IPSC_vs_WDR19_wt	1	0.0279	up	0.558	0.646	2880	2460
ENSG00000025796	SEC63		3021	3106	3327	2693	4367	4378	4064	4022	3679	2068	3759	3496		3325.61	3541.28	3447.53	3373.97	3661.1	3629.44	3609.94	3281.3	3238.49	3294.32	3344.69	3163.25		WDR19_mut_vs_wt	1.1	0.13	up	0.000355	0.000991	4380	3410	3568.6	3568.6	3264.4	not DE		IPSC_vs_WDR19_wt	1.1	0.075	up	0.0618	0.102	4020	3410
ENSG00000025800	KPNA6		2572	2608	2622	2321	3222	3263	3012	3435	3221	1791	3127	2398		2831.33	2973.49	2716.99	2907.9	2701.18	2705.08	2675.48	2802.4	2835.33	2853.06	2782.35	2169.75		WDR19_mut_vs_wt	1	0.0314	up	0.641	0.732	3440	2750	2747.4	2747.4	2688.6	not DE		IPSC_vs_WDR19_wt	1.1	0.08	up	0.277	0.367	3440	2750
ENSG00000026025	VIM		24634	25237	27765	21791	32292	33543	28394	17116	16201	9061	17357	16073		27117.8	28773.8	28770.9	27301.2	27072.2	27807.7	25221.6	13963.9	14261.2	14434.1	15443.9	14543.1		WDR19_mut_vs_wt	1.8	0.886	up	0	0	33500	22100	26850.7	26850.7	14529.3	not DE		IPSC_vs_WDR19_wt	1.9	0.958	up	0	0	27800	22100
ENSG00000026036	RTEL1-TNFRSF6B		350	326	417	266	412	423	486	287	242	133	251	311		385.29	371.69	432.11	333.26	345.4	350.67	431.7	234.15	213.02	211.87	223.34	281.4		WDR19_mut_vs_wt	1.6	0.647	up	0	2e-10	486	318	365.3	365.3	232.8	not DE		IPSC_vs_WDR19_wt	1.7	0.764	up	0	0	417	318
ENSG00000026103	FAS		517	498	594	531	886	830	748	901	872	481	838	812		569.13	567.79	615.52	665.27	742.78	688.08	664.43	735.07	767.59	766.23	745.64	734.71		WDR19_mut_vs_wt	-1.1	-0.116	down	0.0354	0.0665	901	689	749.8	690.1	749.8	not DE		IPSC_vs_WDR19_wt	-1.3	-0.358	down	1.17e-08	4.9e-08	901	689
ENSG00000260834			6	11	10	5	11	5	7	112	85	63	99	89		6.6	12.54	10.36	6.26	9.22	4.15	6.22	91.37	74.82	100.36	88.09	80.53		WDR19_mut_vs_wt	-13	-3.74	down	0	0	112	40.9	87	6.5	87	DE		IPSC_vs_WDR19_wt	-8.8	-3.14	down	0	0	112	40.9
ENSG00000026508	CD44		299	317	358	554	856	784	785	204	185	112	238	225		329.15	361.43	370.97	694.09	717.63	649.95	697.29	166.43	162.85	178.42	211.77	203.58		WDR19_mut_vs_wt	3.7	1.9	up	0	0	856	395	689.7	689.7	184.6	DE		IPSC_vs_WDR19_wt	1.9	0.938	up	0	0	358	395
ENSG00000238241	CCR12P		0	7	1	1	3	6	3	45	44	24	44	34		0	7.98	1.04	1.25	2.52	4.97	2.66	36.71	38.73	38.23	39.15	30.76		WDR19_mut_vs_wt	-12	-3.62	down	0	0	45	17	36.7	2.9	36.7	DE		IPSC_vs_WDR19_wt	-13	-3.65	down	1e-10	6e-10	45	17
ENSG00000026652	AGPAT4		1635	1638	1740	1087	1772	1754	1721	2275	1986	1148	1999	2120		1799.86	1867.55	1803.04	1361.87	1485.57	1454.1	1528.72	1856.03	1748.21	1828.76	1778.67	1918.22		WDR19_mut_vs_wt	-1.3	-0.322	down	0	0	2280	1700	1826	1457.6	1826	not DE		IPSC_vs_WDR19_wt	-1	-0.00211	down	0.965	0.975	2280	1700
ENSG00000026751	SLAMF7		5	3	1	16	10	15	15	14	11	7	11	7		5.5	3.42	1.04	20.05	8.38	12.44	13.32	11.42	9.68	11.15	9.79	6.33		WDR19_mut_vs_wt	1.4	0.463	up	0.237	0.338	16	9.4	13.5	13.5	9.7	not DE		IPSC_vs_WDR19_wt	-2.9	-1.55	down	0.00986	0.0198	14	9.4
ENSG00000026950	BTN3A1		1788	1497	1794	968	1273	1413	1430	1219	1157	608	1146	1067		1968.28	1706.79	1858.99	1212.78	1067.23	1171.4	1270.23	994.51	1018.47	968.54	1019.69	965.44		WDR19_mut_vs_wt	1.2	0.246	up	1.84e-05	6.07e-05	1430	1270	1180.4	1180.4	993.3	not DE		IPSC_vs_WDR19_wt	1.9	0.892	up	0	0	1790	1270
ENSG00000027001	MIPEP		426	424	437	528	856	811	803	673	620	297	606	600		468.95	483.42	452.83	661.51	717.63	672.33	713.28	549.06	545.76	473.12	539.21	542.89		WDR19_mut_vs_wt	1.3	0.377	up	2e-10	9e-10	856	568	691.2	691.2	530	not DE		IPSC_vs_WDR19_wt	-1.1	-0.188	down	0.00652	0.0135	673	568
ENSG00000027075	PRKCH		114	128	135	102	164	167	161	124	116	60	106	99		125.49	145.94	139.89	127.79	137.49	138.45	143.01	101.16	102.11	95.58	94.32	89.58		WDR19_mut_vs_wt	1.4	0.504	up	1.01e-05	3.44e-05	167	120	136.7	136.7	96.5	not DE		IPSC_vs_WDR19_wt	1.4	0.504	up	6.77e-05	0.000192	135	120
ENSG00000027644	INSRR		221	213	215	218	265	276	339	163	172	74	154	129		243.28	242.85	222.79	273.13	222.16	228.81	301.12	132.98	151.41	117.88	137.03	116.72		WDR19_mut_vs_wt	1.9	0.953	up	0	0	339	199	256.3	256.3	131.2	not DE		IPSC_vs_WDR19_wt	1.8	0.839	up	0	0	221	199
ENSG00000027697	IFNGR1		1029	1089	1225	1010	1630	1561	1416	1571	1315	819	1495	1393		1132.75	1241.62	1269.38	1265.4	1366.52	1294.1	1257.79	1281.68	1157.55	1304.66	1330.22	1260.41		WDR19_mut_vs_wt	1	0.0352	up	0.502	0.609	1630	1260	1296	1296	1266.9	not DE		IPSC_vs_WDR19_wt	-1	-0.0592	down	0.308	0.401	1570	1260
ENSG00000027847	B4GALT7		1037	932	1035	871	1140	1229	1180	1126	1125	571	1037	1032		1141.56	1062.61	1072.5	1091.25	955.73	1018.86	1048.16	918.63	990.3	909.6	922.7	933.77		WDR19_mut_vs_wt	1.1	0.133	up	0.0101	0.0217	1230	1010	1028.5	1028.5	935	not DE		IPSC_vs_WDR19_wt	1.2	0.223	up	8.36e-05	0.000234	1130	1010
ENSG00000171124	FUT3		7	13	15	8	4	6	7	68	86	56	91	63		7.71	14.82	15.54	10.02	3.35	4.97	6.22	55.48	75.7	89.21	80.97	57		WDR19_mut_vs_wt	-12	-3.6	down	0	0	91	35.1	71.7	6.1	71.7	DE		IPSC_vs_WDR19_wt	-5.6	-2.48	down	0	0	91	35.1
ENSG00000028116	VRK2		359	386	428	421	692	680	595	626	565	281	598	551		395.2	440.09	443.51	527.46	580.14	563.73	528.52	510.71	497.35	447.63	532.09	498.55		WDR19_mut_vs_wt	1.1	0.14	up	0.0295	0.0565	692	497	550	550	497.3	not DE		IPSC_vs_WDR19_wt	-1.2	-0.229	down	0.00198	0.00454	626	497
ENSG00000168621	GDNF		393	292	364	67	103	85	95	1128	1130	809	1053	977		432.63	332.92	377.19	83.94	86.35	70.47	84.39	920.27	994.7	1288.73	936.94	884.01		WDR19_mut_vs_wt	-12	-3.63	down	0	0	1130	541	1004.9	81.3	1004.9	DE		IPSC_vs_WDR19_wt	-2.6	-1.39	down	0	0	1130	541
ENSG00000028203	VEZT		2357	2235	2575	2468	3861	3676	3326	2903	2665	1392	2549	2467		2594.65	2548.22	2668.29	3092.08	3236.89	3047.47	2954.4	2368.38	2345.91	2217.45	2268.05	2232.19		WDR19_mut_vs_wt	1.3	0.43	up	0	0	3860	2630	3082.7	3082.7	2286.4	not DE		IPSC_vs_WDR19_wt	1.1	0.186	up	1.76e-05	5.35e-05	2900	2630
ENSG00000028277	POU2F2		393	375	383	287	355	376	440	225	241	118	231	210		432.63	427.55	396.88	359.57	297.62	311.71	390.84	183.56	212.14	187.97	205.54	190.01		WDR19_mut_vs_wt	1.7	0.789	up	0	0	440	300	339.9	339.9	195.8	not DE		IPSC_vs_WDR19_wt	2.1	1.09	up	0	0	393	300
ENSG00000028310	BRD9		1892	1741	1996	1702	2534	2689	2518	2676	2507	1306	2416	2409		2082.77	1984.99	2068.31	2132.38	2124.39	2229.23	2236.67	2183.18	2206.82	2080.45	2149.71	2179.71		WDR19_mut_vs_wt	1	0.0125	up	0.737	0.811	2690	2140	2180.7	2180.7	2160	not DE		IPSC_vs_WDR19_wt	-1.1	-0.0805	down	0.0513	0.0866	2680	2140
ENSG00000028528	SNX1		3503	3402	3612	2601	3949	4122	3716	4054	3711	2086	3632	3606		3856.2	3878.76	3742.86	3258.71	3310.67	3417.21	3300.82	3307.41	3266.66	3322.99	3231.69	3262.78		WDR19_mut_vs_wt	1	0.0205	up	0.512	0.618	4120	3430	3321.9	3321.9	3278.3	not DE		IPSC_vs_WDR19_wt	1.2	0.223	up	1e-10	3e-10	4050	3430
ENSG00000028839	TBPL1		435	453	401	380	625	600	525	498	485	254	479	459		478.86	516.48	415.53	476.09	523.97	497.41	466.34	406.29	426.93	404.62	426.21	415.31		WDR19_mut_vs_wt	1.2	0.24	up	0.000556	0.0015	625	455	491	491	415.9	not DE		IPSC_vs_WDR19_wt	1.1	0.173	up	0.0248	0.0454	498	455
ENSG00000029153	ARNTL2		259	303	322	339	493	477	446	527	488	238	497	448		285.11	345.46	333.67	424.72	413.31	395.44	396.17	429.95	429.57	379.13	442.22	405.36		WDR19_mut_vs_wt	-1	-0.0441	down	0.533	0.636	527	390	417.2	407.4	417.2	not DE		IPSC_vs_WDR19_wt	-1.3	-0.384	down	2.62e-06	8.79e-06	527	390
ENSG00000029363	BCLAF1		4303	4387	4799	4446	7396	6996	6443	6202	5426	2819	5248	5682		4736.87	5001.81	4972.86	5570.25	6200.48	5799.8	5723.14	5059.83	4776.32	4490.66	4669.57	5141.18		WDR19_mut_vs_wt	1.2	0.27	up	3.8e-09	1.81e-08	7400	5180	5823.4	5823.4	4827.5	not DE		IPSC_vs_WDR19_wt	1	0.0213	up	0.671	0.744	6200	5180
ENSG00000029364	SLC39A9		1890	1797	2105	1638	2661	2615	2288	2562	2201	1309	2293	2291		2080.57	2048.84	2181.26	2052.2	2230.87	2167.88	2032.37	2090.18	1937.46	2085.23	2040.27	2072.94		WDR19_mut_vs_wt	1	0.0545	up	0.202	0.296	2660	2090	2120.8	2120.8	2045.2	not DE		IPSC_vs_WDR19_wt	1	0.0418	up	0.375	0.469	2560	2090
ENSG00000172987	HPSE2		23	36	38	7	5	7	7	72	71	53	78	102		25.32	41.05	39.38	8.77	4.19	5.8	6.22	58.74	62.5	84.43	69.4	92.29		WDR19_mut_vs_wt	-12	-3.59	down	0	0	102	41.5	73.5	6.2	73.5	DE		IPSC_vs_WDR19_wt	-2.1	-1.05	down	8.8e-06	2.77e-05	102	41.5
ENSG00000029639	TFB1M		216	206	233	134	241	219	186	241	196	99	194	200		237.78	234.87	241.44	167.88	202.04	181.55	165.22	196.62	172.53	157.71	172.62	180.96		WDR19_mut_vs_wt	1	0.0201	up	0.836	0.886	241	193	179.2	179.2	176.1	not DE		IPSC_vs_WDR19_wt	1.3	0.425	up	4.1e-05	0.00012	241	193
ENSG00000029725	RABEP1		1514	1362	1576	1212	1917	1996	1859	1972	1679	985	1816	1851		1666.66	1552.87	1633.1	1518.48	1607.13	1654.72	1651.3	1608.83	1477.96	1569.1	1615.84	1674.82		WDR19_mut_vs_wt	1	0.0182	up	0.697	0.778	2000	1600	1607.9	1607.9	1589.3	not DE		IPSC_vs_WDR19_wt	1	0.0251	up	0.626	0.706	1970	1600
ENSG00000029993	HMGB3		3455	3841	4197	2402	3957	3870	3636	4349	3667	2098	3690	3772		3803.36	4379.29	4349.05	3009.39	3317.38	3208.3	3229.76	3548.08	3227.93	3342.11	3283.29	3412.98		WDR19_mut_vs_wt	-1.1	-0.0748	down	0.123	0.196	4350	3510	3362.9	3191.2	3362.9	not DE		IPSC_vs_WDR19_wt	1.2	0.313	up	2.9e-09	1.26e-08	4350	3510
ENSG00000030066	NUP160		2504	2685	2846	2090	3581	3454	3222	3103	2696	1549	2776	2889		2756.48	3061.28	2949.11	2618.49	3002.15	2863.42	2862.02	2531.55	2373.19	2467.55	2470.03	2614.02		WDR19_mut_vs_wt	1.1	0.189	up	6.53e-05	0.000202	3580	2710	2836.5	2836.5	2491.3	not DE		IPSC_vs_WDR19_wt	1.2	0.23	up	8.55e-06	2.7e-05	3100	2710
ENSG00000030110	BAK1		885	743	929	845	1218	1348	1135	1433	1418	757	1452	1410		974.23	847.13	962.66	1058.67	1021.12	1117.51	1008.19	1169.1	1248.22	1205.9	1291.96	1275.79		WDR19_mut_vs_wt	-1.2	-0.237	down	1.14e-05	3.87e-05	1450	1100	1238.2	1051.4	1238.2	not DE		IPSC_vs_WDR19_wt	-1.3	-0.416	down	0	0	1450	1100
ENSG00000030304	MUSK		1	6	2	0	4	3	4	4	2	1	1	2		1.1	6.84	2.07	0	3.35	2.49	3.55	3.26	1.76	1.59	0.89	1.81		WDR19_mut_vs_wt	1.3	0.378	up	0.654	0.743	4	2.4	2.3	2.3	1.9	not DE		IPSC_vs_WDR19_wt	1.7	0.801	up	0.37	0.464	6	2.4
ENSG00000030419	IKZF2		196	201	211	145	200	248	199	195	180	81	179	181		215.76	229.17	218.64	181.67	167.67	205.6	176.77	159.09	158.45	129.03	159.27	163.77		WDR19_mut_vs_wt	1.2	0.235	up	0.0178	0.0361	248	180	182.9	182.9	153.9	not DE		IPSC_vs_WDR19_wt	1.4	0.508	up	2.13e-06	7.19e-06	211	180
ENSG00000030582	GRN		11932	9730	11097	10680	14846	14401	13566	8484	8956	4927	9231	9321		13135.1	11093.6	11499	13380.6	12446.2	11938.7	12050.3	6921.57	7883.65	7848.69	8213.57	8433.81		WDR19_mut_vs_wt	1.6	0.664	up	0	0	14800	10400	12454	12454	7860.3	not DE		IPSC_vs_WDR19_wt	1.5	0.6	up	0	0	11900	10400
ENSG00000031003	FAM13B		1538	1488	1735	1439	2184	2162	2069	1275	1153	618	1142	1119		1693.08	1696.53	1797.86	1802.88	1830.97	1792.33	1837.84	1040.19	1014.95	984.47	1016.13	1012.49		WDR19_mut_vs_wt	1.8	0.839	up	0	0	2180	1460	1816	1816	1013.6	not DE		IPSC_vs_WDR19_wt	1.7	0.768	up	0	0	1740	1460
ENSG00000031081	ARHGAP31		1666	1771	1895	1324	2080	2072	1948	1020	975	473	959	1031		1833.98	2019.19	1963.65	1658.8	1743.78	1717.72	1730.36	832.15	858.26	753.49	853.3	932.87		WDR19_mut_vs_wt	2	1.01	up	0	0	2080	1410	1712.7	1712.7	846	DE		IPSC_vs_WDR19_wt	2.3	1.19	up	0	0	1900	1410
ENSG00000031691	CENPQ		181	154	159	197	313	313	281	329	285	151	268	222		199.25	175.58	164.76	246.81	262.41	259.48	249.6	268.41	250.88	240.54	238.46	200.87		WDR19_mut_vs_wt	1.1	0.0867	up	0.344	0.455	329	230	254.6	254.6	239.8	not DE		IPSC_vs_WDR19_wt	-1.3	-0.418	down	0.000102	0.000284	329	230
ENSG00000031698	SARS1		3111	2994	3365	3352	5127	5096	4557	5917	5173	2847	5367	5356		3424.68	3413.59	3486.91	4199.61	4298.25	4224.67	4047.86	4827.31	4553.61	4535.26	4775.46	4846.21		WDR19_mut_vs_wt	-1.1	-0.168	down	9.28e-07	3.56e-06	5920	4220	4707.6	4192.6	4707.6	not DE		IPSC_vs_WDR19_wt	-1.4	-0.453	down	0	0	5920	4220
ENSG00000031823	RANBP3		4055	3682	4273	3516	4954	4914	4710	4634	4504	2374	4354	4484		4463.86	4198	4427.81	4405.08	4153.22	4073.79	4183.77	3780.59	3964.71	3781.77	3874.11	4057.21		WDR19_mut_vs_wt	1.1	0.109	up	0.00334	0.00788	4950	4110	4204	4204	3891.7	not DE		IPSC_vs_WDR19_wt	1.1	0.164	up	5.55e-05	0.000159	4630	4110
ENSG00000032219	ARID4A		1063	971	1127	690	1048	1088	937	1182	1090	597	1097	990		1170.18	1107.08	1167.83	864.48	878.6	901.97	832.31	964.32	959.49	951.02	976.09	895.77		WDR19_mut_vs_wt	-1.1	-0.126	down	0.0101	0.0217	1180	972	949.3	869.3	949.3	not DE		IPSC_vs_WDR19_wt	1.2	0.275	up	1.82e-07	6.82e-07	1180	972
ENSG00000032389	EIPR1		540	564	580	541	800	858	802	832	781	454	771	794		594.45	643.04	601.01	677.8	670.68	711.3	712.39	678.78	687.49	723.22	686.02	718.43		WDR19_mut_vs_wt	-1	-0.00759	down	0.887	0.923	858	675	698.8	693	698.8	not DE		IPSC_vs_WDR19_wt	-1.1	-0.187	down	0.00207	0.00473	832	675
ENSG00000032444	PNPLA6		2029	1813	2108	2653	3751	3776	3672	3746	3882	2124	3903	3866		2233.58	2067.08	2184.37	3323.86	3144.67	3130.37	3261.74	3056.13	3417.19	3383.52	3472.82	3498.03		WDR19_mut_vs_wt	-1	-0.0663	down	0.141	0.22	3900	3010	3365.5	3215.2	3365.5	not DE		IPSC_vs_WDR19_wt	-1.6	-0.638	down	0	0	3900	3010
ENSG00000032742	IFT88		374	367	414	425	630	688	574	532	530	239	506	474		411.71	418.43	429	532.47	528.16	570.36	509.87	434.03	466.54	380.73	450.23	428.88		WDR19_mut_vs_wt	1.2	0.3	up	5e-06	1.77e-05	688	463	535.2	535.2	432.1	not DE		IPSC_vs_WDR19_wt	-1	-0.0509	down	0.499	0.591	532	463
ENSG00000033011	ALG1		547	599	629	588	863	879	845	545	532	266	468	529		602.15	682.95	651.79	736.69	723.5	728.71	750.59	444.63	468.3	423.74	416.42	478.65		WDR19_mut_vs_wt	1.6	0.715	up	0	0	879	592	734.9	734.9	446.3	not DE		IPSC_vs_WDR19_wt	1.4	0.528	up	0	0	629	592
ENSG00000033030	ZCCHC8		1413	1336	1526	1146	1785	1760	1629	1683	1543	762	1402	1512		1555.47	1523.23	1581.29	1435.79	1496.47	1459.07	1447	1373.06	1358.25	1213.86	1247.47	1368.09		WDR19_mut_vs_wt	1.1	0.15	up	0.00122	0.0031	1780	1420	1459.6	1459.6	1312.1	not DE		IPSC_vs_WDR19_wt	1.2	0.239	up	2.42e-06	8.14e-06	1680	1420
ENSG00000033050	ABCF2		899	815	856	832	1170	1189	1118	1009	958	537	1006	901		989.65	929.22	887.01	1042.39	980.88	985.7	993.09	823.18	843.29	855.44	895.12	815.24		WDR19_mut_vs_wt	1.2	0.24	up	2.31e-06	8.48e-06	1190	920	1000.5	1000.5	846.5	not DE		IPSC_vs_WDR19_wt	1.1	0.144	up	0.0107	0.0213	1010	920
ENSG00000033100	CHPF2		2947	2759	3039	3027	4086	4371	4105	4025	3932	2206	4044	3887		3244.14	3145.65	3149.1	3792.43	3425.52	3623.63	3646.36	3283.75	3461.2	3514.15	3598.28	3517.03		WDR19_mut_vs_wt	1	0.0592	up	0.131	0.207	4370	3450	3622	3622	3474.9	not DE		IPSC_vs_WDR19_wt	-1.1	-0.128	down	0.00325	0.00716	4040	3450
ENSG00000033122	LRRC7		33	28	19	28	40	35	55	14	21	17	27	22		36.33	31.92	19.69	35.08	33.53	29.02	48.86	11.42	18.49	27.08	24.02	19.91		WDR19_mut_vs_wt	1.9	0.897	up	0.000756	0.002	55	27.9	36.6	36.6	20.2	not DE		IPSC_vs_WDR19_wt	1.5	0.571	up	0.0575	0.0956	33	27.9
ENSG00000033170	FUT8		531	642	638	517	1014	851	747	851	744	440	764	755		584.54	731.97	661.11	647.73	850.09	705.49	663.54	694.28	654.92	700.92	679.79	683.14		WDR19_mut_vs_wt	1.1	0.0746	up	0.339	0.45	1010	688	716.7	716.7	682.6	not DE		IPSC_vs_WDR19_wt	-1	-0.0497	down	0.564	0.651	851	688
ENSG00000033178	UBA6		1714	1667	1822	1449	2552	2433	2153	2898	2622	1548	2647	2704		1886.82	1900.62	1888.01	1815.4	2139.48	2017	1912.45	2364.3	2308.05	2465.96	2355.25	2446.63		WDR19_mut_vs_wt	-1.2	-0.273	down	3.6e-09	1.73e-08	2900	2120	2388	1971.1	2388	not DE		IPSC_vs_WDR19_wt	-1.3	-0.335	down	1e-10	3e-10	2900	2120
ENSG00000033327	GAB2		422	431	463	542	680	751	786	901	922	482	897	920		464.55	491.4	479.77	679.05	570.08	622.59	698.18	735.07	811.6	767.82	798.13	832.43		WDR19_mut_vs_wt	-1.2	-0.301	down	3.35e-06	1.21e-05	922	663	789	642.5	789	not DE		IPSC_vs_WDR19_wt	-1.6	-0.722	down	0	0	922	663
ENSG00000033627	ATP6V0A1		2813	2464	2731	2494	3461	3505	3303	3651	3515	2008	3496	3642		3096.63	2809.31	2829.94	3124.65	2901.55	2905.7	2933.97	2978.63	3094.13	3198.74	3110.68	3295.35		WDR19_mut_vs_wt	-1.1	-0.0804	down	0.0636	0.112	3650	3020	3135.5	2966.5	3135.5	not DE		IPSC_vs_WDR19_wt	-1.1	-0.106	down	0.0261	0.0475	3650	3020
ENSG00000033800	PIAS1		2039	1974	2134	1736	2655	2694	2316	2827	2555	1443	2636	2580		2244.59	2250.64	2211.31	2174.98	2225.84	2233.37	2057.24	2306.37	2249.08	2298.69	2345.46	2334.43		WDR19_mut_vs_wt	-1.1	-0.0861	down	0.0209	0.0416	2830	2240	2306.8	2172.9	2306.8	not DE		IPSC_vs_WDR19_wt	-1	-0.0456	down	0.267	0.356	2830	2240
ENSG00000033867	SLC4A7		834	991	1002	914	1632	1475	1371	2698	2411	1497	2420	2489		918.09	1129.88	1038.3	1145.12	1368.2	1222.8	1217.82	2201.13	2122.32	2384.71	2153.27	2252.09		WDR19_mut_vs_wt	-1.8	-0.84	down	0	0	2700	1600	2222.7	1238.5	2222.7	not DE		IPSC_vs_WDR19_wt	-2.2	-1.11	down	0	0	2700	1600
ENSG00000034053	APBA2		1979	1993	2095	1397	1975	2021	2065	3065	2762	1566	2921	2818		2178.54	2272.3	2170.9	1750.26	1655.75	1675.44	1834.28	2500.54	2431.29	2494.63	2599.05	2549.78		WDR19_mut_vs_wt	-1.5	-0.542	down	0	0	3060	2180	2515.1	1728.9	2515.1	not DE		IPSC_vs_WDR19_wt	-1.1	-0.189	down	2.53e-05	7.58e-05	3060	2180
ENSG00000034152	MAP2K3		746	744	758	715	950	893	969	1138	1146	601	1148	1079		821.22	848.27	785.46	895.8	796.44	740.31	860.74	928.42	1008.78	957.39	1021.47	976.3		WDR19_mut_vs_wt	-1.2	-0.254	down	1.54e-05	5.15e-05	1150	887	978.5	823.3	978.5	not DE		IPSC_vs_WDR19_wt	-1.2	-0.259	down	6.86e-05	0.000194	1150	887
ENSG00000156414	TDRD9		2	0	1	3	0	2	4	36	26	7	30	36		2.2	0	1.04	3.76	0	1.66	3.55	29.37	22.89	11.15	26.69	32.57		WDR19_mut_vs_wt	-12	-3.57	down	5e-10	2.4e-09	36	11.2	24.5	2.2	24.5	DE		IPSC_vs_WDR19_wt	-23	-4.52	down	4.9e-07	1.76e-06	36	11.2
ENSG00000034510	TMSB10		18612	17417	20575	18349	27774	28430	25821	23855	21278	11741	22242	22142		20488.6	19857.9	21320.4	22988.9	23284.5	23569	22936.1	19461.8	18730.3	18703.4	19790.5	20034.5		WDR19_mut_vs_wt	1.2	0.262	up	0	0	28400	20900	23194.6	23194.6	19344.1	not DE		IPSC_vs_WDR19_wt	1.1	0.0874	up	0.0129	0.0253	23900	20900
ENSG00000034533	ASTE1		348	292	334	259	383	423	420	325	266	181	259	274		383.09	332.92	346.1	324.49	321.09	350.67	373.07	265.15	234.15	288.33	230.45	247.92		WDR19_mut_vs_wt	1.4	0.448	up	7.96e-08	3.42e-07	423	308	342.3	342.3	253.2	not DE		IPSC_vs_WDR19_wt	1.4	0.494	up	6.94e-08	2.71e-07	348	308
ENSG00000034677	RNF19A		1847	1749	1949	2155	3553	3489	3062	2029	1715	958	1838	1745		2033.23	1994.11	2019.61	2699.93	2978.68	2892.44	2719.89	1655.34	1509.65	1526.09	1635.42	1578.91		WDR19_mut_vs_wt	1.8	0.835	up	0	0	3550	2100	2822.7	2822.7	1581.1	not DE		IPSC_vs_WDR19_wt	1.3	0.348	up	0	0	2030	2100
ENSG00000034693	PEX3		387	357	417	322	577	557	502	555	495	259	472	520		426.02	407.03	432.11	403.42	483.73	461.76	445.91	452.79	435.73	412.59	419.98	470.51		WDR19_mut_vs_wt	1	0.0356	up	0.603	0.699	577	438	448.7	448.7	438.3	not DE		IPSC_vs_WDR19_wt	-1	-0.0596	down	0.436	0.53	555	438
ENSG00000034713	GABARAPL2		1111	1045	1180	1015	1529	1496	1239	1986	1647	1112	1929	1714		1223.02	1191.45	1222.75	1271.66	1281.85	1240.21	1100.57	1620.25	1449.8	1771.41	1716.39	1550.86		WDR19_mut_vs_wt	-1.3	-0.404	down	0	2e-10	1990	1390	1621.7	1223.6	1621.7	not DE		IPSC_vs_WDR19_wt	-1.3	-0.417	down	5e-10	2.4e-09	1990	1390
ENSG00000035115	SH3YL1		869	811	915	826	1197	1166	1208	1913	1828	1000	1651	1797		956.62	924.66	948.15	1034.87	1003.51	966.63	1073.03	1560.7	1609.12	1593	1469.03	1625.96		WDR19_mut_vs_wt	-1.5	-0.625	down	0	0	1910	1230	1571.6	1019.5	1571.6	not DE		IPSC_vs_WDR19_wt	-1.7	-0.736	down	0	0	1910	1230
ENSG00000035141	FAM136A		1810	1654	1799	1681	2484	2520	2310	2506	2094	1154	2156	2319		1992.5	1885.8	1864.18	2106.07	2082.48	2089.12	2051.91	2044.49	1843.27	1838.32	1918.37	2098.27		WDR19_mut_vs_wt	1.1	0.0931	up	0.0441	0.0807	2520	1980	2082.4	2082.4	1948.5	not DE		IPSC_vs_WDR19_wt	-1	-0.0282	down	0.581	0.666	2510	1980
ENSG00000035403	VCL		10131	9926	11401	10325	15802	15886	14781	13616	13021	6972	12448	12994		11152.5	11317	11814	12935.9	13247.7	13169.8	13129.6	11108.5	11461.9	11106.4	11076	11757.2		WDR19_mut_vs_wt	1.2	0.215	up	0	0	15900	11900	13120.7	13120.7	11302	not DE		IPSC_vs_WDR19_wt	1	0.0158	up	0.63	0.71	13600	11900
ENSG00000035499	DEPDC1B		329	399	338	407	732	652	588	859	782	416	759	866		362.17	454.92	350.25	509.92	613.68	540.52	522.3	700.8	688.37	662.69	675.34	783.57		WDR19_mut_vs_wt	-1.3	-0.361	down	3.81e-06	1.36e-05	866	572	702.2	546.6	702.2	not DE		IPSC_vs_WDR19_wt	-1.8	-0.856	down	0	0	866	572
ENSG00000035664	DAPK2		183	242	224	210	312	340	293	221	205	104	172	178		201.45	275.91	232.12	263.1	261.57	281.87	260.26	180.3	180.45	165.67	153.04	161.06		WDR19_mut_vs_wt	1.6	0.665	up	0	0	340	218	266.7	266.7	168.1	not DE		IPSC_vs_WDR19_wt	1.4	0.488	up	5.77e-06	1.86e-05	242	218
ENSG00000035681	NSMAF		1091	1023	1098	1044	1599	1691	1508	1345	1188	714	1279	1291		1201	1166.37	1137.78	1307.99	1340.53	1401.87	1339.52	1097.3	1045.75	1137.4	1138.03	1168.12		WDR19_mut_vs_wt	1.2	0.273	up	3.8e-09	1.85e-08	1690	1210	1347.5	1347.5	1117.3	not DE		IPSC_vs_WDR19_wt	1	0.0657	up	0.206	0.287	1340	1210
ENSG00000035687	ADSS2		974	999	1101	1011	1573	1538	1437	1472	1264	716	1394	1289		1072.21	1139	1140.89	1266.65	1318.73	1275.03	1276.45	1200.91	1112.65	1140.59	1240.36	1166.31		WDR19_mut_vs_wt	1.1	0.131	up	0.00455	0.0105	1570	1200	1284.2	1284.2	1172.2	not DE		IPSC_vs_WDR19_wt	-1.1	-0.0708	down	0.17	0.245	1470	1200
ENSG00000035862	TIMP2		8829	7415	8297	5362	6825	7307	8430	6218	5602	3190	5271	5058		9719.22	8454.16	8597.59	6717.87	5721.78	6057.63	7488.14	5072.88	4931.24	5081.66	4690.04	4576.57		WDR19_mut_vs_wt	1.3	0.416	up	8e-10	4.3e-09	8430	6430	6496.4	6496.4	4870.5	not DE		IPSC_vs_WDR19_wt	1.8	0.874	up	0	0	8830	6430
ENSG00000035928	RFC1		2335	2485	2621	2215	3388	3478	3151	3407	3012	1699	3012	2984		2570.44	2833.25	2715.96	2775.1	2840.35	2883.32	2798.95	2779.56	2651.36	2706.5	2680.02	2699.98		WDR19_mut_vs_wt	1	0.0637	up	0.0817	0.138	3480	2740	2824.4	2824.4	2703.5	not DE		IPSC_vs_WDR19_wt	1	0.00134	up	0.973	0.981	3410	2740
ENSG00000036054	TBC1D23		789	740	810	641	1054	1013	977	983	890	535	862	963		868.55	843.71	839.35	803.09	883.63	839.79	867.84	801.97	783.44	852.25	766.99	871.34		WDR19_mut_vs_wt	1	0.0639	up	0.235	0.336	1050	835	848.6	848.6	815.2	not DE		IPSC_vs_WDR19_wt	1	0.0645	up	0.28	0.37	983	835
ENSG00000036257	CUL3		2291	2373	2572	1860	2432	2396	2712	3217	2899	1666	2941	2621		2522	2705.56	2665.18	2330.33	2038.88	1986.32	2409	2624.55	2551.89	2653.93	2616.85	2371.53		WDR19_mut_vs_wt	-1.2	-0.227	down	8.62e-05	0.000262	3220	2460	2563.7	2191.1	2563.7	not DE		IPSC_vs_WDR19_wt	1	0.0379	up	0.547	0.635	3220	2460
ENSG00000075673	ATP12A		19	28	16	28	30	33	36	404	383	217	368	387		20.92	31.92	16.58	35.08	25.15	27.36	31.98	329.6	337.14	345.68	327.44	350.16		WDR19_mut_vs_wt	-11	-3.52	down	0	0	404	157	338	29.9	338	DE		IPSC_vs_WDR19_wt	-15	-3.88	down	0	0	404	157
ENSG00000036530	CYP46A1		113	90	125	72	84	71	64	97	108	51	94	85		124.39	102.61	129.53	90.21	70.42	58.86	56.85	79.14	95.07	81.24	83.64	76.91		WDR19_mut_vs_wt	-1.2	-0.292	down	0.0531	0.095	108	87.4	83.2	69.1	83.2	not DE		IPSC_vs_WDR19_wt	1.4	0.515	up	0.000895	0.00217	125	87.4
ENSG00000036549	ZZZ3		1241	1323	1431	1256	2133	2047	1879	1901	1692	982	1773	1758		1366.13	1508.41	1482.84	1573.6	1788.21	1697	1669.07	1550.91	1489.41	1564.32	1577.58	1590.67		WDR19_mut_vs_wt	1.1	0.116	up	0.013	0.0271	2130	1570	1682	1682	1554.6	not DE		IPSC_vs_WDR19_wt	-1.1	-0.0977	down	0.0615	0.102	1900	1570
ENSG00000036672	USP2		333	342	341	565	696	860	766	642	618	353	582	557		366.58	389.93	353.35	707.87	583.5	712.95	680.42	523.77	544	562.33	517.85	503.98		WDR19_mut_vs_wt	1.3	0.341	up	4.97e-07	1.96e-06	860	537	671.2	671.2	530.4	not DE		IPSC_vs_WDR19_wt	-1.4	-0.517	down	1e-10	7e-10	642	537
ENSG00000216866	RPS2P55		0	1	3	18	45	36	30	33	24	28	47	40		0	1.14	3.11	22.55	37.73	29.84	26.65	26.92	21.13	44.6	41.82	36.19		WDR19_mut_vs_wt	-1.1	-0.187	down	0.479	0.587	47	24.3	34.1	29.2	34.1	not DE		IPSC_vs_WDR19_wt	-23	-4.53	down	2.8e-09	1.24e-08	47	24.3
ENSG00000037042	TUBG2		1213	1028	1138	826	1158	1159	1067	1222	1113	675	1095	1074		1335.31	1172.07	1179.23	1034.87	970.82	960.83	947.79	996.95	979.73	1075.27	974.31	971.78		WDR19_mut_vs_wt	-1	-0.0289	down	0.59	0.689	1220	1050	999.6	978.6	999.6	not DE		IPSC_vs_WDR19_wt	1.2	0.302	up	1.81e-07	6.81e-07	1220	1050
ENSG00000037241	RPL26L1		424	420	510	379	635	611	562	585	512	291	527	517		466.75	478.86	528.48	474.84	532.36	506.53	499.21	477.27	450.7	463.56	468.91	467.79		WDR19_mut_vs_wt	1.1	0.115	up	0.0662	0.115	635	485	503.2	503.2	465.6	not DE		IPSC_vs_WDR19_wt	1.1	0.0783	up	0.263	0.352	585	485
ENSG00000037280	FLT4		3044	2456	2761	1427	2027	2187	1935	2705	2749	1316	2565	2499		3350.92	2800.19	2861.03	1787.84	1699.35	1813.06	1718.81	2206.84	2419.85	2096.38	2282.29	2261.14		WDR19_mut_vs_wt	-1.3	-0.363	down	1e-10	6e-10	2750	2270	2253.3	1754.8	2253.3	not DE		IPSC_vs_WDR19_wt	1.3	0.413	up	0	0	3040	2270
ENSG00000037474	NSUN2		2543	2524	2760	2033	3273	3208	2885	3142	2886	1524	2890	3020		2799.41	2877.72	2859.99	2547.08	2743.94	2659.49	2562.67	2563.36	2540.44	2427.73	2571.47	2732.55		WDR19_mut_vs_wt	1	0.0329	up	0.414	0.527	3270	2660	2628.3	2628.3	2567.1	not DE		IPSC_vs_WDR19_wt	1.1	0.147	up	0.000895	0.00217	3140	2660
ENSG00000037637	FBXO42		1459	1400	1513	1110	1749	1806	1574	1981	1798	939	1771	1820		1606.11	1596.2	1567.81	1390.68	1466.28	1497.2	1398.14	1616.18	1582.72	1495.82	1575.8	1646.77		WDR19_mut_vs_wt	-1.1	-0.14	down	0.000982	0.00255	1980	1540	1583.5	1438.1	1583.5	not DE		IPSC_vs_WDR19_wt	1	0.00254	up	0.957	0.969	1980	1540
ENSG00000037749	MFAP3		1536	1436	1511	1197	1858	1786	1729	1558	1400	762	1380	1356		1690.87	1637.24	1565.74	1499.68	1557.67	1480.62	1535.82	1271.08	1232.37	1213.86	1227.9	1226.93		WDR19_mut_vs_wt	1.2	0.298	up	0	0	1860	1430	1518.4	1518.4	1234.4	not DE		IPSC_vs_WDR19_wt	1.3	0.4	up	0	0	1560	1430
ENSG00000037757	MRI1		1082	1034	1089	741	1122	1120	1129	1264	1216	691	1163	1114		1191.1	1178.91	1128.45	928.37	940.64	928.5	1002.86	1031.22	1070.4	1100.76	1034.82	1007.97		WDR19_mut_vs_wt	-1.1	-0.139	down	0.00378	0.00884	1260	1050	1049	950.1	1049	not DE		IPSC_vs_WDR19_wt	1.1	0.156	up	0.00267	0.00598	1260	1050
ENSG00000037897	METTL1		341	359	333	470	667	630	581	401	386	195	370	398		375.38	409.31	345.06	588.85	559.18	522.28	516.09	327.15	339.78	310.63	329.22	360.12		WDR19_mut_vs_wt	1.6	0.704	up	0	0	667	415	546.6	546.6	333.4	not DE		IPSC_vs_WDR19_wt	1.1	0.169	up	0.0393	0.0686	401	415
ENSG00000037965	HOXC8		1560	1470	1560	1357	1604	1753	1874	1761	1695	840	1568	1470		1717.29	1676.01	1616.52	1700.14	1344.72	1453.27	1664.62	1436.69	1492.05	1338.12	1395.18	1330.08		WDR19_mut_vs_wt	1.1	0.136	up	0.0344	0.0648	1870	1510	1540.7	1540.7	1398.4	not DE		IPSC_vs_WDR19_wt	1.2	0.254	up	0.000282	0.000736	1760	1510
ENSG00000038002	AGA		212	226	250	184	228	268	247	187	163	92	181	166		233.38	257.67	259.06	230.53	191.15	222.18	219.4	152.56	143.48	146.56	161.05	150.2		WDR19_mut_vs_wt	1.4	0.51	up	7.53e-08	3.24e-07	268	197	215.8	215.8	150.8	not DE		IPSC_vs_WDR19_wt	1.7	0.727	up	0	0	250	197
ENSG00000038210	PI4K2B		648	678	747	688	1053	1049	984	625	589	329	538	609		713.34	773.02	774.06	861.97	882.79	869.64	874.06	509.9	518.48	524.1	478.7	551.03		WDR19_mut_vs_wt	1.7	0.758	up	0	0	1050	694	872.1	872.1	516.4	not DE		IPSC_vs_WDR19_wt	1.5	0.547	up	0	0	747	694
ENSG00000038219	BOD1L1		2586	2630	2891	2221	3556	3606	3613	4545	3944	2314	4081	3806		2846.74	2998.57	2995.74	2782.62	2981.19	2989.44	3209.33	3707.98	3471.76	3686.19	3631.2	3443.74		WDR19_mut_vs_wt	-1.2	-0.261	down	2.9e-09	1.39e-08	4540	3230	3588.2	2990.6	3588.2	not DE		IPSC_vs_WDR19_wt	-1.2	-0.283	down	4.2e-09	1.82e-08	4540	3230
ENSG00000038274	MAT2B		1782	1692	1831	1545	2564	2503	2309	2527	2168	1208	2079	2059		1961.68	1929.12	1897.34	1935.68	2149.55	2075.03	2051.02	2061.62	1908.41	1924.34	1849.86	1863.02		WDR19_mut_vs_wt	1.1	0.097	up	0.0287	0.0551	2560	1970	2052.8	2052.8	1921.5	not DE		IPSC_vs_WDR19_wt	1	0.00545	up	0.911	0.936	2530	1970
ENSG00000038295	TLL1		83	99	89	57	125	81	85	68	72	21	77	64		91.37	112.87	92.22	71.41	104.79	67.15	75.5	55.48	63.38	33.45	68.51	57.91		WDR19_mut_vs_wt	1.4	0.49	up	0.00509	0.0116	125	74.5	79.7	79.7	55.7	not DE		IPSC_vs_WDR19_wt	1.7	0.793	up	2.53e-05	7.59e-05	99	74.5
ENSG00000038358	EDC4		3176	3002	3248	2609	3891	3942	3926	4098	4025	2082	4005	3832		3496.23	3422.71	3365.67	3268.73	3262.04	3267.98	3487.36	3343.3	3543.07	3316.62	3563.57	3467.26		WDR19_mut_vs_wt	-1	-0.0544	down	0.143	0.222	4100	3400	3446.8	3321.5	3446.8	not DE		IPSC_vs_WDR19_wt	-1	-0.00915	down	0.822	0.869	4100	3400
ENSG00000038382	TRIO		10496	10421	11383	8808	12662	12338	13219	11551	11076	5759	10816	10894		11554.3	11881.4	11795.4	11035.2	10615.3	10228.4	11742.1	9423.75	9749.81	9174.06	9623.87	9857.09		WDR19_mut_vs_wt	1.1	0.188	up	3.02e-06	1.1e-05	13200	10600	10905.3	10905.3	9565.7	not DE		IPSC_vs_WDR19_wt	1.2	0.295	up	0	1e-10	11600	10600
ENSG00000038427	VCAN		20255	21740	23925	11660	19789	18940	18712	16774	15113	8320	15425	16433		22297.3	24786.7	24791.8	14608.4	16590.2	15701.6	16621.4	13684.9	13303.4	13253.7	13724.9	14868.9		WDR19_mut_vs_wt	1.2	0.206	up	3.11e-05	0.0001	19800	17000	15880.4	15880.4	13767.2	not DE		IPSC_vs_WDR19_wt	1.7	0.799	up	0	0	23900	17000
ENSG00000038532	CLEC16A		2419	2406	2590	2441	3218	3648	3558	3449	3289	1726	3336	3392		2662.91	2743.18	2683.83	3058.25	2697.83	3024.25	3160.48	2813.83	2895.19	2749.51	2968.31	3069.14		WDR19_mut_vs_wt	1	0.0403	up	0.404	0.516	3650	2880	2985.2	2985.2	2899.2	not DE		IPSC_vs_WDR19_wt	-1.1	-0.106	down	0.0466	0.0795	3450	2880
ENSG00000038945	MSR1		4	2	2	3	11	4	3	9	8	4	8	10		4.4	2.28	2.07	3.76	9.22	3.32	2.66	7.34	7.04	6.37	7.12	9.05		WDR19_mut_vs_wt	-1.5	-0.628	down	0.23	0.33	11	5.4	7.4	4.7	7.4	not DE		IPSC_vs_WDR19_wt	-2.5	-1.35	down	0.0447	0.0768	10	5.4
ENSG00000039068	CDH1		1425	1452	1552	2621	3583	3564	3926	4602	4253	2115	3904	3790		1568.68	1655.49	1608.23	3283.76	3003.83	2954.62	3487.36	3754.49	3743.77	3369.19	3473.71	3429.26		WDR19_mut_vs_wt	-1.1	-0.161	down	0.00249	0.00602	4600	2940	3554.1	3182.4	3554.1	not DE		IPSC_vs_WDR19_wt	-2.2	-1.14	down	0	0	4600	2940
ENSG00000039123	MTREX		1556	1548	1729	1223	2205	2112	1789	2327	1921	1165	2105	2044		1712.89	1764.94	1791.64	1532.26	1848.58	1750.88	1589.12	1898.46	1690.99	1855.84	1872.99	1849.45		WDR19_mut_vs_wt	-1.1	-0.123	down	0.0265	0.0513	2330	1760	1833.5	1680.2	1833.5	not DE		IPSC_vs_WDR19_wt	-1	-0.0616	down	0.311	0.404	2330	1760
ENSG00000039139	DNAH5		47	59	49	86	108	118	127	84	75	19	73	77		51.74	67.27	50.78	107.75	90.54	97.82	112.81	68.53	66.02	30.27	64.95	69.67		WDR19_mut_vs_wt	1.7	0.726	up	8.77e-06	3.02e-05	127	73.2	102.2	102.2	59.9	not DE		IPSC_vs_WDR19_wt	-1.1	-0.126	down	0.517	0.608	84	73.2
ENSG00000039319	ZFYVE16		1627	1660	1837	1301	2177	2193	1969	2446	2118	1253	2188	2239		1791.05	1892.64	1903.55	1629.98	1825.1	1818.03	1749.01	1995.54	1864.4	1996.02	1946.84	2025.89		WDR19_mut_vs_wt	-1.1	-0.16	down	0.000352	0.000981	2450	1870	1965.7	1755.5	1965.7	not DE		IPSC_vs_WDR19_wt	-1.1	-0.0771	down	0.116	0.176	2450	1870
ENSG00000039523	RIPOR1		6013	5758	6016	5930	7082	8138	7416	7694	7880	4179	7843	7090		6619.29	6564.94	6233.95	7429.5	5937.24	6746.54	6587.43	6277.06	6936.49	6657.13	6978.55	6415.16		WDR19_mut_vs_wt	1	0.00412	up	0.941	0.961	8140	6620	6675.2	6675.2	6652.9	not DE		IPSC_vs_WDR19_wt	-1	-0.0396	down	0.511	0.602	7880	6620
ENSG00000039560	RAI14		3806	3576	4073	4400	7156	7003	6677	4402	3922	2128	3888	3992		4189.76	4077.15	4220.56	5512.62	5999.28	5805.61	5931	3591.32	3452.4	3389.9	3459.47	3612.04		WDR19_mut_vs_wt	1.7	0.731	up	0	0	7160	4440	5812.1	5812.1	3501	not DE		IPSC_vs_WDR19_wt	1.2	0.249	up	3e-10	1.6e-09	4400	4440
ENSG00000039600	SOX30		18	18	13	9	18	22	8	16	20	6	15	13		19.81	20.52	13.47	11.28	15.09	18.24	7.11	13.05	17.61	9.56	13.35	11.76		WDR19_mut_vs_wt	-1	-0.0242	down	0.944	0.963	22	14.2	13.1	12.9	13.1	not DE		IPSC_vs_WDR19_wt	1.3	0.427	up	0.243	0.329	20	14.2
ENSG00000039650	PNKP		2073	1942	2172	1766	2453	2702	2583	2663	2544	1337	2492	2447		2282.02	2214.16	2250.69	2212.56	2056.49	2240	2294.41	2172.58	2239.39	2129.84	2217.33	2214.09		WDR19_mut_vs_wt	1	0.00232	up	0.954	0.97	2700	2210	2200.9	2200.9	2194.6	not DE		IPSC_vs_WDR19_wt	1	0.034	up	0.438	0.531	2660	2210
ENSG00000039987	BEST2		2	2	4	3	9	3	9	6	7	4	3	5		2.2	2.28	4.14	3.76	7.55	2.49	7.99	4.9	6.16	6.37	2.67	4.52		WDR19_mut_vs_wt	1.1	0.189	up	0.735	0.809	9	4.6	5.4	5.4	4.9	not DE		IPSC_vs_WDR19_wt	-1.7	-0.738	down	0.302	0.395	7	4.6
ENSG00000040199	PHLPP2		712	781	877	865	1304	1468	1267	1216	1068	596	1090	982		783.79	890.45	908.77	1083.73	1093.22	1217	1125.44	992.06	940.12	949.43	969.86	888.53		WDR19_mut_vs_wt	1.2	0.254	up	6.34e-06	2.22e-05	1470	987	1129.8	1129.8	948	not DE		IPSC_vs_WDR19_wt	-1.1	-0.139	down	0.0291	0.0525	1220	987
ENSG00000040275	SPDL1		1082	1109	1227	1018	1578	1604	1452	1329	1176	574	1167	1110		1191.1	1264.42	1271.45	1275.42	1322.93	1329.74	1289.77	1084.25	1035.19	914.38	1038.37	1004.35		WDR19_mut_vs_wt	1.3	0.356	up	0	0	1600	1170	1304.5	1304.5	1015.3	not DE		IPSC_vs_WDR19_wt	1.2	0.284	up	1.83e-07	6.87e-07	1330	1170
ENSG00000040341	STAU2		1487	1423	1606	1288	2012	1872	1754	2420	2089	1227	2162	2229		1636.93	1622.42	1664.18	1613.69	1686.77	1551.92	1558.03	1974.33	1838.87	1954.61	1923.71	2016.84		WDR19_mut_vs_wt	-1.2	-0.277	down	1e-10	4e-10	2420	1750	1941.7	1602.6	1941.7	not DE		IPSC_vs_WDR19_wt	-1.2	-0.242	down	2.53e-07	9.38e-07	2420	1750
ENSG00000040487	SLC66A1		1173	1035	1133	1141	1690	1647	1489	1381	1413	687	1277	1137		1291.27	1180.05	1174.05	1429.52	1416.82	1365.39	1322.64	1126.67	1243.81	1094.39	1136.25	1028.78		WDR19_mut_vs_wt	1.2	0.295	up	1.1e-07	4.65e-07	1690	1230	1383.6	1383.6	1126	not DE		IPSC_vs_WDR19_wt	1.1	0.108	up	0.0785	0.126	1410	1230
ENSG00000040531	CTNS		1475	1371	1526	1421	2053	2049	1976	1353	1299	735	1271	1397		1623.72	1563.14	1581.29	1780.32	1721.15	1698.66	1755.23	1103.83	1143.46	1170.85	1130.91	1264.03		WDR19_mut_vs_wt	1.5	0.581	up	0	0	2050	1460	1738.8	1738.8	1162.6	not DE		IPSC_vs_WDR19_wt	1.4	0.452	up	0	0	1530	1460
ENSG00000040608	RTN4R		1309	981	1182	1005	1170	1254	1370	1195	1298	783	1289	1178		1440.99	1118.48	1224.82	1259.13	980.88	1039.59	1216.93	974.93	1142.58	1247.32	1146.93	1065.88		WDR19_mut_vs_wt	1	0.0118	up	0.891	0.926	1370	1150	1124.1	1124.1	1115.5	not DE		IPSC_vs_WDR19_wt	1.1	0.18	up	0.0543	0.0911	1310	1150
ENSG00000040633	PHF23		2321	2068	2487	1864	2746	2606	2512	2304	2203	1174	2256	2064		2555.02	2357.81	2577.1	2335.34	2302.13	2160.42	2231.34	1879.69	1939.22	1870.18	2007.35	1867.55		WDR19_mut_vs_wt	1.2	0.237	up	3.08e-08	1.38e-07	2750	2170	2257.3	2257.3	1912.8	not DE		IPSC_vs_WDR19_wt	1.3	0.384	up	0	0	2490	2170
ENSG00000040731	CDH10		390	435	503	263	279	329	314	210	157	108	193	129		429.32	495.96	521.22	329.5	233.9	272.75	278.92	171.33	138.2	172.04	171.73	116.72		WDR19_mut_vs_wt	1.8	0.856	up	0	0	329	278	278.8	278.8	154	not DE		IPSC_vs_WDR19_wt	3.1	1.65	up	0	0	503	278
ENSG00000040933	INPP4A		1413	1323	1543	1038	1550	1604	1649	1911	1808	1016	1919	1905		1555.47	1508.41	1598.9	1300.48	1299.45	1329.74	1464.76	1559.07	1591.52	1618.48	1707.49	1723.68		WDR19_mut_vs_wt	-1.2	-0.282	down	1.52e-08	7.01e-08	1920	1520	1640	1348.6	1640	not DE		IPSC_vs_WDR19_wt	-1.1	-0.0774	down	0.154	0.224	1920	1520
ENSG00000041353	RAB27B		52	50	56	54	84	82	70	72	87	47	56	65		57.24	57.01	58.03	67.65	70.42	67.98	62.18	58.74	76.58	74.87	49.83	58.81		WDR19_mut_vs_wt	1.1	0.0891	up	0.575	0.675	87	63.3	67.1	67.1	63.8	not DE		IPSC_vs_WDR19_wt	-1.1	-0.134	down	0.461	0.554	87	63.3
ENSG00000041357	PSMA4		3685	3453	4079	3543	5793	5708	4834	4877	4146	2299	4315	4036		4056.56	3936.91	4226.78	4438.91	4856.6	4732.03	4293.91	3978.84	3649.58	3662.3	3839.41	3651.85		WDR19_mut_vs_wt	1.2	0.286	up	2e-10	1.2e-09	5790	4110	4580.4	4580.4	3756.4	not DE		IPSC_vs_WDR19_wt	1.1	0.116	up	0.0186	0.0352	4880	4110
ENSG00000041515	MYO16		146	151	150	101	125	105	134	231	237	110	190	215		160.72	172.16	155.43	126.54	104.79	87.05	119.03	188.46	208.62	175.23	169.06	194.54		WDR19_mut_vs_wt	-1.7	-0.794	down	0	0	237	155	187.2	109.4	187.2	not DE		IPSC_vs_WDR19_wt	-1.2	-0.207	down	0.0858	0.136	237	155
ENSG00000041802	LSG1		1570	1428	1612	1304	2253	2196	1892	1730	1526	801	1570	1283		1728.3	1628.12	1670.4	1633.74	1888.82	1820.52	1680.61	1411.4	1343.28	1275.99	1396.96	1160.88		WDR19_mut_vs_wt	1.3	0.414	up	0	0	2250	1550	1755.9	1755.9	1317.7	not DE		IPSC_vs_WDR19_wt	1.3	0.345	up	1.81e-07	6.81e-07	1730	1550
ENSG00000041880	PARP3		449	409	469	454	550	598	591	470	470	267	438	460		494.27	466.32	485.99	568.8	461.1	495.75	524.97	383.44	413.72	425.33	389.72	416.22		WDR19_mut_vs_wt	1.3	0.336	up	1.27e-06	4.81e-06	598	460	512.7	512.7	405.7	not DE		IPSC_vs_WDR19_wt	1.2	0.254	up	0.000981	0.00236	470	460
ENSG00000041982	TNC		11494	13815	15736	7715	13126	11729	12309	10122	8696	6310	10751	9523		12652.9	15751.1	16306.1	9665.87	11004.3	9723.54	10933.8	8257.91	7654.78	10051.8	9566.04	8616.59		WDR19_mut_vs_wt	1.2	0.227	up	0.0249	0.0486	13100	10800	10331.9	10331.9	8829.4	not DE		IPSC_vs_WDR19_wt	1.7	0.756	up	0	0	15700	10800
ENSG00000041988	THAP3		576	452	463	372	552	516	489	660	551	357	630	545		634.08	515.34	479.77	466.07	462.77	427.77	434.37	538.45	485.03	568.7	560.56	493.13		WDR19_mut_vs_wt	-1.2	-0.239	down	0.00268	0.00644	660	506	529.2	447.7	529.2	not DE		IPSC_vs_WDR19_wt	1	0.0403	up	0.641	0.718	660	506
ENSG00000042062	RIPOR3		200	230	235	134	191	179	196	268	269	127	244	281		220.17	262.23	243.51	167.88	160.13	148.39	174.1	218.64	236.79	202.31	217.11	254.25		WDR19_mut_vs_wt	-1.4	-0.485	down	5.84e-07	2.29e-06	281	209	225.8	162.6	225.8	not DE		IPSC_vs_WDR19_wt	1.1	0.0915	up	0.369	0.464	281	209
ENSG00000042088	TDP1		872	884	1023	761	1252	1222	1181	1552	1414	738	1365	1359		959.92	1007.89	1060.06	953.43	1049.62	1013.06	1049.05	1266.18	1244.69	1175.63	1214.55	1229.65		WDR19_mut_vs_wt	-1.2	-0.27	down	1.84e-08	8.4e-08	1550	1100	1226.1	1016.3	1226.1	not DE		IPSC_vs_WDR19_wt	-1.2	-0.283	down	1.2e-07	4.59e-07	1550	1100
ENSG00000042286	AIFM2		513	437	512	492	755	768	712	547	545	289	530	471		564.73	498.24	530.55	616.41	632.96	636.69	632.45	446.26	479.74	460.38	471.58	426.17		WDR19_mut_vs_wt	1.4	0.465	up	0	0	768	533	629.6	629.6	456.8	not DE		IPSC_vs_WDR19_wt	1.2	0.219	up	0.00137	0.00321	547	533
ENSG00000042317	SPATA7		335	262	312	235	269	343	273	383	369	188	356	314		368.78	298.72	323.3	294.42	225.52	284.35	242.5	312.47	324.82	299.48	316.76	284.11		WDR19_mut_vs_wt	-1.2	-0.241	down	0.00784	0.0173	383	298	307.5	261.7	307.5	not DE		IPSC_vs_WDR19_wt	1.1	0.101	up	0.301	0.394	383	298
ENSG00000042429	MED17		339	330	350	256	462	486	415	498	461	266	416	450		373.18	376.25	362.68	320.73	387.32	402.9	368.63	406.29	405.8	423.74	370.15	407.17		WDR19_mut_vs_wt	-1.1	-0.11	down	0.133	0.209	498	384	402.6	369.9	402.6	not DE		IPSC_vs_WDR19_wt	-1.1	-0.116	down	0.155	0.225	498	384
ENSG00000042445	RETSAT		639	554	592	540	731	717	754	712	631	385	633	667		703.43	631.64	613.45	676.55	612.84	594.41	669.76	580.88	555.45	613.3	563.23	603.51		WDR19_mut_vs_wt	1.1	0.13	up	0.0389	0.0722	754	618	638.4	638.4	583.3	not DE		IPSC_vs_WDR19_wt	1.1	0.158	up	0.0228	0.0422	712	618
ENSG00000042493	CAPG		1447	1244	1367	1426	2143	2161	1870	2256	2059	1224	2157	2133		1592.9	1418.34	1416.53	1786.59	1796.6	1791.51	1661.07	1840.53	1812.47	1949.83	1919.26	1929.98		WDR19_mut_vs_wt	-1.1	-0.103	down	0.0273	0.0528	2260	1740	1890.4	1758.9	1890.4	not DE		IPSC_vs_WDR19_wt	-1.3	-0.356	down	0	0	2260	1740
ENSG00000042753	AP2S1		1922	1711	1940	1863	2844	2721	2451	2227	2140	1118	2132	2075		2115.79	1950.78	2010.28	2334.09	2384.28	2255.76	2177.16	1816.87	1883.77	1780.97	1897.01	1877.5		WDR19_mut_vs_wt	1.2	0.303	up	0	0	2840	2040	2287.8	2287.8	1851.2	not DE		IPSC_vs_WDR19_wt	1.1	0.128	up	0.00573	0.012	2230	2040
ENSG00000042781	USH2A		5	5	7	1	9	7	10	9	11	3	13	9		5.5	5.7	7.25	1.25	7.55	5.8	8.88	7.34	9.68	4.78	11.57	8.14		WDR19_mut_vs_wt	-1.4	-0.476	down	0.312	0.421	13	7	8.3	5.9	8.3	not DE		IPSC_vs_WDR19_wt	-1.4	-0.464	down	0.383	0.477	13	7
ENSG00000042832	TG		206	211	258	158	216	196	230	99	97	50	106	94		226.77	240.57	267.35	197.95	181.08	162.49	204.3	80.77	85.39	79.65	94.32	85.05		WDR19_mut_vs_wt	2.2	1.12	up	0	0	230	159	186.5	186.5	85	DE		IPSC_vs_WDR19_wt	2.9	1.52	up	0	0	258	159
ENSG00000105605	CACNG7		15	14	12	4	6	1	2	57	35	23	28	34		16.51	15.96	12.43	5.01	5.03	0.83	1.78	46.5	30.81	36.64	24.91	30.76		WDR19_mut_vs_wt	-11	-3.49	down	0	0	57	18.9	33.9	3.2	33.9	DE		IPSC_vs_WDR19_wt	-2.3	-1.18	down	0.000467	0.00118	57	18.9
ENSG00000182103	FAM181B		277	247	244	37	65	45	57	611	577	359	566	540		304.93	281.62	252.84	46.36	54.49	37.31	50.63	498.48	507.91	571.89	503.62	488.6		WDR19_mut_vs_wt	-11	-3.44	down	0	0	611	300	514.1	47.2	514.1	DE		IPSC_vs_WDR19_wt	-1.8	-0.873	down	0	0	611	300
ENSG00000043093	DCUN1D1		886	869	987	802	1262	1317	1082	1297	1144	657	1178	1139		975.33	990.78	1022.76	1004.8	1058.01	1091.82	961.11	1058.14	1007.02	1046.6	1048.16	1030.59		WDR19_mut_vs_wt	-1	-0.0106	down	0.829	0.88	1320	1020	1038.1	1028.9	1038.1	not DE		IPSC_vs_WDR19_wt	-1	-0.0586	down	0.283	0.374	1300	1020
ENSG00000043143	JADE2		829	803	823	1113	1476	1583	1661	1687	1597	959	1851	1847		912.59	915.53	852.82	1394.44	1237.41	1312.33	1475.42	1376.32	1405.78	1527.68	1646.99	1671.2		WDR19_mut_vs_wt	-1.1	-0.172	down	0.0101	0.0216	1850	1310	1525.6	1354.9	1525.6	not DE		IPSC_vs_WDR19_wt	-1.7	-0.772	down	0	0	1850	1310
ENSG00000130513	GDF15		845	773	912	1271	1479	1502	1533	14305	13987	11846	17604	17075		930.2	881.33	945.04	1592.39	1239.93	1245.18	1361.72	11670.6	12312.3	18870.6	15663.7	15449.8		WDR19_mut_vs_wt	-11	-3.44	down	0	0	17600	6850	14793.4	1359.8	14793.4	DE		IPSC_vs_WDR19_wt	-16	-4.01	down	0	0	17600	6850
ENSG00000271369			4	4	5	70	124	118	100	125	119	67	104	116		4.4	4.56	5.18	87.7	103.96	97.82	88.83	101.98	104.75	106.73	92.54	104.96		WDR19_mut_vs_wt	-1.1	-0.102	down	0.441	0.551	125	75.3	102.2	94.6	102.2	not DE		IPSC_vs_WDR19_wt	-22	-4.43	down	0	0	125	75.3
ENSG00000043514	TRIT1		573	523	578	575	931	951	842	993	887	550	821	947		630.78	596.29	598.94	720.4	780.51	788.4	747.93	810.13	780.79	876.15	730.51	856.86		WDR19_mut_vs_wt	-1.1	-0.0874	down	0.141	0.219	993	743	810.9	759.3	810.9	not DE		IPSC_vs_WDR19_wt	-1.3	-0.409	down	1.4e-09	6.1e-09	993	743
ENSG00000043591	ADRB1		0	3	4	2	6	8	3	4	6	1	2	0		0	3.42	4.14	2.51	5.03	6.63	2.66	3.26	5.28	1.59	1.78	0		WDR19_mut_vs_wt	1.8	0.809	up	0.284	0.392	8	3	4.2	4.2	2.4	not DE		IPSC_vs_WDR19_wt	1	0.049	up	0.957	0.969	6	3
ENSG00000070019	GUCY2C		3	3	5	4	7	5	6	81	53	47	53	62		3.3	3.42	5.18	5.01	5.87	4.15	5.33	66.08	46.65	74.87	47.16	56.1		WDR19_mut_vs_wt	-11	-3.5	down	0	0	81	26.9	58.2	5.1	58.2	DE		IPSC_vs_WDR19_wt	-14	-3.85	down	0	0	81	26.9
ENSG00000044090	CUL7		3617	3196	3796	2463	3668	3723	3665	5327	5226	3158	5415	5004		3981.7	3643.9	3933.53	3085.81	3075.09	3086.43	3255.52	4345.97	4600.26	5030.68	4818.17	4527.71		WDR19_mut_vs_wt	-1.5	-0.576	down	0	0	5420	3950	4664.6	3125.7	4664.6	not DE		IPSC_vs_WDR19_wt	-1.2	-0.274	down	4.33e-08	1.73e-07	5420	3950
ENSG00000044115	CTNNA1		11361	10952	12139	11041	17660	17394	16087	16946	15114	8771	15470	15632		12506.5	12486.8	12578.8	13832.9	14805.4	14419.9	14289.6	13825.2	13304.3	13972.2	13764.9	14144.1		WDR19_mut_vs_wt	1	0.0555	up	0.0579	0.103	17700	13700	14337	14337	13802.1	not DE		IPSC_vs_WDR19_wt	-1.1	-0.14	down	1.26e-05	3.92e-05	16900	13700
ENSG00000044446	PHKA2		1420	1370	1639	1749	2486	2598	2576	3313	3087	1676	3094	3170		1563.18	1562	1698.38	2191.26	2084.15	2153.79	2288.19	2702.87	2717.38	2669.86	2752.98	2868.27		WDR19_mut_vs_wt	-1.3	-0.333	down	0	0	3310	2270	2742.3	2179.3	2742.3	not DE		IPSC_vs_WDR19_wt	-1.7	-0.77	down	0	0	3310	2270
ENSG00000044459	CNTLN		928	966	1014	693	1082	1077	945	934	895	445	838	807		1021.57	1101.38	1050.74	868.24	907.1	892.85	839.42	761.99	787.84	708.88	745.64	730.19		WDR19_mut_vs_wt	1.2	0.228	up	9.73e-06	3.33e-05	1080	868	876.9	876.9	746.9	not DE		IPSC_vs_WDR19_wt	1.4	0.498	up	0	0	1010	868
ENSG00000044524	EPHA3		1822	1211	1496	848	1549	1302	1528	762	709	443	811	763		2005.71	1380.71	1550.2	1062.43	1298.61	1079.38	1357.28	621.67	624.11	705.7	721.61	690.38		WDR19_mut_vs_wt	1.8	0.837	up	0	0	1550	1090	1199.4	1199.4	672.7	not DE		IPSC_vs_WDR19_wt	2.4	1.29	up	0	0	1820	1090
ENSG00000044574	HSPA5		14822	15134	16712	17794	27172	27467	24931	18977	17297	9627	17257	17787		16316.5	17254.9	17317.5	22293.5	22779.8	22770.6	22145.5	15482.2	15225.9	15335.8	15355	16094		WDR19_mut_vs_wt	1.5	0.538	up	0	0	27500	18200	22497.4	22497.4	15498.6	not DE		IPSC_vs_WDR19_wt	1.1	0.13	up	5.15e-05	0.000148	19000	18200
ENSG00000046604	DSG2		3804	3956	4424	4549	7178	7605	6199	7492	7022	3945	6833	5775		4187.55	4510.4	4584.28	5699.29	6017.72	6304.67	5506.4	6112.26	6181.22	6284.37	6079.88	5225.33		WDR19_mut_vs_wt	-1	-0.0223	down	0.69	0.773	7600	5560	5976.6	5882	5976.6	not DE		IPSC_vs_WDR19_wt	-1.3	-0.432	down	0	0	7490	5560
ENSG00000046647	GEMIN8		630	625	701	583	898	943	792	980	872	423	834	801		693.52	712.59	726.4	730.42	752.84	781.76	703.51	799.52	767.59	673.84	742.08	724.76		WDR19_mut_vs_wt	-1	-0.00427	down	0.941	0.961	980	734	742.1	742.1	741.6	not DE		IPSC_vs_WDR19_wt	-1	-0.0675	down	0.291	0.382	980	734
ENSG00000046651	OFD1		2192	2166	2466	1809	2825	2839	2505	4267	3737	2093	3837	3869		2413.02	2469.55	2555.34	2266.44	2368.36	2353.58	2225.12	3481.18	3289.55	3334.14	3414.09	3500.74		WDR19_mut_vs_wt	-1.5	-0.563	down	0	0	4270	2810	3403.9	2303.4	3403.9	not DE		IPSC_vs_WDR19_wt	-1.4	-0.458	down	0	0	4270	2810
ENSG00000046653	GPM6B		997	916	1002	595	986	893	898	1037	914	586	986	968		1097.53	1044.37	1038.3	745.46	826.62	740.31	797.67	846.02	804.56	933.5	877.32	875.86		WDR19_mut_vs_wt	-1.1	-0.151	down	0.0065	0.0145	1040	886	867.5	777.5	867.5	not DE		IPSC_vs_WDR19_wt	1.2	0.294	up	7.31e-07	2.58e-06	1040	886
ENSG00000046889	PREX2		724	789	897	617	1040	924	975	1264	1064	690	1186	1133		797	899.57	929.5	773.02	871.89	766.01	866.07	1031.22	936.6	1099.17	1055.28	1025.16		WDR19_mut_vs_wt	-1.3	-0.325	down	2.7e-07	1.1e-06	1260	921	1029.5	819.2	1029.5	not DE		IPSC_vs_WDR19_wt	-1.2	-0.231	down	0.000876	0.00212	1260	921
ENSG00000047056	WDR37		871	843	914	652	935	993	981	1140	1016	577	1021	995		958.82	961.14	947.11	816.87	783.86	823.21	871.4	930.06	894.35	919.16	908.47	900.29		WDR19_mut_vs_wt	-1.1	-0.144	down	0.00312	0.00741	1140	893	910.5	823.8	910.5	not DE		IPSC_vs_WDR19_wt	1	0.0703	up	0.185	0.263	1140	893
ENSG00000047188	YTHDC2		1576	1535	1727	1388	1981	2125	1987	1793	1611	917	1648	1692		1734.91	1750.12	1789.57	1738.98	1660.78	1761.66	1765	1462.8	1418.11	1460.78	1466.36	1530.95		WDR19_mut_vs_wt	1.2	0.238	up	4.1e-09	1.95e-08	2120	1630	1731.6	1731.6	1467.8	not DE		IPSC_vs_WDR19_wt	1.2	0.26	up	5e-09	2.14e-08	1790	1630
ENSG00000047230	CTPS2		2172	2134	2432	2051	3160	3223	3081	3888	3453	1890	3481	3544		2391	2433.06	2520.11	2569.63	2649.21	2671.92	2736.77	3171.98	3039.55	3010.76	3097.33	3206.68		WDR19_mut_vs_wt	-1.2	-0.225	down	4e-10	2.1e-09	3890	2790	3105.3	2656.9	3105.3	not DE		IPSC_vs_WDR19_wt	-1.3	-0.344	down	0	0	3890	2790
ENSG00000047249	ATP6V1H		942	930	1017	982	1641	1552	1357	1373	1200	721	1222	1281		1036.98	1060.33	1053.84	1230.32	1375.74	1286.63	1205.39	1120.15	1056.32	1148.55	1087.31	1159.07		WDR19_mut_vs_wt	1.1	0.197	up	8.37e-05	0.000255	1640	1150	1274.5	1274.5	1114.3	not DE		IPSC_vs_WDR19_wt	-1.1	-0.0834	down	0.139	0.206	1370	1150
ENSG00000047315	POLR2B		2795	3059	3349	2665	4532	4303	3930	4736	4057	2272	4272	4222		3076.82	3487.7	3470.33	3338.89	3799.43	3567.26	3490.91	3863.81	3571.23	3619.29	3801.15	3820.14		WDR19_mut_vs_wt	-1.1	-0.0734	down	0.129	0.204	4740	3580	3735.1	3549.1	3735.1	not DE		IPSC_vs_WDR19_wt	-1.1	-0.16	down	0.00259	0.00582	4740	3580
ENSG00000047346	FAM214A		1037	990	1037	825	1251	1280	1268	966	951	525	886	881		1141.56	1128.74	1074.57	1033.62	1048.78	1061.14	1126.33	788.1	837.13	836.32	788.35	797.15		WDR19_mut_vs_wt	1.3	0.403	up	0	0	1280	972	1067.5	1067.5	809.4	not DE		IPSC_vs_WDR19_wt	1.4	0.464	up	0	0	1040	972
ENSG00000047365	ARAP2		723	635	756	1035	1704	1814	1423	576	551	273	490	555		795.9	723.99	783.39	1296.72	1428.56	1503.84	1264.01	469.92	485.03	434.89	435.99	502.17		WDR19_mut_vs_wt	2.9	1.56	up	0	0	1810	844	1373.3	1373.3	465.6	DE		IPSC_vs_WDR19_wt	1.6	0.718	up	0	0	756	844
ENSG00000047410	TPR		5518	5529	6066	4288	6919	6991	6584	7166	6606	3642	6548	6289		6074.38	6303.85	6285.77	5372.29	5800.59	5795.66	5848.39	5846.3	5815.03	5801.69	5826.29	5690.4		WDR19_mut_vs_wt	-1	-0.0218	down	0.504	0.611	7170	5870	5795.9	5704.2	5795.9	not DE		IPSC_vs_WDR19_wt	1.1	0.102	up	0.0041	0.00885	7170	5870
ENSG00000047457	CP		5	7	5	5	14	13	11	30	24	9	12	23		5.5	7.98	5.18	6.26	11.74	10.78	9.77	24.48	21.13	14.34	10.68	20.81		WDR19_mut_vs_wt	-1.9	-0.915	down	0.0111	0.0236	30	12.4	18.3	9.6	18.3	not DE		IPSC_vs_WDR19_wt	-3	-1.58	down	0.00061	0.00152	30	12.4
ENSG00000047578	KATNIP		1248	1285	1374	1203	1735	1799	1768	2165	2220	1082	2186	2169		1373.83	1465.08	1423.78	1507.2	1454.55	1491.4	1570.47	1766.29	1954.19	1723.62	1945.06	1962.55		WDR19_mut_vs_wt	-1.2	-0.316	down	2e-10	9e-10	2220	1640	1870.3	1505.9	1870.3	not DE		IPSC_vs_WDR19_wt	-1.3	-0.399	down	0	0	2220	1640
ENSG00000047579	DTNBP1		836	761	954	986	1365	1457	1314	1223	1196	602	1124	1178		920.29	867.65	988.56	1235.33	1144.36	1207.88	1167.19	997.77	1052.8	958.98	1000.11	1065.88		WDR19_mut_vs_wt	1.2	0.223	up	1.19e-05	4.04e-05	1460	1050	1188.7	1188.7	1015.1	not DE		IPSC_vs_WDR19_wt	-1.1	-0.135	down	0.019	0.0358	1220	1050
ENSG00000101327	PDYN		3	0	2	23	34	25	38	6	9	1	5	5		3.3	0	2.07	28.82	28.5	20.73	33.75	4.9	7.92	1.59	4.45	4.52		WDR19_mut_vs_wt	5.7	2.5	up	4e-10	2.1e-09	38	11.7	27.9	27.9	4.7	DE		IPSC_vs_WDR19_wt	-2.7	-1.44	down	0.0565	0.0942	9	11.7
ENSG00000047617	ANO2		22	17	12	26	28	34	28	24	23	14	22	19		24.22	19.38	12.43	32.57	23.47	28.19	24.87	19.58	20.25	22.3	19.58	17.19		WDR19_mut_vs_wt	1.4	0.462	up	0.0733	0.126	34	22	27.3	27.3	19.8	not DE		IPSC_vs_WDR19_wt	-1.1	-0.0772	down	0.802	0.853	24	22
ENSG00000047621	C12orf4		778	723	882	731	1102	1113	1030	743	759	368	637	731		856.45	824.32	913.95	915.85	923.87	922.7	914.92	606.17	668.12	586.22	566.79	661.42		WDR19_mut_vs_wt	1.5	0.57	up	0	0	1110	780	919.3	919.3	617.7	not DE		IPSC_vs_WDR19_wt	1.4	0.483	up	0	0	882	780
ENSG00000047634	SCML1		413	456	472	388	693	612	585	756	703	426	676	593		454.64	519.9	489.1	486.11	580.98	507.36	519.64	616.77	618.83	678.62	601.49	536.56		WDR19_mut_vs_wt	-1.2	-0.213	down	0.0033	0.00781	756	551	610.5	523.5	610.5	not DE		IPSC_vs_WDR19_wt	-1.2	-0.318	down	8.22e-05	0.000231	756	551
ENSG00000047644	WWC3		3093	2730	3157	3937	5310	5710	5516	5538	5399	2795	5387	4902		3404.86	3112.59	3271.38	4932.54	4451.67	4733.69	4899.71	4518.11	4752.55	4452.42	4793.25	4435.42		WDR19_mut_vs_wt	1	0.0494	up	0.248	0.351	5710	4310	4754.4	4754.4	4590.4	not DE		IPSC_vs_WDR19_wt	-1.4	-0.493	down	0	0	5540	4310
ENSG00000047648	ARHGAP6		535	458	552	862	1225	1204	1233	2195	2186	1399	2275	2170		588.94	522.19	572	1079.97	1026.99	998.14	1095.24	1790.76	1924.26	2228.6	2024.25	1963.46		WDR19_mut_vs_wt	-1.9	-0.917	down	0	0	2280	1320	1986.3	1050.1	1986.3	not DE		IPSC_vs_WDR19_wt	-3.5	-1.82	down	0	0	2280	1320
ENSG00000047662	FAM184B		16	15	6	8	15	14	13	10	10	6	10	7		17.61	17.1	6.22	10.02	12.58	11.61	11.55	8.16	8.8	9.56	8.9	6.33		WDR19_mut_vs_wt	1.4	0.478	up	0.221	0.319	15	10.7	11.4	11.4	8.4	not DE		IPSC_vs_WDR19_wt	1.6	0.711	up	0.0909	0.143	16	10.7
ENSG00000047849	MAP4		9894	9682	10664	8742	11427	12324	12096	12481	12371	6308	12222	12200		10891.6	11038.9	11050.4	10952.6	9579.9	10216.8	10744.5	10182.5	10889.8	10048.6	10874.9	11038.8		WDR19_mut_vs_wt	-1	-0.033	down	0.449	0.559	12500	10600	10606.9	10373.5	10606.9	not DE		IPSC_vs_WDR19_wt	1	0.0512	up	0.28	0.371	12500	10600
ENSG00000047932	GOPC		1470	1415	1608	1153	1814	1864	1655	1976	1770	1050	1807	1759		1618.22	1613.3	1666.26	1444.56	1520.78	1545.29	1470.09	1612.1	1558.07	1672.65	1607.83	1591.58		WDR19_mut_vs_wt	-1.1	-0.101	down	0.0124	0.0261	1980	1580	1608.4	1495.2	1608.4	not DE		IPSC_vs_WDR19_wt	1	0.0243	up	0.583	0.668	1980	1580
ENSG00000048028	USP28		1893	1871	2060	1384	2196	2191	2077	2624	2330	1286	2179	2081		2083.87	2133.21	2134.63	1733.97	1841.03	1816.38	1844.94	2140.76	2051.02	2048.59	1938.83	1882.93		WDR19_mut_vs_wt	-1.1	-0.152	down	0.000584	0.00157	2620	1970	2012.4	1809.1	2012.4	not DE		IPSC_vs_WDR19_wt	1.1	0.0736	up	0.125	0.189	2620	1970
ENSG00000048052	HDAC9		677	798	897	927	1545	1299	1399	1505	1284	792	1484	1313		745.26	909.83	929.5	1161.41	1295.26	1076.89	1242.69	1227.84	1130.26	1261.65	1320.44	1188.03		WDR19_mut_vs_wt	-1	-0.0363	down	0.602	0.698	1540	1120	1225.6	1194.1	1225.6	not DE		IPSC_vs_WDR19_wt	-1.4	-0.507	down	1e-10	4e-10	1500	1120
ENSG00000048140	TSPAN17		1969	1912	2126	1864	2680	2656	2670	2083	1988	967	1951	1996		2167.53	2179.95	2203.02	2335.34	2246.79	2201.87	2371.69	1699.39	1749.97	1540.43	1735.96	1806.02		WDR19_mut_vs_wt	1.3	0.418	up	0	0	2680	2020	2288.9	2288.9	1706.4	not DE		IPSC_vs_WDR19_wt	1.3	0.351	up	0	0	2130	2020
ENSG00000048162	NOP16		330	318	410	381	602	575	528	534	513	259	486	508		363.27	362.57	424.85	477.34	504.69	476.68	469.01	435.66	451.58	412.59	432.43	459.65		WDR19_mut_vs_wt	1.1	0.133	up	0.044	0.0805	602	439	481.9	481.9	438.4	not DE		IPSC_vs_WDR19_wt	-1.1	-0.195	down	0.0102	0.0205	534	439
ENSG00000048342	CC2D2A		1182	1086	1232	808	1189	1097	1185	970	908	518	911	857		1301.18	1238.19	1276.63	1012.32	996.81	909.43	1052.6	791.36	799.28	825.17	810.59	775.43		WDR19_mut_vs_wt	1.2	0.312	up	2e-09	9.9e-09	1190	982	992.8	992.8	800.4	not DE		IPSC_vs_WDR19_wt	1.6	0.671	up	0	0	1230	982
ENSG00000048392	RRM2B		591	600	618	697	1068	1105	939	1793	1459	1102	1773	1627		650.59	684.09	640.39	873.25	895.36	916.06	834.09	1462.8	1284.31	1755.48	1577.58	1472.14		WDR19_mut_vs_wt	-1.7	-0.775	down	0	0	1790	1090	1510.5	879.7	1510.5	not DE		IPSC_vs_WDR19_wt	-2.3	-1.19	down	0	0	1790	1090
ENSG00000048405	ZNF800		649	577	608	616	898	1024	841	1007	976	460	906	885		714.44	657.86	630.03	771.77	752.84	848.91	747.04	821.55	859.14	732.78	806.14	800.76		WDR19_mut_vs_wt	-1	-0.0479	down	0.426	0.538	1020	762	804.1	780.1	804.1	not DE		IPSC_vs_WDR19_wt	-1.2	-0.274	down	5.15e-05	0.000148	1010	762
ENSG00000048471	SNX29		1209	1203	1270	1554	2080	2262	2117	2479	2521	1080	2261	2466		1330.9	1371.59	1316.01	1946.96	1743.78	1875.24	1880.47	2022.46	2219.15	1720.44	2011.8	2231.28		WDR19_mut_vs_wt	-1.1	-0.137	down	0.0296	0.0567	2520	1810	2041	1861.6	2041	not DE		IPSC_vs_WDR19_wt	-1.5	-0.611	down	0	0	2520	1810
ENSG00000133636	NTS		36	72	69	21	46	46	45	520	414	274	518	350		39.63	82.09	71.5	26.31	38.56	38.13	39.97	424.24	364.43	436.48	460.91	316.69		WDR19_mut_vs_wt	-11	-3.46	down	0	0	520	195	400.5	35.7	400.5	DE		IPSC_vs_WDR19_wt	-6.2	-2.64	down	0	0	520	195
ENSG00000048544	MRPS10		790	708	806	720	1184	1084	966	1057	1005	486	976	840		869.66	807.22	835.2	902.06	992.61	898.65	858.07	862.34	884.67	774.2	868.43	760.05		WDR19_mut_vs_wt	1.1	0.134	up	0.0276	0.0533	1180	859	912.9	912.9	829.9	not DE		IPSC_vs_WDR19_wt	1	0.00904	up	0.894	0.923	1060	859
ENSG00000048545	GUCA1A		0	1	1	1	3	2	4	6	7	4	10	7		0	1.14	1.04	1.25	2.52	1.66	3.55	4.9	6.16	6.37	8.9	6.33		WDR19_mut_vs_wt	-2.8	-1.51	down	0.021	0.0418	10	3.6	6.5	2.2	6.5	not DE		IPSC_vs_WDR19_wt	-9	-3.17	down	0.0052	0.011	10	3.6
ENSG00000048649	RSF1		3241	3168	3513	2202	3486	3552	3306	3918	3306	1901	3355	3406		3567.79	3611.97	3640.27	2758.81	2922.51	2944.67	2936.63	3196.45	2910.16	3028.29	2985.22	3081.81		WDR19_mut_vs_wt	-1.1	-0.0718	down	0.0555	0.0988	3920	3130	3040.4	2890.7	3040.4	not DE		IPSC_vs_WDR19_wt	1.2	0.246	up	1.3e-09	6e-09	3920	3130
ENSG00000048707	VPS13D		1742	1783	2018	1471	2432	2460	2478	2725	2464	1372	2469	2489		1917.64	2032.87	2091.11	1842.97	2038.88	2039.38	2201.14	2223.16	2168.97	2185.59	2196.87	2252.09		WDR19_mut_vs_wt	-1.1	-0.117	down	0.0141	0.0292	2720	2100	2205.3	2030.6	2205.3	not DE		IPSC_vs_WDR19_wt	-1.1	-0.131	down	0.0124	0.0244	2720	2100
ENSG00000048740	CELF2		1942	1754	1824	1895	2866	2928	2620	2133	2069	919	1728	2001		2137.81	1999.81	1890.08	2374.18	2402.73	2427.36	2327.28	1740.18	1821.27	1463.96	1537.54	1810.54		WDR19_mut_vs_wt	1.4	0.505	up	0	0	2930	1990	2382.9	2382.9	1674.7	not DE		IPSC_vs_WDR19_wt	1.2	0.259	up	0.000116	0.000319	2130	1990
ENSG00000048828	FAM120A		3029	2933	3180	3036	4299	4534	4374	4553	4255	2216	4049	4187		3334.41	3344.04	3295.21	3803.7	3604.09	3758.76	3885.31	3714.51	3745.53	3530.08	3602.72	3788.47		WDR19_mut_vs_wt	1	0.0316	up	0.366	0.478	4550	3620	3763	3763	3676.3	not DE		IPSC_vs_WDR19_wt	-1.1	-0.147	down	0.000154	0.000417	4550	3620
ENSG00000048991	R3HDM1		2287	2332	2464	2006	2733	2886	2724	2944	2676	1457	2708	2748		2517.6	2658.81	2553.27	2513.25	2291.23	2392.54	2419.66	2401.83	2355.59	2320.99	2409.53	2486.44		WDR19_mut_vs_wt	1	0.00248	up	0.949	0.967	2940	2440	2404.2	2404.2	2394.9	not DE		IPSC_vs_WDR19_wt	1.1	0.104	up	0.0147	0.0284	2940	2440
ENSG00000188162	OTOG		74	142	147	18	25	41	27	329	302	203	300	284		81.46	161.9	152.33	22.55	20.96	33.99	23.98	268.41	265.84	323.38	266.93	256.97		WDR19_mut_vs_wt	-11	-3.43	down	0	0	329	157	276.3	25.4	276.3	DE		IPSC_vs_WDR19_wt	-2.1	-1.06	down	0	2e-10	329	157
ENSG00000049130	KITLG		427	485	506	520	782	754	657	693	575	404	649	689		470.05	552.97	524.33	651.49	655.59	625.08	583.6	565.38	506.15	643.57	577.47	623.42		WDR19_mut_vs_wt	1.1	0.114	up	0.114	0.184	782	582	628.9	628.9	583.2	not DE		IPSC_vs_WDR19_wt	-1.1	-0.171	down	0.0343	0.0607	693	582
ENSG00000049167	ERCC8		578	621	627	455	743	715	613	850	783	424	732	754		636.28	708.03	649.72	570.05	622.9	592.75	544.51	693.46	689.25	675.43	651.32	682.23		WDR19_mut_vs_wt	-1.2	-0.218	down	0.000192	0.000558	850	643	678.3	582.6	678.3	not DE		IPSC_vs_WDR19_wt	-1	-0.0307	down	0.632	0.711	850	643
ENSG00000049192	ADAMTS6		624	556	642	298	445	463	484	155	172	89	165	154		686.92	633.92	665.26	373.35	373.07	383.83	429.92	126.45	151.41	141.78	146.81	139.34		WDR19_mut_vs_wt	2.8	1.47	up	0	0	484	354	390	390	141.2	DE		IPSC_vs_WDR19_wt	4.7	2.23	up	0	0	642	354
ENSG00000049239	H6PD		3899	3612	4054	3544	4637	5021	5093	4688	4604	2462	4517	4424		4292.13	4118.19	4200.87	4440.16	3887.46	4162.49	4523.97	3824.65	4052.74	3921.96	4019.14	4002.92		WDR19_mut_vs_wt	1.1	0.101	up	0.023	0.0453	5090	4120	4253.5	4253.5	3964.3	not DE		IPSC_vs_WDR19_wt	1.1	0.0845	up	0.0808	0.129	4690	4120
ENSG00000049245	VAMP3		1512	1479	1596	1558	2482	2420	2068	2618	2257	1324	2394	2325		1664.45	1686.27	1653.82	1951.97	2080.8	2006.22	1836.95	2135.86	1986.76	2109.13	2130.14	2103.7		WDR19_mut_vs_wt	-1.1	-0.0873	down	0.0438	0.0801	2620	1950	2093.1	1969	2093.1	not DE		IPSC_vs_WDR19_wt	-1.3	-0.327	down	0	1e-10	2620	1950
ENSG00000049246	PER3		426	380	408	262	380	380	447	525	497	356	578	561		468.95	433.25	422.78	328.25	318.58	315.03	397.06	428.32	437.49	567.11	514.29	507.6		WDR19_mut_vs_wt	-1.4	-0.523	down	6.6e-09	3.13e-08	578	428	491	339.7	491	not DE		IPSC_vs_WDR19_wt	-1.1	-0.145	down	0.136	0.202	578	428
ENSG00000049249	TNFRSF9		481	520	585	727	1317	1284	1073	593	598	253	523	491		529.5	592.87	606.19	910.83	1104.12	1064.46	953.12	483.79	526.4	403.03	465.36	444.27		WDR19_mut_vs_wt	2.2	1.11	up	0	0	1320	674	1008.1	1008.1	464.6	DE		IPSC_vs_WDR19_wt	1.2	0.303	up	0.000431	0.0011	598	674
ENSG00000148123	PLPPR1		38	46	36	18	33	38	24	358	305	226	283	367		41.83	52.45	37.3	22.55	27.67	31.5	21.32	292.07	268.48	360.02	251.81	332.07		WDR19_mut_vs_wt	-11	-3.52	down	0	0	367	145	300.9	25.8	300.9	DE		IPSC_vs_WDR19_wt	-6.8	-2.77	down	0	0	367	145
ENSG00000125084	WNT1		24	81	60	46	65	48	54	659	604	340	680	662		26.42	92.35	62.17	57.63	54.49	39.79	47.97	537.64	531.68	541.62	605.05	598.99		WDR19_mut_vs_wt	-11	-3.5	down	0	0	680	266	563	50	563	DE		IPSC_vs_WDR19_wt	-9.3	-3.22	down	0	0	680	266
ENSG00000049449	RCN1		4221	3738	3987	5035	7744	7616	6868	7429	7072	3750	6579	6843		4646.6	4261.85	4131.45	6308.19	6492.23	6313.79	6100.66	6060.86	6225.23	5973.73	5853.87	6191.67		WDR19_mut_vs_wt	1	0.0564	up	0.143	0.223	7740	5710	6303.7	6303.7	6061.1	not DE		IPSC_vs_WDR19_wt	-1.4	-0.48	down	0	0	7430	5710
ENSG00000049540	ELN		1276	876	1109	356	439	430	445	371	394	209	359	397		1404.66	998.76	1149.18	446.02	368.04	356.48	395.28	302.68	346.82	332.94	319.43	359.21		WDR19_mut_vs_wt	1.2	0.232	up	0.016	0.0327	445	565	391.5	391.5	332.2	not DE		IPSC_vs_WDR19_wt	3.6	1.83	up	0	0	1280	565
ENSG00000049541	RFC2		1144	1045	1150	1122	1617	1682	1603	1340	1080	550	1097	1059		1259.35	1191.45	1191.66	1405.72	1355.62	1394.41	1423.9	1093.22	950.69	876.15	976.09	958.2		WDR19_mut_vs_wt	1.4	0.516	up	0	0	1680	1170	1394.9	1394.9	970.9	not DE		IPSC_vs_WDR19_wt	1.2	0.316	up	1.61e-07	6.08e-07	1340	1170
ENSG00000049618	ARID1B		5115	5217	5605	3473	4751	5070	5278	5102	4760	2506	4632	4765		5630.74	5948.12	5808.06	4351.21	3983.03	4203.12	4688.31	4162.41	4190.06	3992.05	4121.47	4311.46		WDR19_mut_vs_wt	1	0.0503	up	0.265	0.37	5280	4620	4306.4	4306.4	4155.5	not DE		IPSC_vs_WDR19_wt	1.4	0.479	up	0	0	5600	4620
ENSG00000049656	CLPTM1L		2400	2297	2563	2256	3111	3304	3096	3077	2881	1480	2717	2677		2641.99	2618.91	2655.86	2826.47	2608.13	2739.07	2750.09	2510.33	2536.04	2357.63	2417.54	2422.2		WDR19_mut_vs_wt	1.1	0.154	up	3.36e-05	0.000108	3300	2590	2730.9	2730.9	2448.7	not DE		IPSC_vs_WDR19_wt	1.1	0.106	up	0.00966	0.0195	3080	2590
ENSG00000049759	NEDD4L		2802	2634	3023	1988	2995	2965	2883	2761	2641	1472	2562	2598		3084.52	3003.14	3132.52	2490.7	2510.88	2458.04	2560.89	2252.53	2324.78	2344.89	2279.62	2350.72		WDR19_mut_vs_wt	1.1	0.118	up	0.0006	0.00161	3000	2570	2505.1	2505.1	2310.5	not DE		IPSC_vs_WDR19_wt	1.3	0.413	up	0	0	3020	2570
ENSG00000049768	FOXP3		18	30	16	12	22	30	37	15	18	10	11	11		19.81	34.2	16.58	15.03	18.44	24.87	32.87	12.24	15.84	15.93	9.79	9.95		WDR19_mut_vs_wt	1.8	0.879	up	0.00648	0.0145	37	18.8	22.8	22.8	12.8	not DE		IPSC_vs_WDR19_wt	1.9	0.9	up	0.0109	0.0217	30	18.8
ENSG00000049769	PPP1R3F		397	390	397	327	526	451	450	612	635	347	571	597		437.03	444.66	411.38	409.69	440.98	373.89	399.72	499.29	558.97	552.77	508.07	540.18		WDR19_mut_vs_wt	-1.3	-0.387	down	1.11e-08	5.18e-08	635	465	531.9	406.1	531.9	not DE		IPSC_vs_WDR19_wt	-1.2	-0.301	down	5.96e-05	0.00017	635	465
ENSG00000049860	HEXB		2132	1827	2083	2577	3934	4014	3608	3813	3468	2216	3940	3828		2346.97	2083.04	2158.47	3228.64	3298.09	3327.67	3204.89	3110.79	3052.76	3530.08	3505.74	3463.65		WDR19_mut_vs_wt	-1	-0.028	down	0.586	0.685	4010	3030	3332.6	3264.8	3332.6	not DE		IPSC_vs_WDR19_wt	-1.5	-0.6	down	0	0	3940	3030
ENSG00000049883	PTCD2		413	417	459	357	496	526	454	473	437	230	449	411		454.64	475.44	475.63	447.27	415.82	436.06	403.28	385.89	384.68	366.39	399.51	371.88		WDR19_mut_vs_wt	1.1	0.15	up	0.0213	0.0424	526	418	425.6	425.6	381.7	not DE		IPSC_vs_WDR19_wt	1.2	0.292	up	4.36e-05	0.000127	473	418
ENSG00000050030	NEXMIF		132	101	143	32	53	67	48	6	4	4	3	9		145.31	115.15	148.18	40.09	44.43	55.54	42.64	4.9	3.52	6.37	2.67	8.14		WDR19_mut_vs_wt	9.2	3.2	up	0	0	67	51.4	45.7	45.7	5.1	DE		IPSC_vs_WDR19_wt	27	4.77	up	0	0	143	51.4
ENSG00000050130	JKAMP		926	856	978	707	1209	1148	977	1354	1182	709	1268	1155		1019.37	975.96	1013.43	885.78	1013.57	951.71	867.84	1104.64	1040.47	1129.43	1128.24	1045.07		WDR19_mut_vs_wt	-1.2	-0.224	down	3.76e-05	0.00012	1350	1010	1089.6	929.7	1089.6	not DE		IPSC_vs_WDR19_wt	-1.1	-0.117	down	0.0494	0.0838	1350	1010
ENSG00000050165	DKK3		589	676	723	864	1266	1335	1279	1015	1085	539	1055	1066		648.39	770.74	749.19	1082.48	1061.36	1106.74	1136.1	828.08	955.09	858.62	938.72	964.54		WDR19_mut_vs_wt	1.2	0.269	up	8.08e-06	2.79e-05	1340	925	1096.7	1096.7	909	not DE		IPSC_vs_WDR19_wt	-1.3	-0.333	down	1.31e-06	4.54e-06	1080	925
ENSG00000050327	ARHGEF5		327	349	374	586	655	834	801	999	948	527	981	975		359.97	397.91	387.55	734.18	549.12	691.4	711.51	815.02	834.49	839.51	872.88	882.2		WDR19_mut_vs_wt	-1.3	-0.342	down	2.45e-06	8.98e-06	999	673	848.8	671.6	848.8	not DE		IPSC_vs_WDR19_wt	-2.2	-1.15	down	0	0	999	673
ENSG00000050344	NFE2L3		1113	1071	1175	1404	2175	2109	1975	2249	2162	1069	2061	2098		1225.22	1221.09	1217.57	1759.03	1823.42	1748.4	1754.34	1834.82	1903.13	1702.91	1833.84	1898.31		WDR19_mut_vs_wt	-1	-0.0541	down	0.187	0.278	2250	1660	1834.6	1771.3	1834.6	not DE		IPSC_vs_WDR19_wt	-1.5	-0.591	down	0	0	2250	1660
ENSG00000050393	MCUR1		1354	1359	1477	1404	2265	2261	1965	2252	2076	1019	2032	1896		1490.52	1549.45	1530.51	1759.03	1898.88	1874.41	1745.46	1837.27	1827.43	1623.26	1808.04	1715.54		WDR19_mut_vs_wt	1	0.0436	up	0.348	0.459	2260	1720	1819.4	1819.4	1762.3	not DE		IPSC_vs_WDR19_wt	-1.2	-0.214	down	3.74e-05	0.00011	2250	1720
ENSG00000050405	LIMA1		2556	2489	2968	2757	4442	4200	3935	3539	3127	1874	3247	3328		2813.72	2837.81	3075.53	3454.15	3723.98	3481.87	3495.35	2887.25	2752.59	2985.27	2889.12	3011.24		WDR19_mut_vs_wt	1.2	0.286	up	0	0	4440	3120	3538.8	3538.8	2905.1	not DE		IPSC_vs_WDR19_wt	1	0.00336	up	0.942	0.959	3540	3120
ENSG00000050426	LETMD1		1279	1107	1376	923	1388	1436	1335	1738	1632	966	1597	1599		1407.96	1262.14	1425.85	1156.4	1163.64	1190.47	1185.84	1417.93	1436.59	1538.83	1420.98	1446.8		WDR19_mut_vs_wt	-1.2	-0.303	down	1e-10	5e-10	1740	1340	1452.2	1174.1	1452.2	not DE		IPSC_vs_WDR19_wt	-1.1	-0.0847	down	0.0951	0.149	1740	1340
ENSG00000050438	SLC4A8		371	371	390	176	274	271	244	315	290	164	253	280		408.41	422.99	404.13	220.5	229.71	224.66	216.74	256.99	255.28	261.25	225.11	253.35		WDR19_mut_vs_wt	-1.1	-0.163	down	0.0439	0.0804	315	282	250.4	222.9	250.4	not DE		IPSC_vs_WDR19_wt	1.6	0.721	up	0	0	390	282
ENSG00000274238			4	15	9	3	13	9	3	77	72	57	90	70		4.4	17.1	9.33	3.76	10.9	7.46	2.66	62.82	63.38	90.8	80.08	63.34		WDR19_mut_vs_wt	-11	-3.47	down	0	0	90	34.7	72.1	6.2	72.1	DE		IPSC_vs_WDR19_wt	-7	-2.81	down	0	0	90	34.7
ENSG00000050628	PTGER3		10	7	3	6	12	6	4	17	16	10	10	6		11.01	7.98	3.11	7.52	10.06	4.97	3.55	13.87	14.08	15.93	8.9	5.43		WDR19_mut_vs_wt	-1.8	-0.818	down	0.0754	0.129	17	8.9	11.6	6.5	11.6	not DE		IPSC_vs_WDR19_wt	-1.6	-0.647	down	0.204	0.284	17	8.9
ENSG00000050730	TNIP3		9	7	1	7	5	0	2	3	3	2	3	7		9.91	7.98	1.04	8.77	4.19	0	1.78	2.45	2.64	3.19	2.67	6.33		WDR19_mut_vs_wt	1	0.000433	up	1	1	7	4.2	3.7	3.7	3.5	not DE		IPSC_vs_WDR19_wt	1.8	0.858	up	0.266	0.355	9	4.2
ENSG00000050748	MAPK9		1217	1094	1313	1126	1786	1757	1595	1910	1702	982	1708	1795		1339.71	1247.32	1360.57	1410.73	1497.3	1456.58	1416.8	1558.25	1498.21	1564.32	1519.75	1624.15		WDR19_mut_vs_wt	-1.1	-0.102	down	0.0201	0.0402	1910	1460	1552.9	1445.4	1552.9	not DE		IPSC_vs_WDR19_wt	-1.2	-0.238	down	1.19e-06	4.15e-06	1910	1460
ENSG00000050767	COL23A1		258	299	331	143	240	221	259	235	224	130	208	216		284.01	340.9	342.99	179.16	201.21	183.21	230.06	191.72	197.18	207.09	185.07	195.44		WDR19_mut_vs_wt	1	0.0329	up	0.735	0.809	259	228	198.4	198.4	195.3	not DE		IPSC_vs_WDR19_wt	1.7	0.73	up	0	0	331	228
ENSG00000050820	BCAR1		8102	6815	7941	8356	11356	11983	11431	8794	9059	4392	8785	8696		8918.92	7770.07	8228.69	10469	9520.37	9934.11	10153.9	7174.48	7974.32	6996.44	7816.73	7868.3		WDR19_mut_vs_wt	1.3	0.404	up	0	0	12000	8570	10019.3	10019.3	7566.1	not DE		IPSC_vs_WDR19_wt	1.1	0.134	up	0.0151	0.0291	9060	8570
ENSG00000051009	FHIP1B		1460	1263	1396	1361	1734	1877	1850	1897	1845	982	1789	1846		1607.21	1440	1446.58	1705.15	1453.71	1556.06	1643.31	1547.65	1624.09	1564.32	1591.82	1670.29		WDR19_mut_vs_wt	-1	-0.0122	down	0.817	0.872	1900	1570	1599.6	1589.6	1599.6	not DE		IPSC_vs_WDR19_wt	-1.1	-0.0955	down	0.0999	0.155	1900	1570
ENSG00000051108	HERPUD1		1457	1492	1526	1764	2761	2710	2488	2624	2396	1443	2459	2539		1603.91	1701.09	1581.29	2210.06	2314.7	2246.64	2210.02	2140.76	2109.11	2298.69	2187.97	2297.33		WDR19_mut_vs_wt	1	0.0278	up	0.499	0.606	2760	2080	2245.4	2245.4	2206.8	not DE		IPSC_vs_WDR19_wt	-1.4	-0.437	down	0	0	2620	2080
ENSG00000051128	HOMER3		1629	1571	1659	1307	1812	1810	1887	2571	2408	1451	2639	2514		1793.25	1791.16	1719.1	1637.5	1519.1	1500.52	1676.17	2097.52	2119.68	2311.44	2348.13	2274.71		WDR19_mut_vs_wt	-1.4	-0.494	down	0	0	2640	1900	2230.3	1583.3	2230.3	not DE		IPSC_vs_WDR19_wt	-1.3	-0.334	down	6e-10	3e-09	2640	1900
ENSG00000051180	RAD51		287	362	349	334	547	568	509	532	418	205	427	410		315.94	412.73	361.64	418.46	458.58	470.88	452.13	434.03	367.95	326.56	379.94	370.98		WDR19_mut_vs_wt	1.2	0.254	up	0.00235	0.00571	568	397	450	450	375.9	not DE		IPSC_vs_WDR19_wt	-1	-0.0586	down	0.533	0.622	532	397
ENSG00000051341	POLQ		623	721	630	542	957	964	883	769	604	319	571	584		685.82	822.04	652.82	679.05	802.31	799.17	784.35	627.38	531.68	508.17	508.07	528.41		WDR19_mut_vs_wt	1.4	0.502	up	3e-10	1.8e-09	964	661	766.2	766.2	540.7	not DE		IPSC_vs_WDR19_wt	1.3	0.409	up	3.33e-06	1.11e-05	769	661
ENSG00000051382	PIK3CB		389	460	480	462	730	781	672	985	753	467	863	842		428.22	524.47	497.39	578.82	612	647.46	596.92	803.6	662.84	743.93	767.88	761.86		WDR19_mut_vs_wt	-1.2	-0.295	down	1.63e-05	5.43e-05	985	635	748	608.8	748	not DE		IPSC_vs_WDR19_wt	-1.5	-0.631	down	0	0	985	635
ENSG00000051523	CYBA		2865	2727	3050	3640	5127	4934	4647	5288	4927	2518	4897	4960		3153.88	3109.17	3160.5	4560.44	4298.25	4090.37	4127.8	4314.15	4337.06	4011.16	4357.26	4487.9		WDR19_mut_vs_wt	-1	-0.0137	down	0.74	0.814	5290	4000	4301.5	4269.2	4301.5	not DE		IPSC_vs_WDR19_wt	-1.4	-0.455	down	0	0	5290	4000
ENSG00000051596	THOC3		650	638	742	686	1146	965	937	1253	1096	625	1133	1184		715.54	727.41	768.88	859.47	960.76	800	832.31	1022.25	964.77	995.62	1008.12	1071.31		WDR19_mut_vs_wt	-1.2	-0.231	down	7.58e-05	0.000232	1250	894	1012.4	863.1	1012.4	not DE		IPSC_vs_WDR19_wt	-1.4	-0.458	down	0	0	1250	894
ENSG00000051620	HEBP2		1447	1454	1647	1044	1510	1515	1456	1742	1597	883	1647	1632		1592.9	1657.77	1706.67	1307.99	1265.92	1255.96	1293.33	1421.19	1405.78	1406.62	1465.47	1476.66		WDR19_mut_vs_wt	-1.1	-0.167	down	6.55e-05	0.000203	1740	1440	1435.1	1280.8	1435.1	not DE		IPSC_vs_WDR19_wt	1.2	0.203	up	6.43e-06	2.06e-05	1740	1440
ENSG00000051825	MPHOSPH9		651	762	806	645	977	1050	962	1030	971	535	957	945		716.64	868.79	835.2	808.1	819.07	870.47	854.52	840.31	854.74	852.25	851.52	855.05		WDR19_mut_vs_wt	-1	-0.0198	down	0.722	0.799	1050	836	850.8	838	850.8	not DE		IPSC_vs_WDR19_wt	-1.1	-0.0763	down	0.218	0.3	1030	836
ENSG00000052126	PLEKHA5		1562	1439	1726	1489	2091	2284	2031	2343	2058	1054	2112	2121		1719.5	1640.67	1788.53	1865.52	1753	1893.47	1804.08	1911.51	1811.58	1679.02	1879.22	1919.12		WDR19_mut_vs_wt	-1	-0.0131	down	0.782	0.846	2340	1810	1840.1	1829	1840.1	not DE		IPSC_vs_WDR19_wt	-1.1	-0.104	down	0.0464	0.0793	2340	1810
ENSG00000010932	FMO1		0	3	2	31	36	23	25	49	73	30	62	64		0	3.42	2.07	38.84	30.18	19.07	22.21	39.98	64.26	47.79	55.17	57.91		WDR19_mut_vs_wt	-2	-0.976	down	4.01e-05	0.000127	73	31.7	53	27.6	53	not DE		IPSC_vs_WDR19_wt	-29	-4.87	down	0	0	73	31.7
ENSG00000052723	SIKE1		2046	1882	2057	1815	2787	2765	2480	3060	2871	1615	2791	2482		2252.3	2145.75	2131.52	2273.95	2336.5	2292.23	2202.92	2496.46	2527.24	2572.69	2483.38	2245.76		WDR19_mut_vs_wt	-1.1	-0.113	down	0.01	0.0215	3060	2330	2465.1	2276.4	2465.1	not DE		IPSC_vs_WDR19_wt	-1.1	-0.178	down	0.000238	0.000628	3060	2330
ENSG00000052749	RRP12		1560	1524	1661	1524	2337	2393	2194	2744	2614	1490	2710	2725		1717.29	1737.58	1721.18	1909.37	1959.24	1983.84	1948.87	2238.66	2301.01	2373.56	2411.31	2465.63		WDR19_mut_vs_wt	-1.2	-0.272	down	0	0	2740	2060	2358	1950.3	2358	not DE		IPSC_vs_WDR19_wt	-1.4	-0.45	down	0	0	2740	2060
ENSG00000052795	FNIP2		2302	2389	2719	2165	3210	3429	3232	3127	2739	1813	3222	3126		2534.11	2723.8	2817.51	2712.46	2691.12	2842.7	2870.9	2551.13	2411.05	2888.1	2866.88	2828.46		WDR19_mut_vs_wt	1	0.0388	up	0.486	0.594	3430	2730	2779.3	2779.3	2709.1	not DE		IPSC_vs_WDR19_wt	-1	-0.0075	down	0.902	0.93	3220	2730
ENSG00000052802	MSMO1		1193	1299	1425	1652	2542	2530	1887	3793	3524	2210	3738	3115		1313.29	1481.05	1476.63	2069.74	2131.1	2097.41	1676.17	3094.47	3102.05	3520.52	3326	2818.51		WDR19_mut_vs_wt	-1.6	-0.669	down	0	0	3790	2340	3172.3	1993.6	3172.3	not DE		IPSC_vs_WDR19_wt	-2.2	-1.15	down	0	0	3790	2340
ENSG00000052841	TTC17		3517	3529	3827	3094	4574	4603	4203	6546	6014	3705	5949	5937		3871.62	4023.56	3965.65	3876.37	3834.64	3815.97	3733.41	5340.48	5293.91	5902.05	5293.31	5371.91		WDR19_mut_vs_wt	-1.4	-0.51	down	0	0	6550	4530	5440.3	3815.1	5440.3	not DE		IPSC_vs_WDR19_wt	-1.4	-0.458	down	0	0	6550	4530
ENSG00000280623	PCAT14		30	28	28	4	19	5	8	93	82	63	107	90		33.02	31.92	29.01	5.01	15.93	4.15	7.11	75.87	72.18	100.36	95.21	81.43		WDR19_mut_vs_wt	-10	-3.35	down	0	0	107	45.9	85	8	85	DE		IPSC_vs_WDR19_wt	-2.7	-1.43	down	4e-10	2.1e-09	107	45.9
ENSG00000100146	SOX10		14	38	37	8	11	9	5	107	109	44	75	74		15.41	43.33	38.34	10.02	9.22	7.46	4.44	87.29	95.95	70.09	66.73	66.96		WDR19_mut_vs_wt	-10	-3.34	down	0	0	109	42.9	77.4	7.8	77.4	DE		IPSC_vs_WDR19_wt	-2.4	-1.26	down	8.8e-07	3.09e-06	109	42.9
ENSG00000053254	FOXN3		2481	2370	2639	1431	2046	2048	2055	2232	2043	1220	2181	1998		2731.16	2702.14	2734.61	1792.85	1715.28	1697.83	1825.4	1820.95	1798.38	1943.45	1940.61	1807.83		WDR19_mut_vs_wt	-1.1	-0.082	down	0.048	0.0869	2230	2040	1862.2	1757.8	1862.2	not DE		IPSC_vs_WDR19_wt	1.5	0.55	up	0	0	2640	2040
ENSG00000053328	METTL24		319	404	359	353	499	504	502	405	369	187	339	303		351.16	460.62	372.01	442.26	418.34	417.82	445.91	330.41	324.82	297.89	301.64	274.16		WDR19_mut_vs_wt	1.4	0.491	up	2.8e-09	1.35e-08	504	370	431.1	431.1	305.8	not DE		IPSC_vs_WDR19_wt	1.3	0.363	up	7.47e-05	0.000211	405	370
ENSG00000053371	AKR7A2		1187	1171	1218	969	1452	1504	1369	1429	1394	726	1389	1441		1306.68	1335.11	1262.13	1214.03	1217.29	1246.84	1216.05	1165.83	1227.09	1156.51	1235.91	1303.84		WDR19_mut_vs_wt	1	0.00458	up	0.921	0.948	1500	1240	1223.6	1223.6	1217.8	not DE		IPSC_vs_WDR19_wt	1.1	0.0925	up	0.0685	0.112	1440	1240
ENSG00000053372	MRTO4		1065	942	1210	1258	1916	1950	1747	1546	1569	755	1454	1296		1172.38	1074.01	1253.84	1576.11	1606.29	1616.58	1551.81	1261.29	1381.14	1202.71	1293.74	1172.64		WDR19_mut_vs_wt	1.3	0.329	up	1.6e-09	8e-09	1950	1350	1587.7	1587.7	1262.3	not DE		IPSC_vs_WDR19_wt	-1.1	-0.115	down	0.0606	0.1	1570	1350
ENSG00000136267	DGKB		5	5	2	54	71	61	81	6	7	2	3	4		5.5	5.7	2.07	67.65	59.52	50.57	71.95	4.9	6.16	3.19	2.67	3.62		WDR19_mut_vs_wt	15	3.89	up	0	0	81	23.6	62.4	62.4	4.1	DE		IPSC_vs_WDR19_wt	1	0.0557	up	0.92	0.943	7	23.6
ENSG00000053501	USE1		471	441	489	414	605	624	562	510	504	310	498	478		518.49	502.8	506.72	518.69	507.21	517.31	499.21	416.08	443.65	493.83	443.11	432.5		WDR19_mut_vs_wt	1.2	0.205	up	0.000969	0.00252	624	483	510.6	510.6	445.8	not DE		IPSC_vs_WDR19_wt	1.2	0.202	up	0.00336	0.00737	510	483
ENSG00000053524	MCF2L2		66	69	66	45	69	69	93	106	95	68	115	90		72.65	78.67	68.39	56.38	57.85	57.2	82.61	86.48	83.63	108.32	102.32	81.43		WDR19_mut_vs_wt	-1.4	-0.522	down	0.00069	0.00183	115	78	92.4	63.5	92.4	not DE		IPSC_vs_WDR19_wt	-1.3	-0.324	down	0.0555	0.0928	115	78
ENSG00000196611	MMP1		21	11	21	174	374	310	217	83	102	37	90	100		23.12	12.54	21.76	218	313.55	257	192.76	67.71	89.79	58.94	80.08	90.48		WDR19_mut_vs_wt	3.1	1.65	up	0	0	374	119	245.3	245.3	77.4	DE		IPSC_vs_WDR19_wt	-4.1	-2.02	down	0	0	102	119
ENSG00000053747	LAMA3		167	148	168	126	191	177	239	72	76	21	48	61		183.84	168.74	174.09	157.86	160.13	146.74	212.3	58.74	66.9	33.45	42.71	55.19		WDR19_mut_vs_wt	3.2	1.69	up	0	0	239	122	169.3	169.3	51.4	DE		IPSC_vs_WDR19_wt	3.3	1.74	up	0	0	168	122
ENSG00000053770	AP5M1		1107	1136	1298	1054	1818	1802	1540	1849	1658	998	1706	1640		1218.62	1295.2	1345.03	1320.52	1524.13	1493.89	1367.94	1508.48	1459.48	1589.81	1517.97	1483.9		WDR19_mut_vs_wt	-1.1	-0.0787	down	0.125	0.198	1850	1430	1511.9	1426.6	1511.9	not DE		IPSC_vs_WDR19_wt	-1.2	-0.231	down	5.07e-05	0.000146	1850	1430
ENSG00000053900	ANAPC4		657	645	754	630	931	952	857	977	817	433	794	821		723.24	735.39	781.32	789.31	780.51	789.22	761.25	797.07	719.18	689.77	706.49	742.86		WDR19_mut_vs_wt	1.1	0.0883	up	0.107	0.175	977	751	780.1	780.1	731.1	not DE		IPSC_vs_WDR19_wt	1	0.0263	up	0.667	0.741	977	751
ENSG00000228696	ARL17B		13	5	13	107	160	187	161	189	180	100	173	155		14.31	5.7	13.47	134.06	134.14	155.03	143.01	154.19	158.45	159.3	153.93	140.25		WDR19_mut_vs_wt	-1.1	-0.107	down	0.329	0.439	189	114	153.2	141.6	153.2	not DE		IPSC_vs_WDR19_wt	-14	-3.76	down	0	0	189	114
ENSG00000054116	TRAPPC3		1223	1157	1337	982	1614	1532	1398	1510	1357	750	1441	1346		1346.31	1319.14	1385.44	1230.32	1353.11	1270.05	1241.81	1231.92	1194.52	1194.75	1282.17	1217.89		WDR19_mut_vs_wt	1	0.0576	up	0.206	0.301	1610	1270	1273.8	1273.8	1224.2	not DE		IPSC_vs_WDR19_wt	1.1	0.14	up	0.00505	0.0107	1510	1270
ENSG00000054118	THRAP3		5534	5315	5907	5502	8278	8448	8178	7381	6518	3578	6642	6448		6091.99	6059.86	6121	6893.28	6939.91	7003.54	7264.3	6021.7	5737.57	5699.74	5909.93	5834.27		WDR19_mut_vs_wt	1.2	0.266	up	0	0	8450	6300	7025.3	7025.3	5840.6	not DE		IPSC_vs_WDR19_wt	1	0.0597	up	0.0689	0.112	7380	6300
ENSG00000054148	PHPT1		1591	1511	1627	1335	1908	1967	1709	2728	2455	1481	2503	2464		1751.42	1722.76	1685.94	1672.58	1599.58	1630.68	1518.06	2225.61	2161.05	2359.23	2227.12	2229.47		WDR19_mut_vs_wt	-1.4	-0.48	down	0	0	2730	1900	2240.5	1605.2	2240.5	not DE		IPSC_vs_WDR19_wt	-1.3	-0.379	down	0	0	2730	1900
ENSG00000197632	SERPINB2		5	5	4	14	33	22	23	240	221	127	217	228		5.5	5.7	4.14	17.54	27.67	18.24	20.43	195.8	194.54	202.31	193.08	206.3		WDR19_mut_vs_wt	-9.3	-3.22	down	0	0	240	90.9	198.4	21	198.4	DE		IPSC_vs_WDR19_wt	-39	-5.28	down	0	0	240	90.9
ENSG00000166670	MMP10		0	9	6	52	88	69	76	27	25	14	23	42		0	10.26	6.22	65.15	73.78	57.2	67.51	22.03	22.01	22.3	20.46	38		WDR19_mut_vs_wt	2.6	1.39	up	8e-10	4.1e-09	88	33.7	65.9	65.9	25	DE		IPSC_vs_WDR19_wt	-4.6	-2.2	down	3.9e-07	1.42e-06	42	33.7
ENSG00000054267	ARID4B		1766	1803	1983	1480	2395	2333	2261	2089	1987	1130	1889	1875		1944.06	2055.68	2054.84	1854.24	2007.86	1934.1	2008.39	1704.29	1749.09	1800.09	1680.8	1696.53		WDR19_mut_vs_wt	1.1	0.181	up	1e-05	3.43e-05	2400	1870	1951.1	1951.1	1726.2	not DE		IPSC_vs_WDR19_wt	1.2	0.228	up	4.06e-07	1.47e-06	2090	1870
ENSG00000054277	OPN3		116	153	150	100	182	167	154	259	214	97	222	225		127.7	174.44	155.43	125.29	152.58	138.45	136.79	211.3	188.38	154.52	197.53	203.58		WDR19_mut_vs_wt	-1.4	-0.474	down	2.03e-05	6.68e-05	259	164	191.1	138.3	191.1	not DE		IPSC_vs_WDR19_wt	-1.3	-0.34	down	0.00559	0.0118	259	164
ENSG00000054282	SDCCAG8		574	509	617	533	834	788	764	690	638	330	563	583		631.88	580.33	639.35	667.78	699.19	653.27	678.64	562.93	561.61	525.69	500.95	527.51		WDR19_mut_vs_wt	1.3	0.331	up	1.84e-08	8.4e-08	834	602	674.7	674.7	535.7	not DE		IPSC_vs_WDR19_wt	1.2	0.203	up	0.00204	0.00466	690	602
ENSG00000054356	PTPRN		7	3	10	13	18	14	14	4	2	2	7	5		7.71	3.42	10.36	16.29	15.09	11.61	12.44	3.26	1.76	3.19	6.23	4.52		WDR19_mut_vs_wt	3.6	1.85	up	9.21e-05	0.000279	18	8	13.9	13.9	3.8	not DE		IPSC_vs_WDR19_wt	1.9	0.918	up	0.0975	0.152	10	8
ENSG00000054392	HHAT		404	371	428	318	438	436	450	510	471	282	449	489		444.73	422.99	443.51	398.41	367.2	361.45	399.72	416.08	414.6	449.22	399.51	442.46		WDR19_mut_vs_wt	-1.1	-0.152	down	0.0246	0.0481	510	413	424.4	381.7	424.4	not DE		IPSC_vs_WDR19_wt	1	0.0482	up	0.513	0.604	510	413
ENSG00000054523	KIF1B		3201	3180	3589	2974	4650	4939	4673	5137	4723	2580	4536	3983		3523.75	3625.65	3719.03	3726.03	3898.36	4094.51	4150.9	4190.96	4157.49	4109.93	4036.05	3603.89		WDR19_mut_vs_wt	-1	-0.0178	down	0.715	0.793	5140	3900	4019.7	3967.4	4019.7	not DE		IPSC_vs_WDR19_wt	-1.1	-0.15	down	0.00501	0.0106	5140	3900
ENSG00000054598	FOXC1		7025	5362	6549	3966	4670	5234	5986	3298	3433	1452	2790	3036		7733.33	6113.44	6786.26	4968.87	3915.12	4339.07	5317.2	2690.63	3021.95	2313.03	2482.49	2747.03		WDR19_mut_vs_wt	1.7	0.805	up	0	0	5990	4370	4635.1	4635.1	2651	not DE		IPSC_vs_WDR19_wt	2.6	1.37	up	0	0	7020	4370
ENSG00000054611	TBC1D22A		870	838	888	913	1184	1228	1134	871	897	439	823	856		957.72	955.44	920.17	1143.87	992.61	1018.03	1007.3	710.6	789.6	699.33	732.29	774.52		WDR19_mut_vs_wt	1.4	0.482	up	0	0	1230	892	1040.5	1040.5	741.3	not DE		IPSC_vs_WDR19_wt	1.3	0.346	up	2.88e-08	1.17e-07	897	892
ENSG00000054654	SYNE2		4206	4553	4954	3742	5928	6090	5788	6152	5585	3031	5643	5786		4630.09	5191.07	5133.48	4688.23	4969.78	5048.71	5141.32	5019.04	4916.28	4828.37	5021.04	5235.28		WDR19_mut_vs_wt	-1	-0.0121	down	0.777	0.842	6150	4990	5004	4962	5004	not DE		IPSC_vs_WDR19_wt	-1	-0.00619	down	0.894	0.924	6150	4990
ENSG00000054690	PLEKHH1		879	915	939	1167	1578	1748	1710	2184	2116	1080	1975	1980		967.63	1043.23	973.02	1462.1	1322.93	1449.12	1518.95	1781.79	1862.64	1720.44	1757.32	1791.54		WDR19_mut_vs_wt	-1.2	-0.312	down	1e-10	3e-10	2180	1470	1782.7	1438.3	1782.7	not DE		IPSC_vs_WDR19_wt	-1.8	-0.844	down	0	0	2180	1470
ENSG00000054793	ATP9A		3548	3447	3800	2466	3578	3724	3665	4206	3913	2022	3749	3676		3905.74	3930.07	3937.67	3089.57	2999.64	3087.26	3255.52	3431.42	3444.48	3221.04	3335.79	3326.11		WDR19_mut_vs_wt	-1.1	-0.111	down	0.00178	0.00442	4210	3410	3351.8	3108	3351.8	not DE		IPSC_vs_WDR19_wt	1.2	0.226	up	3.8e-09	1.66e-08	4210	3410
ENSG00000054938	CHRDL2		8	9	6	4	5	4	3	4	8	4	8	3		8.81	10.26	6.22	5.01	4.19	3.32	2.66	3.26	7.04	6.37	7.12	2.71		WDR19_mut_vs_wt	-1.4	-0.485	down	0.389	0.502	8	5.6	5.3	3.8	5.3	not DE		IPSC_vs_WDR19_wt	1.6	0.687	up	0.208	0.289	9	5.6
ENSG00000054965	FAM168A		3348	3289	3504	2322	3277	3637	3710	3893	3776	1990	3518	3530		3685.58	3749.93	3630.95	2909.16	2747.29	3015.13	3295.49	3176.06	3323.88	3170.06	3130.25	3194.01		WDR19_mut_vs_wt	-1.1	-0.0965	down	0.0402	0.0743	3890	3250	3198.9	2991.8	3198.9	not DE		IPSC_vs_WDR19_wt	1.2	0.205	up	5.77e-05	0.000165	3890	3250
ENSG00000054967	RELT		450	491	456	452	757	745	656	843	853	437	777	735		495.37	559.81	472.52	566.3	634.64	617.62	582.71	687.75	750.87	696.14	691.36	665.04		WDR19_mut_vs_wt	-1.2	-0.215	down	0.00058	0.00156	853	618	698.2	600.3	698.2	not DE		IPSC_vs_WDR19_wt	-1.4	-0.457	down	1e-10	6e-10	853	618
ENSG00000054983	GALC		977	1010	1040	872	1401	1328	1215	1397	1212	648	1291	1251		1075.51	1151.54	1077.68	1092.5	1174.54	1100.93	1079.25	1139.73	1066.88	1032.26	1148.71	1131.93		WDR19_mut_vs_wt	1	0.00727	up	0.883	0.921	1400	1110	1111.8	1111.8	1103.9	not DE		IPSC_vs_WDR19_wt	-1	-0.00759	down	0.89	0.92	1400	1110
ENSG00000055044	NOP58		2454	2391	2634	2834	4302	4542	3712	3555	3198	1644	3201	3217		2701.43	2726.08	2729.43	3550.63	3606.61	3765.4	3297.27	2900.3	2815.09	2618.89	2848.19	2910.8		WDR19_mut_vs_wt	1.3	0.333	up	0	0	4540	3040	3555	3555	2818.7	not DE		IPSC_vs_WDR19_wt	-1	-0.0543	down	0.265	0.354	3560	3040
ENSG00000055070	SZRD1		7027	6380	7256	6189	8588	9122	8361	7994	7854	4087	7920	7832		7735.53	7274.11	7518.88	7754	7199.8	7562.29	7426.85	6521.81	6913.6	6510.57	7047.07	7086.54		WDR19_mut_vs_wt	1.1	0.134	up	0.000459	0.00126	9120	7210	7485.7	7485.7	6815.9	not DE		IPSC_vs_WDR19_wt	1.1	0.139	up	0.000872	0.00212	7990	7210
ENSG00000055118	KCNH2		1672	1478	1671	1807	2372	2634	2402	2053	2082	1140	2076	2118		1840.59	1685.13	1731.54	2263.93	1988.58	2183.63	2133.63	1674.92	1832.71	1816.02	1847.19	1916.41		WDR19_mut_vs_wt	1.2	0.236	up	2.5e-06	9.14e-06	2630	1910	2142.4	2142.4	1817.4	not DE		IPSC_vs_WDR19_wt	-1	-0.0521	down	0.349	0.443	2120	1910
ENSG00000055130	CUL1		2130	2112	2400	1915	3219	3152	2979	3208	2914	1630	2966	2907		2344.77	2407.98	2486.95	2399.24	2698.67	2613.06	2646.17	2617.21	2565.09	2596.58	2639.09	2630.31		WDR19_mut_vs_wt	-1	-0.00917	down	0.817	0.872	3220	2550	2609.7	2589.3	2609.7	not DE		IPSC_vs_WDR19_wt	-1.1	-0.113	down	0.0099	0.0199	3210	2550
ENSG00000055147	FAM114A2		575	545	652	456	725	747	642	602	537	298	521	529		632.98	621.38	675.62	571.31	607.81	619.28	570.27	491.13	472.7	474.71	463.58	478.65		WDR19_mut_vs_wt	1.2	0.317	up	8.13e-08	3.49e-07	747	557	592.2	592.2	476.2	not DE		IPSC_vs_WDR19_wt	1.4	0.434	up	0	1e-10	652	557
ENSG00000055163	CYFIP2		1582	1456	1675	1563	2367	2439	2267	3617	3331	1820	3318	3503		1741.51	1660.05	1735.68	1958.23	1984.39	2021.97	2013.71	2950.89	2932.16	2899.25	2952.29	3169.58		WDR19_mut_vs_wt	-1.5	-0.58	down	0	0	3620	2330	2980.8	1994.6	2980.8	not DE		IPSC_vs_WDR19_wt	-1.7	-0.8	down	0	0	3620	2330
ENSG00000055208	TAB2		3286	3077	3448	3001	4453	4503	4308	4994	4503	2656	4609	4471		3617.32	3508.22	3572.92	3759.85	3733.2	3733.06	3826.68	4074.3	3963.83	4231	4101	4045.44		WDR19_mut_vs_wt	-1.1	-0.116	down	0.000171	0.000499	4990	3850	4083.1	3763.2	4083.1	not DE		IPSC_vs_WDR19_wt	-1.1	-0.194	down	1.53e-08	6.36e-08	4990	3850
ENSG00000055211	GINM1		1176	1056	1171	1087	1654	1700	1453	1412	1295	698	1327	1064		1294.58	1203.99	1213.42	1361.87	1386.64	1409.33	1290.66	1151.96	1139.94	1111.91	1180.74	962.73		WDR19_mut_vs_wt	1.2	0.296	up	2.96e-07	1.2e-06	1700	1230	1362.1	1362.1	1109.5	not DE		IPSC_vs_WDR19_wt	1.1	0.157	up	0.0138	0.0268	1410	1230
ENSG00000055332	EIF2AK2		6578	6962	7315	5792	8350	8732	8170	7441	6872	3591	6684	6229		7241.25	7937.67	7580.02	7256.61	7000.27	7238.98	7257.19	6070.65	6049.18	5720.45	5947.3	5636.11		WDR19_mut_vs_wt	1.2	0.288	up	0	0	8730	6740	7188.3	7188.3	5884.7	not DE		IPSC_vs_WDR19_wt	1.3	0.366	up	0	0	7440	6740
ENSG00000055483	USP36		2093	2022	2166	2437	3029	3387	3312	3072	3066	1550	2912	2797		2304.04	2305.37	2244.47	3053.24	2539.38	2807.88	2941.96	2506.25	2698.89	2469.14	2591.04	2530.78		WDR19_mut_vs_wt	1.1	0.145	up	0.00364	0.00855	3390	2580	2835.6	2835.6	2559.2	not DE		IPSC_vs_WDR19_wt	-1.1	-0.165	down	0.00289	0.00643	3070	2580
ENSG00000055609	KMT2C		4429	4704	4804	3865	5932	6149	6014	6129	5764	2910	5373	5767		4875.57	5363.23	4978.04	4842.33	4973.13	5097.63	5342.07	5000.27	5073.85	4635.62	4780.79	5218.09		WDR19_mut_vs_wt	1	0.0346	up	0.441	0.551	6150	5020	5063.8	5063.8	4941.7	not DE		IPSC_vs_WDR19_wt	1	0.0363	up	0.458	0.551	6130	5020
ENSG00000055732	MCOLN3		440	394	448	633	893	900	904	589	610	378	569	581		484.36	449.22	464.23	793.06	748.65	746.12	803	480.53	536.96	602.15	506.29	525.7		WDR19_mut_vs_wt	1.5	0.552	up	0	0	904	595	772.7	772.7	530.3	not DE		IPSC_vs_WDR19_wt	-1.1	-0.176	down	0.0167	0.0318	610	595
ENSG00000055813	CCDC85A		419	437	499	103	148	143	166	267	256	153	297	286		461.25	498.24	517.08	129.05	124.08	118.55	147.45	217.83	225.35	243.73	264.27	258.78		WDR19_mut_vs_wt	-1.9	-0.898	down	0	0	297	267	242	129.8	242	not DE		IPSC_vs_WDR19_wt	2	1.03	up	0	0	499	267
ENSG00000055917	PUM2		3211	3136	3481	2757	4602	4389	4066	4212	3831	2258	3863	3882		3534.76	3575.49	3607.11	3454.15	3858.12	3638.56	3611.72	3436.31	3372.29	3596.98	3437.22	3512.51		WDR19_mut_vs_wt	1.1	0.0716	up	0.055	0.0981	4600	3550	3640.6	3640.6	3471.1	not DE		IPSC_vs_WDR19_wt	1	0.043	up	0.294	0.386	4210	3550
ENSG00000055950	MRPL43		1540	1373	1547	1402	2045	2012	1854	1837	1688	925	1781	1688		1695.28	1565.42	1603.05	1756.52	1714.44	1667.98	1646.86	1498.69	1485.89	1473.52	1584.7	1527.33		WDR19_mut_vs_wt	1.1	0.161	up	0.000134	0.000399	2040	1600	1696.4	1696.4	1514	not DE		IPSC_vs_WDR19_wt	1.1	0.0973	up	0.0374	0.0656	1840	1600
ENSG00000055955	ITIH4		41	32	53	16	31	26	36	17	25	8	17	17		45.13	36.48	54.92	20.05	25.99	21.55	31.98	13.87	22.01	12.74	15.13	15.38		WDR19_mut_vs_wt	1.6	0.646	up	0.0167	0.0341	36	26.3	24.9	24.9	15.8	not DE		IPSC_vs_WDR19_wt	2.8	1.51	up	3.89e-08	1.56e-07	53	26.3
ENSG00000056050	HPF1		761	705	801	488	809	736	698	793	686	384	716	669		837.73	803.8	830.02	611.4	678.23	610.16	620.01	646.96	603.86	611.71	637.08	605.32		WDR19_mut_vs_wt	1	0.021	up	0.709	0.788	809	675	630	630	621	not DE		IPSC_vs_WDR19_wt	1.3	0.406	up	0	1e-10	801	675
ENSG00000056097	ZFR		4114	4209	4486	4131	6637	6491	5944	6215	5734	3122	5691	5719		4528.81	4798.86	4648.52	5175.59	5564.17	5381.15	5279.89	5070.43	5047.44	4973.33	5063.75	5174.66		WDR19_mut_vs_wt	1.1	0.079	up	0.0147	0.0303	6640	5060	5350.2	5350.2	5065.9	not DE		IPSC_vs_WDR19_wt	-1.1	-0.122	down	0.000682	0.00169	6220	5060
ENSG00000056277	ZNF280C		725	717	785	404	572	621	541	618	537	328	559	495		798.1	817.48	813.44	506.16	479.54	514.82	480.56	504.19	472.7	522.5	497.39	447.89		WDR19_mut_vs_wt	1	0.0225	up	0.714	0.793	621	571	495.3	495.3	488.9	not DE		IPSC_vs_WDR19_wt	1.7	0.733	up	0	0	785	571
ENSG00000106483	SFRP4		48	30	41	472	608	574	563	30	24	10	32	31		52.84	34.2	42.49	591.35	509.72	475.86	500.1	24.48	21.13	15.93	28.47	28.05		WDR19_mut_vs_wt	21	4.42	up	0	0	608	194	519.3	519.3	23.6	DE		IPSC_vs_WDR19_wt	1.8	0.834	up	4.53e-05	0.000132	48	194
ENSG00000056487	PHF21B		501	441	538	337	396	414	506	660	698	367	689	617		551.52	502.8	557.49	422.22	331.99	343.21	449.47	538.45	614.42	584.63	613.06	558.27		WDR19_mut_vs_wt	-1.5	-0.594	down	0	0	698	506	581.8	386.7	581.8	not DE		IPSC_vs_WDR19_wt	-1.1	-0.114	down	0.21	0.291	698	506
ENSG00000056558	TRAF1		1004	825	984	694	1003	915	977	705	644	358	661	625		1105.23	940.62	1019.65	869.49	840.87	758.55	867.84	575.17	566.89	570.29	588.15	565.51		WDR19_mut_vs_wt	1.5	0.539	up	0	0	1000	772	834.2	834.2	573.2	not DE		IPSC_vs_WDR19_wt	1.8	0.834	up	0	0	1000	772
ENSG00000056586	RC3H2		2200	2431	2504	2215	3401	3494	3161	3117	2729	1518	2713	2793		2421.82	2771.69	2594.72	2775.1	2851.25	2896.59	2807.83	2542.97	2402.24	2418.17	2413.98	2527.16		WDR19_mut_vs_wt	1.2	0.203	up	1.34e-06	5.05e-06	3490	2620	2832.7	2832.7	2460.9	not DE		IPSC_vs_WDR19_wt	1.1	0.0761	up	0.1	0.155	3120	2620
ENSG00000056736	IL17RB		199	190	215	209	337	283	265	500	475	260	452	440		219.07	216.63	222.79	261.85	282.53	234.61	235.39	407.92	418.13	414.18	402.18	398.12		WDR19_mut_vs_wt	-1.6	-0.687	down	0	0	500	309	408.1	253.6	408.1	not DE		IPSC_vs_WDR19_wt	-1.9	-0.893	down	0	0	500	309
ENSG00000056972	TRAF3IP2		744	717	764	756	1091	1087	1031	1445	1344	724	1301	1395		819.02	817.48	791.68	947.17	914.65	901.14	915.81	1178.89	1183.08	1153.33	1157.61	1262.22		WDR19_mut_vs_wt	-1.3	-0.372	down	0	0	1440	1000	1187	919.7	1187	not DE		IPSC_vs_WDR19_wt	-1.5	-0.554	down	0	0	1440	1000
ENSG00000056998	GYG2		1169	1278	1311	948	1345	1361	1407	2319	2099	1177	2031	2127		1286.87	1457.1	1358.5	1187.72	1127.59	1128.29	1249.8	1891.93	1847.68	1874.96	1807.15	1924.55		WDR19_mut_vs_wt	-1.6	-0.673	down	0	0	2320	1510	1869.3	1173.3	1869.3	not DE		IPSC_vs_WDR19_wt	-1.4	-0.451	down	0	0	2320	1510
ENSG00000057019	DCBLD2		2738	3125	3519	2546	4218	3832	3508	3171	2996	1668	2930	2954		3014.07	3562.95	3646.49	3189.8	3536.19	3176.79	3116.06	2587.02	2637.27	2657.12	2607.06	2672.83		WDR19_mut_vs_wt	1.2	0.307	up	1.57e-08	7.23e-08	4220	3030	3254.7	3254.7	2632.3	not DE		IPSC_vs_WDR19_wt	1.3	0.373	up	3e-10	1.4e-09	3520	3030
ENSG00000057149	SERPINB3		0	0	0	0	1	1	1	6	7	6	3	3		0	0	0	0	0.84	0.83	0.89	4.9	6.16	9.56	2.67	2.71		WDR19_mut_vs_wt	-7.3	-2.87	down	0.00584	0.0132	7	2.4	5.2	0.6	5.2	not DE		IPSC_vs_WDR19_wt	-25	-4.64	down	0.000582	0.00145	7	2.4
ENSG00000057252	SOAT1		1048	955	1102	1130	1819	1688	1706	1852	1612	921	1689	1532		1153.67	1088.84	1141.92	1415.74	1524.97	1399.38	1515.39	1510.93	1418.99	1467.15	1502.84	1386.18		WDR19_mut_vs_wt	1	0.00777	up	0.867	0.909	1850	1380	1463.9	1463.9	1457.2	not DE		IPSC_vs_WDR19_wt	-1.3	-0.369	down	0	0	1850	1380
ENSG00000057294	PKP2		576	582	585	803	1181	1268	1074	1136	1052	510	1046	1025		634.08	663.56	606.19	1006.05	990.1	1051.19	954.01	926.79	926.04	812.43	930.71	927.44		WDR19_mut_vs_wt	1.1	0.139	up	0.00926	0.02	1270	869	1000.3	1000.3	904.7	not DE		IPSC_vs_WDR19_wt	-1.4	-0.519	down	0	0	1140	869
ENSG00000057468	MSH4		10	6	4	4	10	5	4	10	2	1	2	2		11.01	6.84	4.14	5.01	8.38	4.15	3.55	8.16	1.76	1.59	1.78	1.81		WDR19_mut_vs_wt	1.7	0.739	up	0.245	0.347	10	4.8	5.3	5.3	3	not DE		IPSC_vs_WDR19_wt	2.3	1.2	up	0.0728	0.118	10	4.8
ENSG00000136574	GATA4		17	15	13	15	14	17	19	162	144	112	159	134		18.71	17.1	13.47	18.79	11.74	14.09	16.88	132.17	126.76	178.42	141.48	121.25		WDR19_mut_vs_wt	-9.2	-3.2	down	0	0	162	67.6	140	15.4	140	DE		IPSC_vs_WDR19_wt	-8.5	-3.08	down	0	0	162	67.6
ENSG00000057608	GDI2		5888	5810	6406	5880	9055	8602	7733	9073	7911	4501	8038	8286		6481.68	6624.23	6638.08	7366.86	7591.32	7131.2	6869.02	7402.1	6963.77	7170.07	7152.06	7497.33		WDR19_mut_vs_wt	1	0.00014	up	0.997	0.998	9070	7070	7239.6	7239.6	7237.1	not DE		IPSC_vs_WDR19_wt	-1.1	-0.137	down	0.000582	0.00146	9070	7070
ENSG00000057657	PRDM1		97	73	83	150	177	163	163	165	141	76	139	135		106.78	83.23	86.01	187.93	148.39	135.13	144.79	134.61	124.12	121.07	123.68	122.15		WDR19_mut_vs_wt	1.2	0.283	up	0.0159	0.0325	177	126	154.1	154.1	125.1	not DE		IPSC_vs_WDR19_wt	-1.4	-0.447	down	0.0016	0.00372	165	126
ENSG00000057663	ATG5		634	593	707	611	1006	912	843	941	839	512	937	880		697.93	676.1	732.61	765.5	843.39	756.06	748.81	767.7	738.54	815.61	833.73	796.24		WDR19_mut_vs_wt	-1	-0.0185	down	0.746	0.818	1010	764	790.4	778.4	790.4	not DE		IPSC_vs_WDR19_wt	-1.1	-0.168	down	0.00896	0.0182	941	764
ENSG00000205611	LINC01597		9	12	9	77	148	142	143	101	95	55	97	110		9.91	13.68	9.33	96.47	124.08	117.72	127.02	82.4	83.63	87.61	86.31	99.53		WDR19_mut_vs_wt	1.3	0.416	up	0.00195	0.0048	148	78.1	116.3	116.3	87.9	not DE		IPSC_vs_WDR19_wt	-8.1	-3.01	down	0	0	110	78.1
ENSG00000057757	PITHD1		1241	973	1186	1012	1493	1541	1374	1865	1597	948	1686	1629		1366.13	1109.36	1228.97	1267.9	1251.67	1277.52	1220.49	1521.54	1405.78	1510.16	1500.17	1473.95		WDR19_mut_vs_wt	-1.2	-0.24	down	6e-06	2.11e-05	1860	1340	1482.3	1254.4	1482.3	not DE		IPSC_vs_WDR19_wt	-1.2	-0.262	down	7.69e-06	2.44e-05	1860	1340
ENSG00000057935	MTA3		1732	1634	1830	1636	2428	2442	2296	2559	2280	1418	2407	2342		1906.64	1862.99	1896.3	2049.69	2035.53	2024.46	2039.47	2087.73	2007	2258.87	2141.7	2119.08		WDR19_mut_vs_wt	-1	-0.0561	down	0.148	0.229	2560	2040	2122.9	2037.3	2122.9	not DE		IPSC_vs_WDR19_wt	-1.1	-0.165	down	0.000134	0.000367	2560	2040
ENSG00000058056	USP13		456	422	521	376	513	523	470	647	581	305	620	612		501.98	481.14	539.88	471.08	430.08	433.58	417.49	527.85	511.43	485.86	551.66	553.75		WDR19_mut_vs_wt	-1.2	-0.274	down	2.52e-05	8.2e-05	647	492	526.1	438.1	526.1	not DE		IPSC_vs_WDR19_wt	-1	-0.0557	down	0.433	0.527	647	492
ENSG00000058063	ATP11B		1844	1873	2024	1515	2457	2516	2211	2569	2239	1454	2389	2309		2029.93	2135.49	2097.33	1898.09	2059.84	2085.81	1963.97	2095.89	1970.91	2316.22	2125.69	2089.23		WDR19_mut_vs_wt	-1.1	-0.0773	down	0.104	0.17	2570	2070	2119.6	2001.9	2119.6	not DE		IPSC_vs_WDR19_wt	-1	-0.0185	down	0.722	0.788	2570	2070
ENSG00000058085	LAMC2		2789	3175	3721	3384	5472	5522	4799	4077	3932	1880	3721	3857		3070.21	3619.95	3855.81	4239.7	4587.49	4577.83	4262.82	3326.17	3461.2	2994.83	3310.88	3489.88		WDR19_mut_vs_wt	1.3	0.412	up	0	1e-10	5520	3730	4417	4417	3316.6	not DE		IPSC_vs_WDR19_wt	1.1	0.0827	up	0.213	0.295	4080	3730
ENSG00000058091	CDK14		988	1011	1096	752	1118	1152	1013	1162	1102	590	1004	1044		1087.62	1152.68	1135.71	942.16	937.28	955.03	899.82	948	970.05	939.87	893.34	944.63		WDR19_mut_vs_wt	-1	-0.00893	down	0.851	0.897	1160	984	939.2	933.6	939.2	not DE		IPSC_vs_WDR19_wt	1.2	0.261	up	4.16e-07	1.51e-06	1160	984
ENSG00000058262	SEC61A1		9301	9080	10005	8732	13534	12844	12238	11013	10267	5952	10745	10829		10238.8	10352.5	10367.5	10940	11346.3	10647.9	10870.7	8984.83	9037.68	9481.51	9560.7	9798.28		WDR19_mut_vs_wt	1.2	0.225	up	0	2e-10	13500	10100	10951.2	10951.2	9372.6	not DE		IPSC_vs_WDR19_wt	1.1	0.139	up	0.00019	0.000509	11000	10100
ENSG00000058272	PPP1R12A		2854	2843	3160	2404	3830	3978	3597	3810	3460	2013	3431	3540		3141.77	3241.43	3274.48	3011.89	3210.9	3297.83	3195.12	3108.34	3045.72	3206.7	3052.84	3203.06		WDR19_mut_vs_wt	1	0.0283	up	0.441	0.552	3980	3170	3178.9	3178.9	3123.3	not DE		IPSC_vs_WDR19_wt	1	0.0449	up	0.265	0.355	3810	3170
ENSG00000058335	RASGRF1		35	23	39	48	62	70	54	76	62	33	68	64		38.53	26.22	40.41	60.14	51.98	58.03	47.97	62	54.58	52.57	60.51	57.91		WDR19_mut_vs_wt	-1.1	-0.0924	down	0.583	0.682	76	50.9	57.5	54.5	57.5	not DE		IPSC_vs_WDR19_wt	-1.6	-0.717	down	0.000559	0.0014	76	50.9
ENSG00000058404	CAMK2B		27	19	28	30	51	56	33	51	45	27	52	60		29.72	21.66	29.01	37.59	42.76	46.42	29.31	41.61	39.61	43.01	46.27	54.29		WDR19_mut_vs_wt	-1.1	-0.2	down	0.318	0.428	60	38.4	45	39	45	not DE		IPSC_vs_WDR19_wt	-1.7	-0.745	down	0.00225	0.00511	60	38.4
ENSG00000058453	CROCC		2599	2357	2768	1768	2461	2699	2806	3337	3125	1801	3178	3087		2861.06	2687.32	2868.28	2215.07	2063.19	2237.52	2492.49	2722.45	2750.83	2868.99	2827.72	2793.17		WDR19_mut_vs_wt	-1.2	-0.309	down	3e-10	1.6e-09	3340	2620	2792.6	2252.1	2792.6	not DE		IPSC_vs_WDR19_wt	1	0.00768	up	0.886	0.917	3340	2620
ENSG00000058600	POLR3E		1963	1945	2076	1518	2336	2400	2298	2508	2273	1251	2227	2323		2160.93	2217.58	2151.21	1901.85	1958.4	1989.64	2041.25	2046.12	2000.84	1992.84	1981.54	2101.89		WDR19_mut_vs_wt	-1	-0.0369	down	0.329	0.44	2510	2050	2024.6	1972.8	2024.6	not DE		IPSC_vs_WDR19_wt	1.1	0.103	up	0.0125	0.0246	2510	2050
ENSG00000058668	ATP2B4		6099	6144	6444	5133	7439	8105	7245	7837	7597	4007	7407	7641		6713.96	7005.04	6677.46	6430.97	6236.53	6719.18	6435.54	6393.72	6687.37	6383.13	6590.61	6913.72		WDR19_mut_vs_wt	-1	-0.0311	down	0.384	0.497	8100	6600	6593.7	6455.6	6593.7	not DE		IPSC_vs_WDR19_wt	1	0.0435	up	0.264	0.353	7840	6600
ENSG00000058673	ZC3H11A		57	49	75	38	85	85	86	80	70	39	87	90		62.75	55.87	77.72	47.61	71.26	70.47	76.39	65.27	61.62	62.13	77.41	81.43		WDR19_mut_vs_wt	-1	-0.0555	down	0.734	0.809	90	67.5	69.6	66.4	69.6	not DE		IPSC_vs_WDR19_wt	-1.1	-0.0914	down	0.618	0.699	90	67.5
ENSG00000058729	RIOK2		643	591	669	604	953	892	820	914	774	435	740	772		707.83	673.82	693.24	756.73	798.95	739.48	728.38	745.68	681.32	692.95	658.44	698.52		WDR19_mut_vs_wt	1.1	0.12	up	0.0305	0.0582	953	715	755.9	755.9	695.4	not DE		IPSC_vs_WDR19_wt	-1	-0.00854	down	0.89	0.921	914	715
ENSG00000058799	YIPF1		835	764	842	808	1117	1278	1041	1211	1034	582	1058	1050		919.19	871.07	872.5	1012.32	936.44	1059.48	924.69	987.98	910.19	927.12	941.39	950.06		WDR19_mut_vs_wt	1	0.0574	up	0.281	0.388	1280	943	983.2	983.2	943.3	not DE		IPSC_vs_WDR19_wt	-1.1	-0.0893	down	0.134	0.199	1210	943
ENSG00000058804	NDC1		1332	1306	1422	1290	2187	2008	1854	1960	1798	895	1763	1788		1466.3	1489.03	1473.52	1616.2	1833.48	1664.67	1646.86	1599.04	1582.72	1425.73	1568.68	1617.82		WDR19_mut_vs_wt	1.1	0.114	up	0.0181	0.0366	2190	1580	1690.3	1690.3	1558.8	not DE		IPSC_vs_WDR19_wt	-1.1	-0.0825	down	0.125	0.189	1960	1580
ENSG00000110436	SLC1A2		57	36	33	407	499	563	601	16	29	9	20	28		62.75	41.05	34.2	509.92	418.34	466.74	533.85	13.05	25.53	14.34	17.8	25.33		WDR19_mut_vs_wt	25	4.63	up	0	0	601	180	482.2	482.2	19.2	DE		IPSC_vs_WDR19_wt	2.3	1.23	up	2.36e-08	9.63e-08	57	180
ENSG00000059122	FLYWCH1		2112	1840	2097	1911	2456	2742	2782	3049	2995	1824	3101	2951		2324.95	2097.86	2172.97	2394.23	2059	2273.16	2471.18	2487.49	2636.39	2905.62	2759.21	2670.12		WDR19_mut_vs_wt	-1.2	-0.226	down	7.65e-05	0.000234	3100	2440	2691.8	2299.4	2691.8	not DE		IPSC_vs_WDR19_wt	-1.2	-0.29	down	3.86e-06	1.27e-05	3100	2440
ENSG00000059145	UNKL		817	695	792	470	617	660	706	811	783	482	791	748		899.38	792.4	820.69	588.85	517.27	547.15	627.12	661.64	689.25	767.82	703.82	676.8		WDR19_mut_vs_wt	-1.2	-0.293	down	1.23e-05	4.17e-05	811	691	699.9	570.1	699.9	not DE		IPSC_vs_WDR19_wt	1.2	0.265	up	0.000205	0.000545	817	691
ENSG00000059377	TBXAS1		253	261	249	260	329	406	305	392	361	166	281	320		278.51	297.58	258.02	325.75	275.82	336.58	270.92	319.81	317.78	264.44	250.03	289.54		WDR19_mut_vs_wt	1	0.0591	up	0.533	0.636	406	290	302.3	302.3	288.3	not DE		IPSC_vs_WDR19_wt	-1	-0.0597	down	0.572	0.658	392	290
ENSG00000059378	PARP12		2849	2699	2945	2959	4063	4197	4071	2248	2184	997	1945	2118		3136.26	3077.24	3051.69	3707.23	3406.24	3479.38	3616.16	1834	1922.5	1588.22	1730.62	1916.41		WDR19_mut_vs_wt	2	0.977	up	0	0	4200	2710	3552.3	3552.3	1798.3	not DE		IPSC_vs_WDR19_wt	1.7	0.776	up	0	0	2940	2710
ENSG00000059573	ALDH18A1		2331	2344	2590	2088	3385	3207	3134	4873	4312	2543	4453	4450		2566.03	2672.49	2683.83	2615.99	2837.84	2658.66	2783.85	3975.58	3795.7	4050.99	3962.2	4026.44		WDR19_mut_vs_wt	-1.5	-0.539	down	0	0	4870	3220	3962.2	2724.1	3962.2	not DE		IPSC_vs_WDR19_wt	-1.5	-0.584	down	0	0	4870	3220
ENSG00000059588	TARBP1		1400	1330	1419	1268	1880	2017	2000	3577	3095	1814	3070	2918		1541.16	1516.39	1470.41	1588.64	1576.11	1672.13	1776.55	2918.25	2724.42	2889.69	2731.63	2640.26		WDR19_mut_vs_wt	-1.7	-0.748	down	0	0	3580	2090	2780.9	1653.4	2780.9	not DE		IPSC_vs_WDR19_wt	-1.8	-0.881	down	0	0	3580	2090
ENSG00000059691	GATB		722	716	767	649	1079	1044	988	780	734	394	829	775		794.8	816.34	794.79	813.11	904.59	865.49	877.61	636.35	646.11	627.64	737.63	701.23		WDR19_mut_vs_wt	1.3	0.368	up	2e-10	1.2e-09	1080	768	865.2	865.2	669.8	not DE		IPSC_vs_WDR19_wt	1.2	0.256	up	7.12e-05	0.000201	829	768
ENSG00000059728	MXD1		946	820	958	1032	1395	1593	1375	1159	1137	616	1064	1067		1041.38	934.92	992.71	1292.96	1169.51	1320.62	1221.38	945.56	1000.86	981.29	946.73	965.44		WDR19_mut_vs_wt	1.3	0.37	up	0	0	1590	1070	1251.1	1251.1	968	not DE		IPSC_vs_WDR19_wt	1	0.0333	up	0.563	0.65	1160	1070
ENSG00000059758	CDK17		1338	1288	1380	1326	2095	2008	1762	1871	1632	910	1626	1691		1472.91	1468.5	1430	1661.3	1756.36	1664.67	1565.14	1526.43	1436.59	1449.63	1446.78	1530.05		WDR19_mut_vs_wt	1.1	0.168	up	0.000152	0.000448	2100	1530	1661.9	1661.9	1477.9	not DE		IPSC_vs_WDR19_wt	-1	-0.0218	down	0.66	0.735	1870	1530
ENSG00000059769	DNAJC25		297	301	343	334	502	509	471	537	451	298	467	521		326.95	343.18	355.43	418.46	420.85	421.97	418.38	438.11	397	474.71	415.53	471.41		WDR19_mut_vs_wt	-1	-0.0586	down	0.394	0.507	537	408	439.4	419.9	439.4	not DE		IPSC_vs_WDR19_wt	-1.3	-0.355	down	7.44e-06	2.37e-05	537	408
ENSG00000059804	SLC2A3		2216	2336	2460	1807	2862	2720	2499	3917	3449	1981	3097	2640		2439.44	2663.37	2549.12	2263.93	2399.38	2254.93	2219.79	3195.64	3036.03	3155.72	2755.65	2388.72		WDR19_mut_vs_wt	-1.3	-0.346	down	5.96e-07	2.33e-06	3920	2610	2906.4	2284.5	2906.4	not DE		IPSC_vs_WDR19_wt	-1.1	-0.187	down	0.0131	0.0257	3920	2610
ENSG00000059915	PSD		343	286	364	245	350	325	343	350	366	231	363	337		377.58	326.08	377.19	306.95	293.42	269.43	304.68	285.54	322.18	367.98	322.99	304.92		WDR19_mut_vs_wt	-1.1	-0.119	down	0.151	0.233	366	322	320.7	293.6	320.7	not DE		IPSC_vs_WDR19_wt	1.1	0.181	up	0.0437	0.0753	366	322
ENSG00000060069	CTDP1		1557	1421	1606	1361	1868	2050	1992	2001	1972	1070	1970	1858		1713.99	1620.14	1664.18	1705.15	1566.05	1699.48	1769.44	1632.49	1735.88	1704.51	1752.87	1681.15		WDR19_mut_vs_wt	-1	-0.0143	down	0.749	0.82	2050	1690	1701.4	1685	1701.4	not DE		IPSC_vs_WDR19_wt	-1	-0.0298	down	0.546	0.635	2000	1690
ENSG00000060138	YBX3		6507	6450	7191	7664	10950	11642	10820	12969	12223	6788	12404	12058		7163.1	7353.92	7451.52	9601.97	9180	9651.42	9611.11	10580.6	10759.5	10813.3	11036.9	10910.3		WDR19_mut_vs_wt	-1.1	-0.186	down	0	3e-10	13000	9510	10820.1	9511.1	10820.1	not DE		IPSC_vs_WDR19_wt	-1.5	-0.563	down	0	0	13000	9510
ENSG00000060140	STYK1		84	71	102	65	78	76	83	68	65	47	71	72		92.47	80.95	105.7	81.44	65.39	63.01	73.73	55.48	57.22	74.87	63.17	65.15		WDR19_mut_vs_wt	1.1	0.173	up	0.259	0.363	83	73.2	70.9	70.9	63.2	not DE		IPSC_vs_WDR19_wt	1.5	0.581	up	0.000369	0.000952	102	73.2
ENSG00000060237	WNK1		8059	8239	8763	6913	10276	10739	10407	10836	10239	5880	10548	10468		8871.58	9393.63	9080.48	8661.07	8614.95	8902.81	9244.26	8840.42	9013.03	9366.82	9385.41	9471.64		WDR19_mut_vs_wt	-1	-0.0569	down	0.102	0.168	10800	9070	9215.5	8855.8	9215.5	not DE		IPSC_vs_WDR19_wt	-1	-0.0155	down	0.684	0.755	10800	9070
ENSG00000060339	CCAR1		4326	4395	4758	4176	6842	6696	6130	5271	4678	2604	4656	4427		4762.19	5010.93	4930.38	5231.97	5736.03	5551.1	5445.11	4300.28	4117.88	4148.16	4142.82	4005.63		WDR19_mut_vs_wt	1.3	0.407	up	0	0	6840	4780	5491.1	5491.1	4143	not DE		IPSC_vs_WDR19_wt	1.2	0.242	up	1e-09	4.8e-09	5270	4780
ENSG00000060491	OGFR		4087	3666	4250	3538	4708	5168	5346	3660	3735	1835	3513	3328		4499.09	4179.76	4403.97	4432.64	3946.98	4284.36	4748.71	2985.97	3287.79	2923.15	3125.8	3011.24		WDR19_mut_vs_wt	1.4	0.504	up	0	0	5350	3820	4353.2	4353.2	3066.8	not DE		IPSC_vs_WDR19_wt	1.4	0.507	up	0	0	4250	3820
ENSG00000060642	PIGV		202	246	213	172	240	245	277	310	263	188	279	259		222.37	280.48	220.72	215.49	201.21	203.11	246.05	252.91	231.51	299.48	248.25	234.35		WDR19_mut_vs_wt	-1.2	-0.216	down	0.031	0.059	310	238	253.3	216.5	253.3	not DE		IPSC_vs_WDR19_wt	-1	-0.0609	down	0.578	0.664	310	238
ENSG00000060656	PTPRU		1255	1315	1321	1325	1674	2056	1941	2429	2495	1354	2448	2309		1381.54	1499.29	1368.86	1660.05	1403.41	1704.46	1724.14	1981.67	2196.26	2156.92	2178.18	2089.23		WDR19_mut_vs_wt	-1.3	-0.386	down	1e-10	4e-10	2500	1780	2120.5	1623	2120.5	not DE		IPSC_vs_WDR19_wt	-1.5	-0.582	down	0	0	2500	1780
ENSG00000060688	SNRNP40		1598	1449	1675	1346	2065	2048	1802	2103	1887	1099	1886	1854		1759.13	1652.07	1735.68	1686.36	1731.21	1697.83	1600.67	1715.71	1661.06	1750.7	1678.13	1677.53		WDR19_mut_vs_wt	-1	-0.0132	down	0.746	0.818	2100	1700	1696.6	1679	1696.6	not DE		IPSC_vs_WDR19_wt	1	0.0182	up	0.685	0.755	2100	1700
ENSG00000060709	RIMBP2		278	227	246	286	412	364	410	432	428	203	386	399		306.03	258.81	254.91	358.32	345.4	301.76	364.19	352.44	376.75	323.38	343.46	361.02		WDR19_mut_vs_wt	-1	-0.0465	down	0.561	0.663	432	329	351.4	342.4	351.4	not DE		IPSC_vs_WDR19_wt	-1.3	-0.369	down	5.82e-05	0.000167	432	329
ENSG00000135903	PAX3		95	111	136	21	47	46	40	389	295	229	358	328		104.58	126.56	140.93	26.31	39.4	38.13	35.53	317.36	259.68	364.8	318.54	296.78		WDR19_mut_vs_wt	-8.8	-3.13	down	0	0	389	172	311.4	34.8	311.4	DE		IPSC_vs_WDR19_wt	-2.5	-1.32	down	0	0	389	172
ENSG00000060749	QSER1		2681	2857	2995	2058	3272	3251	3338	3648	3429	1847	3259	3257		2951.32	3257.39	3103.51	2578.4	2743.1	2695.13	2965.06	2976.18	3018.43	2942.26	2899.8	2946.99		WDR19_mut_vs_wt	-1.1	-0.106	down	0.0159	0.0325	3650	2920	2956.7	2745.4	2956.7	not DE		IPSC_vs_WDR19_wt	1	0.0698	up	0.145	0.212	3650	2920
ENSG00000060762	MPC1		396	323	442	409	624	656	510	537	466	306	524	527		435.93	368.27	458.01	512.42	523.13	543.84	453.02	438.11	410.2	487.46	466.25	476.84		WDR19_mut_vs_wt	1.1	0.162	up	0.0359	0.0674	656	464	508.1	508.1	455.8	not DE		IPSC_vs_WDR19_wt	-1.1	-0.109	down	0.209	0.29	537	464
ENSG00000060971	ACAA1		1271	1234	1362	1100	1681	1703	1650	1154	1105	578	1014	1094		1399.15	1406.94	1411.34	1378.15	1409.28	1411.82	1465.65	941.48	972.69	920.75	902.24	989.87		WDR19_mut_vs_wt	1.5	0.582	up	0	0	1700	1220	1416.2	1416.2	945.4	not DE		IPSC_vs_WDR19_wt	1.5	0.571	up	0	0	1360	1220
ENSG00000060982	BCAT1		1642	1815	1886	1738	2884	2732	2476	3919	3363	1952	3359	3373		1807.56	2069.36	1954.33	2177.48	2417.82	2264.87	2199.36	3197.27	2960.33	3109.53	2988.78	3051.95		WDR19_mut_vs_wt	-1.4	-0.433	down	0	0	3920	2520	3061.6	2264.9	3061.6	not DE		IPSC_vs_WDR19_wt	-1.6	-0.655	down	0	0	3920	2520
ENSG00000061273	HDAC7		6289	5914	6407	5225	7003	7450	7659	8734	8771	4515	8122	7924		6923.11	6742.8	6639.12	6546.23	5871.01	6176.18	6803.28	7125.53	7720.8	7192.38	7226.8	7169.78		WDR19_mut_vs_wt	-1.1	-0.199	down	5.46e-06	1.92e-05	8770	6840	7287.1	6349.2	7287.1	not DE		IPSC_vs_WDR19_wt	-1.1	-0.107	down	0.0257	0.0469	8770	6840
ENSG00000061337	LZTS1		651	537	555	685	980	986	987	896	938	424	850	917		716.64	612.26	575.11	858.21	821.59	817.41	876.73	730.99	825.69	675.43	756.31	829.72		WDR19_mut_vs_wt	1.1	0.138	up	0.047	0.0853	987	758	843.5	843.5	763.6	not DE		IPSC_vs_WDR19_wt	-1.2	-0.272	down	0.000487	0.00123	938	758
ENSG00000061455	PRDM6		160	146	157	114	122	146	157	128	132	57	120	111		176.13	166.46	162.69	142.83	102.28	121.04	139.46	104.43	116.19	90.8	106.77	100.43		WDR19_mut_vs_wt	1.2	0.263	up	0.0307	0.0585	157	127	126.4	126.4	103.7	not DE		IPSC_vs_WDR19_wt	1.6	0.687	up	1.08e-07	4.16e-07	160	127
ENSG00000061492	WNT8A		1	3	4	2	2	10	5	4	6	4	11	4		1.1	3.42	4.14	2.51	1.68	8.29	4.44	3.26	5.28	6.37	9.79	3.62		WDR19_mut_vs_wt	-1.3	-0.375	down	0.535	0.638	11	4.5	5.7	4.2	5.7	not DE		IPSC_vs_WDR19_wt	-1.9	-0.951	down	0.199	0.278	11	4.5
ENSG00000111341	MGP		13	10	20	120	244	160	179	9	7	2	7	12		14.31	11.4	20.72	150.34	204.56	132.64	159	7.34	6.16	3.19	6.23	10.86		WDR19_mut_vs_wt	23	4.52	up	0	0	244	60.6	161.6	161.6	6.8	DE		IPSC_vs_WDR19_wt	2.2	1.14	up	0.00146	0.00342	20	60.6
ENSG00000061676	NCKAP1		4471	4559	5028	4600	7505	7358	6609	8275	7600	4436	7861	7747		4921.81	5197.91	5210.16	5763.19	6291.86	6099.91	5870.6	6751.06	6690.01	7066.53	6994.57	7009.63		WDR19_mut_vs_wt	-1.1	-0.199	down	3.19e-08	1.42e-07	8280	6160	6902.4	6006.4	6902.4	not DE		IPSC_vs_WDR19_wt	-1.4	-0.433	down	0	0	8280	6160
ENSG00000061794	MRPS35		1022	1020	1153	1244	1972	1958	1756	1912	1557	851	1619	1648		1125.05	1162.95	1194.77	1558.57	1653.24	1623.22	1559.81	1559.88	1370.57	1355.64	1440.56	1491.14		WDR19_mut_vs_wt	1.1	0.145	up	0.00282	0.00674	1970	1420	1598.7	1598.7	1443.6	not DE		IPSC_vs_WDR19_wt	-1.2	-0.317	down	7.9e-09	3.36e-08	1910	1420
ENSG00000061918	GUCY1B1		1221	1163	1124	1641	2966	2920	2176	3378	2958	1633	2827	3033		1344.11	1325.99	1164.72	2055.96	2486.56	2420.73	1932.88	2755.9	2603.82	2601.36	2515.41	2744.31		WDR19_mut_vs_wt	-1.2	-0.249	down	0.00029	0.000819	3380	2160	2644.2	2224	2644.2	not DE		IPSC_vs_WDR19_wt	-2.1	-1.05	down	0	0	3380	2160
ENSG00000061936	SFSWAP		3903	3559	4168	3006	4098	4289	4082	4437	4312	2433	4198	4088		4296.54	4057.77	4319	3766.12	3435.58	3555.65	3625.93	3619.87	3795.7	3875.76	3735.3	3698.9		WDR19_mut_vs_wt	-1	-0.0587	down	0.119	0.19	4440	3820	3745.1	3595.8	3745.1	not DE		IPSC_vs_WDR19_wt	1.1	0.175	up	1.87e-05	5.68e-05	4440	3820
ENSG00000061938	TNK2		2867	2544	2884	1723	2077	2156	2306	2526	2596	1327	2520	2132		3156.08	2900.52	2988.48	2158.69	1741.27	1787.36	2048.36	2060.81	2285.17	2113.91	2242.25	1929.07		WDR19_mut_vs_wt	-1.1	-0.139	down	0.0337	0.0636	2600	2280	2126.2	1933.9	2126.2	not DE		IPSC_vs_WDR19_wt	1.4	0.504	up	0	0	2880	2280
ENSG00000061987	MON2		1785	1849	2034	1392	2267	2282	2046	2440	2225	1331	2253	2188		1964.98	2108.12	2107.69	1743.99	1900.55	1891.82	1817.41	1990.65	1958.59	2120.28	2004.68	1979.74		WDR19_mut_vs_wt	-1.1	-0.124	down	0.00323	0.00764	2440	1970	2010.8	1838.4	2010.8	not DE		IPSC_vs_WDR19_wt	1	0.0378	up	0.413	0.507	2440	1970
ENSG00000062038	CDH3		3206	3233	3552	3994	6000	5752	5615	7842	7385	3875	6813	7404		3529.26	3686.08	3680.69	5003.95	5030.14	4768.51	4987.65	6397.8	6500.76	6172.86	6062.08	6699.28		WDR19_mut_vs_wt	-1.3	-0.365	down	0	0	7840	5210	6366.6	4947.6	6366.6	not DE		IPSC_vs_WDR19_wt	-1.8	-0.81	down	0	0	7840	5210
ENSG00000062194	GPBP1		3587	3387	3842	2831	4693	4508	4098	5040	4423	2573	4582	4510		3948.67	3861.66	3981.19	3546.87	3934.41	3737.21	3640.14	4111.82	3893.41	4098.78	4076.98	4080.73		WDR19_mut_vs_wt	-1.1	-0.124	down	0.000749	0.00198	5040	3910	4052.3	3714.7	4052.3	not DE		IPSC_vs_WDR19_wt	-1	-0.0436	down	0.279	0.369	5040	3910
ENSG00000062282	DGAT2		106	123	140	95	129	142	140	185	188	92	172	162		116.69	140.24	145.07	119.02	108.15	117.72	124.36	150.93	165.49	146.56	153.04	146.58		WDR19_mut_vs_wt	-1.3	-0.384	down	0.000458	0.00125	188	136	152.5	117.3	152.5	not DE		IPSC_vs_WDR19_wt	-1.1	-0.189	down	0.116	0.176	188	136
ENSG00000062370	ZNF112		307	288	318	279	423	475	405	287	267	174	274	283		337.95	328.36	329.52	349.55	354.62	393.78	359.75	234.15	235.03	277.18	243.8	256.06		WDR19_mut_vs_wt	1.5	0.562	up	0	0	475	308	364.4	364.4	249.2	not DE		IPSC_vs_WDR19_wt	1.3	0.425	up	6.95e-07	2.46e-06	318	308
ENSG00000062485	CS		4652	4732	5065	4911	7132	7176	6692	8033	7615	4262	7665	7956		5121.06	5395.15	5248.5	6152.83	5979.16	5949.03	5944.32	6553.63	6703.22	6789.35	6820.17	7198.74		WDR19_mut_vs_wt	-1.1	-0.182	down	8.74e-08	3.74e-07	8030	6150	6813	6006.3	6813	not DE		IPSC_vs_WDR19_wt	-1.3	-0.375	down	0	0	8030	6150
ENSG00000062524	LTK		90	52	67	111	157	144	160	85	102	58	81	64		99.07	59.29	69.43	139.07	131.62	119.38	142.12	69.35	89.79	92.39	72.07	57.91		WDR19_mut_vs_wt	1.8	0.816	up	5.74e-08	2.51e-07	160	95.1	133	133	76.3	not DE		IPSC_vs_WDR19_wt	1	0.0106	up	0.952	0.966	102	95.1
ENSG00000062582	MRPS24		249	221	254	209	376	363	289	275	284	135	262	250		274.11	251.97	263.2	261.85	315.22	300.93	256.71	224.36	250	215.05	233.12	226.2		WDR19_mut_vs_wt	1.2	0.305	up	0.000419	0.00115	376	256	283.7	283.7	229.7	not DE		IPSC_vs_WDR19_wt	1.1	0.191	up	0.0488	0.0829	284	256
ENSG00000062598	ELMO2		2861	2467	2839	1859	2714	2876	2738	2578	2312	1257	2261	2434		3149.47	2812.73	2941.85	2329.08	2275.3	2384.25	2432.09	2103.23	2035.17	2002.4	2011.8	2202.33		WDR19_mut_vs_wt	1.1	0.184	up	3.71e-05	0.000118	2880	2390	2355.2	2355.2	2071	not DE		IPSC_vs_WDR19_wt	1.4	0.518	up	0	0	2860	2390
ENSG00000062650	WAPL		2043	2089	2320	1944	3047	3153	2976	3307	2839	1562	2829	2881		2248.99	2381.76	2404.05	2435.57	2554.47	2613.89	2643.5	2697.98	2499.07	2488.26	2517.19	2606.78		WDR19_mut_vs_wt	1	6.16e-05	up	0.999	1	3310	2510	2561.9	2561.9	2561.9	not DE		IPSC_vs_WDR19_wt	-1.1	-0.129	down	0.0043	0.00924	3310	2510
ENSG00000062716	VMP1		3162	3086	3665	3038	5529	4734	3617	3649	3089	1876	3360	3401		3480.82	3518.48	3797.78	3806.21	4635.27	3924.57	3212.88	2976.99	2719.14	2988.46	2989.67	3077.29		WDR19_mut_vs_wt	1.3	0.401	up	8.8e-08	3.77e-07	5530	3430	3894.7	3894.7	2950.3	not DE		IPSC_vs_WDR19_wt	1.2	0.287	up	0.000452	0.00115	3660	3430
ENSG00000062725	APPBP2		1898	1805	2040	1568	2498	2574	2375	2095	1979	1093	1983	1883		2089.37	2057.96	2113.91	1964.5	2094.21	2133.89	2109.65	1709.18	1742.04	1741.14	1764.44	1703.77		WDR19_mut_vs_wt	1.2	0.264	up	0	0	2570	1940	2075.6	2075.6	1732.1	not DE		IPSC_vs_WDR19_wt	1.2	0.27	up	1e-10	6e-10	2100	1940
ENSG00000062822	POLD1		3440	3352	3852	2853	3990	4049	3992	5287	5136	2641	4902	4873		3786.85	3821.76	3991.55	3574.43	3345.04	3356.69	3545.99	4313.34	4521.04	4207.1	4361.71	4409.18		WDR19_mut_vs_wt	-1.3	-0.338	down	0	0	5290	3940	4362.5	3455.5	4362.5	not DE		IPSC_vs_WDR19_wt	-1.1	-0.175	down	1.01e-05	3.17e-05	5290	3940
ENSG00000063015	SEZ6		10	7	6	5	8	11	5	5	4	1	1	3		11.01	7.98	6.22	6.26	6.71	9.12	4.44	4.08	3.52	1.59	0.89	2.71		WDR19_mut_vs_wt	2.5	1.33	up	0.0226	0.0447	11	5.4	6.6	6.6	2.6	not DE		IPSC_vs_WDR19_wt	3.2	1.66	up	0.00704	0.0146	10	5.4
ENSG00000063046	EIF4B		7021	6904	7644	5399	8856	8690	8268	10418	9211	5583	9913	9719		7728.92	7871.54	7920.93	6764.23	7424.48	7204.16	7344.24	8499.4	8108.12	8893.7	8820.4	8793.93		WDR19_mut_vs_wt	-1.2	-0.262	down	0	0	10400	7950	8623.1	7184.3	8623.1	not DE		IPSC_vs_WDR19_wt	-1.1	-0.137	down	0.000913	0.00221	10400	7950
ENSG00000063127	SLC6A16		166	159	142	62	103	91	88	155	150	106	208	140		182.74	181.28	147.14	77.68	86.35	75.44	78.17	126.45	132.04	168.86	185.07	126.67		WDR19_mut_vs_wt	-1.8	-0.884	down	3e-10	1.5e-09	208	131	147.8	79.4	147.8	not DE		IPSC_vs_WDR19_wt	1.2	0.214	up	0.131	0.195	208	131
ENSG00000063169	BICRA		2499	2505	2651	1568	1833	2088	2130	2317	2593	1156	2183	2104		2750.97	2856.06	2747.04	1964.5	1536.71	1730.99	1892.02	1890.3	2282.53	1841.5	1942.39	1903.74		WDR19_mut_vs_wt	-1.1	-0.15	down	0.0328	0.062	2590	2110	1972.1	1781.1	1972.1	not DE		IPSC_vs_WDR19_wt	1.4	0.497	up	1e-10	3e-10	2650	2110
ENSG00000063176	SPHK2		1273	1158	1212	1103	1480	1398	1387	1755	1726	773	1600	1651		1401.36	1320.28	1255.91	1381.91	1240.77	1158.97	1232.03	1431.8	1519.34	1231.39	1423.65	1493.86		WDR19_mut_vs_wt	-1.1	-0.187	down	0.00299	0.00713	1760	1340	1420	1253.4	1420	not DE		IPSC_vs_WDR19_wt	-1.1	-0.103	down	0.134	0.199	1760	1340
ENSG00000063177	RPL18		13836	12068	13921	11097	16237	15845	14991	20347	18767	10480	18944	18658		15231.1	13759.2	14425.3	13903.1	13612.4	13135.8	13316.1	16599.9	16519.9	16694.6	16856	16882.1		WDR19_mut_vs_wt	-1.2	-0.309	down	0	0	20300	15100	16710.5	13491.8	16710.5	not DE		IPSC_vs_WDR19_wt	-1.2	-0.207	down	7.8e-09	3.3e-08	20300	15100
ENSG00000063180	CA11		1082	838	1042	913	1293	1247	1180	1273	1346	734	1226	1076		1191.1	955.44	1079.75	1143.87	1083.99	1033.78	1048.16	1038.56	1184.84	1169.26	1090.87	973.58		WDR19_mut_vs_wt	-1	-0.0177	down	0.796	0.857	1350	1080	1091.4	1077.5	1091.4	not DE		IPSC_vs_WDR19_wt	-1	-0.0184	down	0.806	0.857	1350	1080
ENSG00000063241	ISOC2		903	913	1036	1144	1599	1577	1429	1431	1391	672	1377	1377		994.05	1040.95	1073.53	1433.28	1340.53	1307.36	1269.34	1167.46	1224.45	1070.49	1225.23	1245.94		WDR19_mut_vs_wt	1.1	0.166	up	0.00164	0.00411	1600	1200	1337.6	1337.6	1186.7	not DE		IPSC_vs_WDR19_wt	-1.1	-0.2	down	0.00073	0.0018	1430	1200
ENSG00000063244	U2AF2		8585	8266	9303	8245	11978	11910	11854	11996	11198	6139	11155	11085		9450.62	9424.42	9640.04	10329.9	10041.8	9873.59	10529.6	9786.79	9857.2	9779.4	9925.51	10029.9		WDR19_mut_vs_wt	1	0.0452	up	0.106	0.172	12000	9890	10193.7	10193.7	9875.8	not DE		IPSC_vs_WDR19_wt	-1	-0.0553	down	0.0712	0.115	12000	9890
ENSG00000063245	EPN1		7580	6595	7147	6359	8015	8315	8234	8544	8775	4304	8297	8323		8344.29	7519.24	7405.93	7966.98	6719.42	6893.28	7314.04	6970.52	7724.32	6856.25	7382.52	7530.8		WDR19_mut_vs_wt	-1	-0.0149	down	0.786	0.849	8780	7390	7292.9	7223.4	7292.9	not DE		IPSC_vs_WDR19_wt	1.1	0.0884	up	0.14	0.207	8780	7390
ENSG00000063322	MED29		2359	2203	2210	1955	2726	2891	2680	2799	2629	1427	2594	2067		2596.86	2511.73	2290.07	2449.36	2285.36	2396.69	2380.57	2283.53	2314.22	2273.21	2308.09	1870.26		WDR19_mut_vs_wt	1.1	0.106	up	0.0793	0.135	2890	2330	2378	2378	2209.9	not DE		IPSC_vs_WDR19_wt	1.1	0.159	up	0.016	0.0307	2800	2330
ENSG00000063438	AHRR		8	5	9	6	3	6	10	7	5	4	8	7		8.81	5.7	9.33	7.52	2.52	4.97	8.88	5.71	4.4	6.37	7.12	6.33		WDR19_mut_vs_wt	-1	-0.0252	down	0.96	0.973	10	6.5	6	6	6	not DE		IPSC_vs_WDR19_wt	1.3	0.421	up	0.423	0.517	9	6.5
ENSG00000063587	ZNF275		1152	1119	1182	1045	1700	1711	1685	2058	2013	1078	1915	1917		1268.16	1275.82	1224.82	1309.25	1425.21	1418.45	1496.74	1678.99	1771.97	1717.25	1703.93	1734.54		WDR19_mut_vs_wt	-1.2	-0.282	down	1e-10	7e-10	2060	1500	1721.3	1412.4	1721.3	not DE		IPSC_vs_WDR19_wt	-1.4	-0.455	down	0	0	2060	1500
ENSG00000063601	MTMR1		1378	1382	1540	1193	1757	1738	1601	1676	1465	795	1370	1538		1516.94	1575.68	1595.79	1494.67	1472.99	1440.83	1422.13	1367.34	1289.59	1266.43	1219	1391.61		WDR19_mut_vs_wt	1.1	0.155	up	0.00104	0.00268	1760	1420	1457.7	1457.7	1306.8	not DE		IPSC_vs_WDR19_wt	1.2	0.256	up	6.84e-07	2.43e-06	1680	1420
ENSG00000063660	GPC1		5247	5022	5300	6622	8148	9691	8138	9533	9533	5135	9343	8938		5776.05	5725.8	5492.01	8296.49	6830.93	8034	7228.77	7777.39	8391.56	8180.03	8313.23	8087.27		WDR19_mut_vs_wt	-1.1	-0.102	down	0.0477	0.0864	9690	7340	8149.9	7597.5	8149.9	not DE		IPSC_vs_WDR19_wt	-1.4	-0.525	down	0	0	9530	7340
ENSG00000063761	ADCK1		409	348	421	423	570	549	520	573	601	321	540	591		450.24	396.77	436.25	529.96	477.86	455.13	461.9	467.48	529.04	511.35	480.48	534.75		WDR19_mut_vs_wt	-1.1	-0.0724	down	0.292	0.401	601	478	504.6	481.2	504.6	not DE		IPSC_vs_WDR19_wt	-1.2	-0.236	down	0.00235	0.00531	601	478
ENSG00000063854	HAGH		927	834	944	824	1154	1205	1101	1353	1234	769	1392	1426		1020.47	950.88	978.2	1032.36	967.46	998.97	977.99	1103.83	1086.25	1225.01	1238.58	1290.27		WDR19_mut_vs_wt	-1.2	-0.257	down	6.46e-06	2.26e-05	1430	1070	1188.8	994.2	1188.8	not DE		IPSC_vs_WDR19_wt	-1.2	-0.272	down	1.63e-05	4.99e-05	1430	1070
ENSG00000063978	RNF4		2381	2159	2461	2546	3768	3543	3215	3316	3081	1720	2932	3112		2621.07	2461.57	2550.16	3189.8	3158.93	2937.21	2855.8	2705.32	2712.1	2739.95	2608.84	2815.8		WDR19_mut_vs_wt	1.1	0.159	up	0.000184	0.000536	3770	2780	3035.4	3035.4	2716.4	not DE		IPSC_vs_WDR19_wt	-1.1	-0.094	down	0.0467	0.0797	3320	2780
ENSG00000064012	CASP8		412	365	427	494	684	772	682	326	277	132	255	284		453.54	416.15	442.47	618.92	573.44	640	605.8	265.96	243.83	210.28	226.89	256.97		WDR19_mut_vs_wt	2.5	1.33	up	0	0	772	413	609.5	609.5	240.8	DE		IPSC_vs_WDR19_wt	1.8	0.849	up	0	0	427	413
ENSG00000064042	LIMCH1		2218	2284	2443	1819	2827	2683	2841	4850	4300	2385	4168	4480		2441.64	2604.09	2531.51	2278.97	2370.03	2224.25	2523.58	3956.82	3785.14	3799.3	3708.61	4053.59		WDR19_mut_vs_wt	-1.6	-0.717	down	0	0	4850	3020	3860.7	2349.2	3860.7	not DE		IPSC_vs_WDR19_wt	-1.5	-0.613	down	0	0	4850	3020
ENSG00000064102	INTS13		576	644	625	527	851	811	779	840	701	404	699	719		634.08	734.25	647.64	660.26	713.44	672.33	691.96	685.3	617.07	643.57	621.96	650.56		WDR19_mut_vs_wt	1.1	0.0899	up	0.129	0.204	851	664	684.5	684.5	643.7	not DE		IPSC_vs_WDR19_wt	1	0.0604	up	0.358	0.452	840	664
ENSG00000064115	TM7SF3		1273	1135	1366	1032	1571	1749	1546	1806	1639	1007	1707	1536		1401.36	1294.06	1415.49	1292.96	1317.06	1449.95	1373.27	1473.4	1442.75	1604.15	1518.86	1389.8		WDR19_mut_vs_wt	-1.1	-0.124	down	0.0167	0.034	1810	1410	1485.8	1358.3	1485.8	not DE		IPSC_vs_WDR19_wt	-1.1	-0.113	down	0.0484	0.0823	1810	1410
ENSG00000064195	DLX3		40	46	58	57	59	77	69	97	69	52	82	77		44.03	52.45	60.1	71.41	49.46	63.83	61.29	79.14	60.74	82.84	72.96	69.67		WDR19_mut_vs_wt	-1.2	-0.251	down	0.118	0.189	97	64	73.1	61.5	73.1	not DE		IPSC_vs_WDR19_wt	-1.4	-0.472	down	0.0109	0.0217	97	64
ENSG00000064199	SPA17		208	267	258	239	439	441	395	465	389	208	377	373		228.97	304.42	267.35	299.44	368.04	365.6	350.87	379.36	342.42	331.34	335.45	337.5		WDR19_mut_vs_wt	1	0.00679	up	0.936	0.958	465	326	346	346	345.2	not DE		IPSC_vs_WDR19_wt	-1.3	-0.376	down	0.00011	0.000303	465	326
ENSG00000064201	TSPAN32		63	47	45	39	49	50	48	35	43	27	33	44		69.35	53.59	46.63	48.86	41.08	41.45	42.64	28.55	37.85	43.01	29.36	39.81		WDR19_mut_vs_wt	1.2	0.298	up	0.135	0.212	50	43.5	43.5	43.5	35.7	not DE		IPSC_vs_WDR19_wt	1.6	0.683	up	0.0013	0.00307	63	43.5
ENSG00000064205	CCN5		1	8	0	1	3	3	3	8	8	6	7	2		1.1	9.12	0	1.25	2.52	2.49	2.66	6.53	7.04	9.56	6.23	1.81		WDR19_mut_vs_wt	-2.7	-1.41	down	0.0517	0.0928	8	4.2	6.2	2.2	6.2	not DE		IPSC_vs_WDR19_wt	-1.8	-0.87	down	0.257	0.345	8	4.2
ENSG00000064218	DMRT3		285	296	298	369	545	600	499	622	585	336	536	523		313.74	337.48	308.8	462.31	456.9	497.41	443.25	507.45	514.95	535.25	476.92	473.22		WDR19_mut_vs_wt	-1.1	-0.104	down	0.112	0.181	622	444	501.6	465	501.6	not DE		IPSC_vs_WDR19_wt	-1.6	-0.645	down	0	0	622	444
ENSG00000064225	ST3GAL6		211	182	191	186	317	313	271	334	273	160	261	262		232.27	207.51	197.92	233.03	265.76	259.48	240.72	272.49	240.31	254.88	232.23	237.06		WDR19_mut_vs_wt	1	0.0199	up	0.817	0.872	334	239	249.7	249.7	247.4	not DE		IPSC_vs_WDR19_wt	-1.2	-0.219	down	0.0267	0.0486	334	239
ENSG00000064270	ATP2C2		92	106	133	62	91	81	95	168	157	93	144	143		101.28	120.86	137.82	77.68	76.29	67.15	84.39	137.06	138.2	148.15	128.13	129.39		WDR19_mut_vs_wt	-1.8	-0.831	down	1e-10	4e-10	168	112	136.2	76.4	136.2	not DE		IPSC_vs_WDR19_wt	-1.1	-0.173	down	0.19	0.268	168	112
ENSG00000132702	HAPLN2		26	16	17	6	17	13	19	126	119	89	100	113		28.62	18.24	17.62	7.52	14.25	10.78	16.88	102.8	104.75	141.78	88.98	102.24		WDR19_mut_vs_wt	-8.5	-3.08	down	0	0	126	54.5	108.1	12.4	108.1	DE		IPSC_vs_WDR19_wt	-5	-2.31	down	0	0	126	54.5
ENSG00000064309	CDON		792	857	925	1152	1841	1859	1708	1952	1723	958	1661	1614		871.86	977.1	958.51	1443.3	1543.41	1541.14	1517.17	1592.52	1516.7	1526.09	1477.93	1460.38		WDR19_mut_vs_wt	-1	-0.00142	down	0.975	0.984	1950	1370	1514.7	1511.3	1514.7	not DE		IPSC_vs_WDR19_wt	-1.6	-0.695	down	0	0	1950	1370
ENSG00000064313	TAF2		1777	1796	1981	1673	2560	2532	2302	2279	1943	1141	2049	2049		1956.17	2047.7	2052.77	2096.05	2146.19	2099.07	2044.8	1859.3	1710.35	1817.61	1823.16	1853.97		WDR19_mut_vs_wt	1.2	0.21	up	1.07e-07	4.54e-07	2560	1960	2096.5	2096.5	1812.9	not DE		IPSC_vs_WDR19_wt	1.1	0.155	up	0.00037	0.000953	2280	1960
ENSG00000064393	HIPK2		8976	10333	10840	7289	10289	11915	11924	13325	13248	6676	12606	12244		9881.04	11781.1	11232.7	9132.15	8625.85	9877.74	10591.8	10871	11661.8	10634.8	11216.6	11078.6		WDR19_mut_vs_wt	-1.2	-0.215	down	0.000302	0.00085	13300	10500	11092.6	9556.9	11092.6	not DE		IPSC_vs_WDR19_wt	-1	-0.0169	down	0.794	0.847	13300	10500
ENSG00000064419	TNPO3		2706	2628	3009	2200	3438	3648	3214	3398	3238	1802	3157	3250		2978.84	2996.29	3118.01	2756.31	2882.27	3024.25	2854.91	2772.22	2850.3	2870.58	2809.04	2940.66		WDR19_mut_vs_wt	1	0.0176	up	0.638	0.729	3650	2900	2879.4	2879.4	2848.6	not DE		IPSC_vs_WDR19_wt	1.1	0.0903	up	0.0273	0.0496	3400	2900
ENSG00000064490	RFXANK		2168	2021	2148	1723	2399	2389	2170	2446	2264	1282	2310	2376		2386.6	2304.23	2225.82	2158.69	2011.22	1980.52	1927.55	1995.54	1992.92	2042.22	2055.39	2149.85		WDR19_mut_vs_wt	-1	-0.0218	down	0.616	0.71	2450	2100	2047.2	2019.5	2047.2	not DE		IPSC_vs_WDR19_wt	1.1	0.171	up	0.000293	0.000764	2450	2100
ENSG00000064545	TMEM161A		1146	1033	1164	1132	1615	1528	1400	2066	2126	1124	2051	2128		1261.55	1177.77	1206.17	1418.25	1353.95	1266.74	1243.58	1685.52	1871.44	1790.53	1824.94	1925.45		WDR19_mut_vs_wt	-1.4	-0.465	down	0	0	2130	1500	1819.6	1320.6	1819.6	not DE		IPSC_vs_WDR19_wt	-1.5	-0.583	down	0	0	2130	1500
ENSG00000064547	LPAR2		1326	1227	1380	904	1174	1331	1271	1919	1904	946	1814	1789		1459.7	1398.95	1430	1132.59	984.23	1103.42	1129	1565.59	1676.02	1506.97	1614.06	1618.72		WDR19_mut_vs_wt	-1.5	-0.558	down	0	0	1920	1380	1596.3	1087.3	1596.3	not DE		IPSC_vs_WDR19_wt	-1.1	-0.161	down	0.00289	0.00642	1920	1380
ENSG00000064601	CTSA		4336	3551	4030	3764	5311	5445	5093	3021	3127	1776	3257	3087		4773.2	4048.65	4176	4715.79	4452.51	4514	4523.97	2464.65	2752.59	2829.16	2898.02	2793.17		WDR19_mut_vs_wt	1.7	0.729	up	0	0	5440	3750	4551.6	4551.6	2747.5	not DE		IPSC_vs_WDR19_wt	1.6	0.658	up	0	0	4340	3750
ENSG00000064607	SUGP2		7148	6672	7403	5527	8221	8502	8308	10827	10047	5500	9639	8803		7868.73	7607.03	7671.2	6924.6	6892.13	7048.3	7379.77	8833.08	8844.02	8761.48	8576.6	7965.12		WDR19_mut_vs_wt	-1.2	-0.283	down	0	0	10800	7860	8596.1	7061.2	8596.1	not DE		IPSC_vs_WDR19_wt	-1.1	-0.156	down	0.000174	0.000468	10800	7860
ENSG00000064651	SLC12A2		946	946	979	956	1532	1594	1369	1242	1084	556	969	946		1041.38	1078.57	1014.47	1197.74	1284.36	1321.45	1216.05	1013.27	954.21	885.71	862.2	855.96		WDR19_mut_vs_wt	1.4	0.456	up	0	0	1590	1060	1254.9	1254.9	914.3	not DE		IPSC_vs_WDR19_wt	1.1	0.19	up	0.00297	0.00659	1240	1060
ENSG00000064652	SNX24		424	395	502	419	648	659	558	652	546	332	576	580		466.75	450.36	520.19	524.95	543.25	546.32	495.66	531.93	480.62	528.87	512.51	524.79		WDR19_mut_vs_wt	1	0.0352	up	0.58	0.68	659	511	527.5	527.5	515.7	not DE		IPSC_vs_WDR19_wt	-1.1	-0.103	down	0.151	0.22	652	511
ENSG00000185924	RTN4RL1		65	62	78	32	36	30	41	307	272	208	341	283		71.55	70.69	80.83	40.09	30.18	24.87	36.42	250.46	239.43	331.34	303.42	256.06		WDR19_mut_vs_wt	-8.5	-3.08	down	0	0	341	145	276.1	32.9	276.1	DE		IPSC_vs_WDR19_wt	-3.7	-1.88	down	0	0	341	145
ENSG00000064666	CNN2		8116	7462	8129	7303	10017	9851	9609	8145	8205	4345	8130	7238		8934.33	8507.74	8423.51	9149.69	8397.81	8166.65	8535.42	6645	7222.57	6921.57	7233.92	6549.08		WDR19_mut_vs_wt	1.2	0.308	up	0	0	10000	7890	8562.4	8562.4	6914.4	not DE		IPSC_vs_WDR19_wt	1.2	0.318	up	0	1e-10	8200	7890
ENSG00000064687	ABCA7		1512	1319	1494	1043	1476	1520	1528	1538	1502	834	1477	1451		1664.45	1503.85	1548.13	1306.74	1237.41	1260.11	1357.28	1254.76	1322.16	1328.56	1314.21	1312.89		WDR19_mut_vs_wt	-1	-0.0176	down	0.706	0.786	1540	1370	1306.5	1290.4	1306.5	not DE		IPSC_vs_WDR19_wt	1.2	0.268	up	1.08e-07	4.14e-07	1540	1370
ENSG00000064692	SNCAIP		2034	2086	2419	1218	2025	1712	1984	1158	1047	560	1078	1117		2239.09	2378.34	2506.64	1525.99	1697.67	1419.28	1762.33	944.74	921.64	892.08	959.18	1010.68		WDR19_mut_vs_wt	1.7	0.758	up	0	0	2020	1520	1601.3	1601.3	945.7	not DE		IPSC_vs_WDR19_wt	2.5	1.33	up	0	0	2420	1520
ENSG00000064703	DDX20		1035	1050	1123	1085	1719	1731	1497	1459	1313	721	1275	1285		1139.36	1197.15	1163.69	1359.36	1441.13	1435.03	1329.74	1190.31	1155.79	1148.55	1134.47	1162.69		WDR19_mut_vs_wt	1.2	0.265	up	1.7e-09	8.7e-09	1730	1240	1391.3	1391.3	1158.4	not DE		IPSC_vs_WDR19_wt	1	0.00935	up	0.851	0.89	1460	1240
ENSG00000064726	BTBD1		1929	1873	2038	1968	3185	3094	2690	3078	2803	1628	2828	2928		2123.5	2135.49	2111.83	2465.64	2670.16	2564.98	2389.45	2511.15	2467.38	2593.4	2516.3	2649.31		WDR19_mut_vs_wt	-1	-0.0124	down	0.761	0.83	3180	2430	2547.5	2522.6	2547.5	not DE		IPSC_vs_WDR19_wt	-1.2	-0.262	down	7.9e-09	3.36e-08	3080	2430
ENSG00000064763	FAR2		987	969	1110	797	1341	1122	1055	1542	1326	652	1266	1411		1086.52	1104.8	1150.21	998.54	1124.24	930.16	937.13	1258.02	1167.23	1038.63	1126.46	1276.7		WDR19_mut_vs_wt	-1.2	-0.238	down	0.000394	0.00109	1540	1100	1173.4	997.5	1173.4	not DE		IPSC_vs_WDR19_wt	-1.1	-0.079	down	0.282	0.372	1540	1100
ENSG00000064787	BCAS1		6	8	4	15	17	16	16	33	15	11	17	13		6.6	9.12	4.14	18.79	14.25	13.26	14.21	26.92	13.2	17.52	15.13	11.76		WDR19_mut_vs_wt	-1.1	-0.182	down	0.586	0.685	33	13.7	16.9	15.1	16.9	not DE		IPSC_vs_WDR19_wt	-2.6	-1.37	down	0.00251	0.00565	33	13.7
ENSG00000064886	CHI3L2		2	3	2	4	6	3	2	6	3	4	3	1		2.2	3.42	2.07	5.01	5.03	2.49	1.78	4.9	2.64	6.37	2.67	0.9		WDR19_mut_vs_wt	1.1	0.0763	up	0.91	0.94	6	3.3	3.6	3.6	3.5	not DE		IPSC_vs_WDR19_wt	-1.3	-0.384	down	0.635	0.714	6	3.3
ENSG00000064932	SBNO2		4118	4125	4648	4373	5282	6077	6246	6489	6499	3371	6432	6012		4533.21	4703.09	4816.39	5478.79	4428.2	5037.94	5548.15	5293.97	5720.84	5369.99	5723.07	5439.77		WDR19_mut_vs_wt	-1.1	-0.106	down	0.0631	0.111	6500	5170	5509.5	5123.3	5509.5	not DE		IPSC_vs_WDR19_wt	-1.2	-0.234	down	0.000166	0.000447	6500	5170
ENSG00000064933	PMS1		706	720	805	589	921	877	836	1098	983	512	935	939		777.19	820.9	834.16	737.94	772.13	727.05	742.6	895.79	865.3	815.61	831.95	849.62		WDR19_mut_vs_wt	-1.1	-0.196	down	0.000129	0.000384	1100	806	851.7	744.9	851.7	not DE		IPSC_vs_WDR19_wt	-1.1	-0.0743	down	0.188	0.265	1100	806
ENSG00000064961	HMG20B		4135	3687	4034	3520	4723	4914	4498	4614	4660	2334	4407	4476		4551.93	4203.71	4180.15	4410.09	3959.56	4073.79	3995.45	3764.28	4102.03	3718.05	3921.27	4049.97		WDR19_mut_vs_wt	1	0.0693	up	0.127	0.201	4910	4080	4109.7	4109.7	3911.1	not DE		IPSC_vs_WDR19_wt	1.1	0.14	up	0.0048	0.0102	4660	4080
ENSG00000064989	CALCRL		331	289	344	219	374	318	317	221	172	104	167	195		364.37	329.5	356.46	274.38	313.55	263.63	281.58	180.3	151.41	165.67	148.59	176.44		WDR19_mut_vs_wt	1.7	0.786	up	0	0	374	250	283.3	283.3	164.5	not DE		IPSC_vs_WDR19_wt	2.1	1.09	up	0	0	344	250
ENSG00000064995	TAF11		1354	1270	1323	1021	1626	1648	1480	1751	1542	864	1500	1292		1490.52	1447.98	1370.93	1279.18	1363.17	1366.22	1314.64	1428.53	1357.37	1376.35	1334.67	1169.03		WDR19_mut_vs_wt	-1	-0.000414	down	0.994	0.996	1750	1360	1333.2	1330.8	1333.2	not DE		IPSC_vs_WDR19_wt	1.1	0.108	up	0.0757	0.122	1750	1360
ENSG00000064999	ANKS1A		2365	2271	2509	1991	2778	3038	3080	3443	3331	1751	3204	3190		2603.46	2589.26	2599.9	2494.46	2328.95	2518.55	2735.88	2808.93	2932.16	2789.34	2850.86	2886.37		WDR19_mut_vs_wt	-1.1	-0.18	down	3.68e-05	0.000117	3440	2680	2853.5	2519.5	2853.5	not DE		IPSC_vs_WDR19_wt	-1.1	-0.136	down	0.00446	0.00955	3440	2680
ENSG00000065000	AP3D1		8529	8535	8922	8270	11166	12314	12375	10821	10767	6022	11112	10662		9388.97	9731.12	9245.24	10361.2	9361.09	10208.5	10992.4	8828.18	9477.81	9593.02	9887.25	9647.17		WDR19_mut_vs_wt	1.1	0.109	up	0.0187	0.0377	12400	9730	10230.8	10230.8	9486.7	not DE		IPSC_vs_WDR19_wt	-1	-0.00469	down	0.926	0.947	11100	9730
ENSG00000065029	ZNF76		1695	1534	1668	1376	1937	1970	1886	1837	1765	937	1718	1696		1865.91	1748.98	1728.43	1723.95	1623.9	1633.16	1675.28	1498.69	1553.67	1492.64	1528.64	1534.57		WDR19_mut_vs_wt	1.1	0.126	up	0.00194	0.00478	1970	1630	1664.1	1664.1	1521.6	not DE		IPSC_vs_WDR19_wt	1.2	0.226	up	4.13e-07	1.5e-06	1840	1630
ENSG00000065054	SLC9A3R2		3337	2575	3083	2493	3135	3482	3265	2233	2234	1097	2158	1896		3673.47	2935.87	3194.69	3123.4	2628.25	2886.64	2900.21	1821.77	1966.51	1747.52	1920.15	1715.54		WDR19_mut_vs_wt	1.6	0.651	up	0	0	3480	2540	2884.6	2884.6	1834.3	not DE		IPSC_vs_WDR19_wt	1.8	0.832	up	0	0	3340	2540
ENSG00000065057	NTHL1		641	501	648	535	757	707	731	779	716	390	719	711		705.63	571.21	671.48	670.28	634.64	586.12	649.33	635.54	630.27	621.27	639.75	643.33		WDR19_mut_vs_wt	-1	-0.00196	down	0.975	0.984	779	638	635.1	635.1	634	not DE		IPSC_vs_WDR19_wt	1	0.0345	up	0.622	0.703	779	638
ENSG00000065060	UHRF1BP1		1581	1684	1829	1542	2335	2514	2331	2515	2347	1393	2302	2107		1740.41	1920	1895.26	1931.92	1957.56	2084.15	2070.56	2051.83	2065.98	2219.04	2048.28	1906.45		WDR19_mut_vs_wt	-1	-0.0297	down	0.539	0.643	2520	1990	2058.3	2011	2058.3	not DE		IPSC_vs_WDR19_wt	-1.1	-0.15	down	0.00512	0.0108	2520	1990
ENSG00000065135	GNAI3		2306	2278	2629	2233	3597	3573	3177	3286	2980	1729	2978	2920		2538.51	2597.24	2724.25	2797.65	3015.57	2962.08	2822.04	2680.84	2623.19	2754.29	2649.77	2642.07		WDR19_mut_vs_wt	1.1	0.122	up	0.00127	0.00323	3600	2730	2899.3	2899.3	2670	not DE		IPSC_vs_WDR19_wt	-1	-0.0256	down	0.54	0.629	3290	2730
ENSG00000065150	IPO5		4480	4640	4933	3949	6452	6465	5849	7106	6346	3550	6172	6256		4931.71	5290.26	5111.72	4947.57	5409.07	5359.59	5195.51	5797.35	5586.16	5655.14	5491.73	5660.54		WDR19_mut_vs_wt	-1.1	-0.108	down	0.00275	0.00659	7110	5370	5638.2	5227.9	5638.2	not DE		IPSC_vs_WDR19_wt	-1.1	-0.142	down	0.000337	0.000873	7110	5370
ENSG00000065154	OAT		989	942	1001	1016	1601	1601	1378	1438	1251	805	1379	1263		1088.72	1074.01	1037.27	1272.91	1342.21	1327.26	1224.04	1173.18	1101.21	1282.36	1227.01	1142.79		WDR19_mut_vs_wt	1.1	0.129	up	0.0114	0.0242	1600	1190	1291.6	1291.6	1185.3	not DE		IPSC_vs_WDR19_wt	-1.1	-0.148	down	0.00982	0.0197	1440	1190
ENSG00000065183	WDR3		894	867	973	857	1306	1343	1279	1538	1313	772	1297	1342		984.14	988.5	1008.25	1073.71	1094.89	1113.37	1136.1	1254.76	1155.79	1229.79	1154.05	1214.27		WDR19_mut_vs_wt	-1.1	-0.119	down	0.00874	0.019	1540	1120	1201.7	1104.5	1201.7	not DE		IPSC_vs_WDR19_wt	-1.2	-0.273	down	9.8e-08	3.78e-07	1540	1120
ENSG00000065243	PKN2		2292	2397	2585	2094	3351	3377	3206	3212	2970	1480	2717	2895		2523.1	2732.92	2678.65	2623.5	2809.33	2799.59	2847.8	2620.47	2614.39	2357.63	2417.54	2619.45		WDR19_mut_vs_wt	1.1	0.132	up	0.00332	0.00785	3380	2640	2770.1	2770.1	2525.9	not DE		IPSC_vs_WDR19_wt	1	0.064	up	0.195	0.274	3210	2640
ENSG00000065268	WDR18		2097	1963	2168	1639	2528	2477	2203	2184	2228	1127	2079	2243		2308.44	2238.1	2246.54	2053.45	2119.36	2053.48	1956.87	1781.79	1961.23	1795.31	1849.86	2029.51		WDR19_mut_vs_wt	1.1	0.118	up	0.0108	0.0229	2530	2030	2045.8	2045.8	1883.5	not DE		IPSC_vs_WDR19_wt	1.2	0.264	up	1.53e-07	5.79e-07	2240	2030
ENSG00000065308	TRAM2		2396	2255	2276	1972	2674	3107	2674	2003	1957	937	1780	1623		2637.59	2571.02	2358.46	2470.65	2241.76	2575.76	2375.24	1634.12	1722.68	1492.64	1583.81	1468.52		WDR19_mut_vs_wt	1.5	0.61	up	0	0	3110	2090	2415.9	2415.9	1580.4	not DE		IPSC_vs_WDR19_wt	1.6	0.672	up	0	0	2400	2090
ENSG00000065320	NTN1		779	832	915	908	1245	1213	1448	955	1068	524	979	1014		857.55	948.6	948.15	1137.6	1043.75	1005.6	1286.22	779.13	940.12	834.73	871.1	917.49		WDR19_mut_vs_wt	1.3	0.363	up	8.32e-07	3.21e-06	1450	964	1118.3	1118.3	868.5	not DE		IPSC_vs_WDR19_wt	1.1	0.0792	up	0.331	0.425	1070	964
ENSG00000065325	GLP2R		20	17	24	19	37	44	25	24	30	14	24	29		22.02	19.38	24.87	23.8	31.02	36.48	22.21	19.58	26.41	22.3	21.35	26.24		WDR19_mut_vs_wt	1.2	0.306	up	0.216	0.313	44	24.6	28.4	28.4	23.2	not DE		IPSC_vs_WDR19_wt	-1	-0.0668	down	0.817	0.865	30	24.6
ENSG00000065328	MCM10		731	711	772	781	1369	1210	1179	858	877	388	777	777		804.71	810.64	799.97	978.49	1147.71	1003.11	1047.27	699.99	771.99	618.08	691.36	703.04		WDR19_mut_vs_wt	1.5	0.579	up	0	0	1370	840	1044.1	1044.1	696.9	not DE		IPSC_vs_WDR19_wt	1.2	0.202	up	0.0038	0.00824	877	840
ENSG00000065357	DGKA		838	794	865	549	760	722	695	931	831	489	885	827		922.49	905.27	896.34	687.82	637.15	598.55	617.35	759.55	731.5	778.97	787.46	748.28		WDR19_mut_vs_wt	-1.2	-0.265	down	1.16e-06	4.41e-06	931	756	761.2	635.2	761.2	not DE		IPSC_vs_WDR19_wt	1.2	0.256	up	8.98e-06	2.83e-05	931	756
ENSG00000065361	ERBB3		365	393	386	576	804	828	798	1581	1557	677	1438	1287		401.8	448.08	399.98	721.65	674.04	686.43	708.84	1289.84	1370.57	1078.46	1279.51	1164.5		WDR19_mut_vs_wt	-1.8	-0.832	down	0	0	1580	852	1236.6	697.7	1236.6	not DE		IPSC_vs_WDR19_wt	-3	-1.58	down	0	0	1580	852
ENSG00000065413	ANKRD44		625	594	735	262	423	406	414	404	344	203	361	409		688.02	677.24	761.63	328.25	354.62	336.58	367.75	329.6	302.81	323.38	321.21	370.07		WDR19_mut_vs_wt	1.1	0.076	up	0.314	0.423	423	430	346.8	346.8	329.4	not DE		IPSC_vs_WDR19_wt	2.2	1.11	up	0	0	735	430
ENSG00000065427	KARS1		3211	3176	3584	3253	5078	5023	4515	5050	4519	2384	4646	4607		3534.76	3621.09	3713.84	4075.58	4257.17	4164.15	4010.55	4119.98	3977.92	3797.7	4133.92	4168.5		WDR19_mut_vs_wt	1	0.0293	up	0.426	0.538	5080	3960	4126.9	4126.9	4039.6	not DE		IPSC_vs_WDR19_wt	-1.1	-0.159	down	9.35e-05	0.000261	5050	3960
ENSG00000065457	ADAT1		1204	1080	1229	1233	1737	1826	1673	1473	1336	728	1337	1037		1325.4	1231.35	1273.53	1544.79	1456.22	1513.79	1486.08	1201.73	1176.03	1159.7	1189.64	938.3		WDR19_mut_vs_wt	1.3	0.405	up	1e-10	7e-10	1830	1290	1500.2	1500.2	1133.1	not DE		IPSC_vs_WDR19_wt	1.1	0.173	up	0.0129	0.0252	1470	1290
ENSG00000065485	PDIA5		407	381	425	534	787	830	759	777	771	437	847	723		448.04	434.39	440.4	669.03	659.79	688.08	674.2	633.91	678.68	696.14	753.64	654.18		WDR19_mut_vs_wt	-1	-0.0202	down	0.732	0.807	847	619	683.3	672.8	683.3	not DE		IPSC_vs_WDR19_wt	-1.5	-0.63	down	0	0	847	619
ENSG00000065491	TBC1D22B		767	668	813	767	1064	1121	1061	1018	1078	591	1004	1004		844.34	761.62	842.45	960.95	892.01	929.33	942.46	830.52	948.93	941.46	893.34	908.44		WDR19_mut_vs_wt	1	0.0434	up	0.424	0.536	1120	891	931.2	931.2	904.5	not DE		IPSC_vs_WDR19_wt	-1.1	-0.144	down	0.0177	0.0335	1080	891
ENSG00000065518	NDUFB4		1309	1312	1460	1318	2070	1959	1796	2814	2267	1419	2573	2580		1440.99	1495.87	1512.89	1651.28	1735.4	1624.04	1595.34	2295.77	1995.56	2260.46	2289.41	2334.43		WDR19_mut_vs_wt	-1.4	-0.436	down	0	0	2810	1850	2235.1	1651.5	2235.1	not DE		IPSC_vs_WDR19_wt	-1.5	-0.591	down	0	0	2810	1850
ENSG00000065526	SPEN		5295	5200	5809	3705	4935	5508	5566	6326	6186	3221	6026	5948		5828.89	5928.74	6019.45	4641.87	4137.29	4566.23	4944.13	5160.99	5445.32	5131.04	5361.82	5381.86		WDR19_mut_vs_wt	-1.2	-0.213	down	2.8e-06	1.02e-05	6330	5210	5296.2	4572.4	5296.2	not DE		IPSC_vs_WDR19_wt	1.1	0.162	up	0.00105	0.00251	6330	5210
ENSG00000065534	MYLK		1890	1542	1716	2076	3177	3333	2955	1205	1178	590	1041	1118		2080.57	1758.1	1778.17	2600.95	2663.46	2763.11	2624.85	983.08	1036.95	939.87	926.26	1011.59		WDR19_mut_vs_wt	2.7	1.44	up	0	0	3330	1760	2663.1	2663.1	979.6	DE		IPSC_vs_WDR19_wt	1.9	0.932	up	0	0	1890	1760
ENSG00000065548	ZC3H15		2034	1977	2227	2001	3216	3030	2676	2859	2479	1497	2564	2590		2239.09	2254.06	2307.68	2506.99	2696.15	2511.92	2377.02	2332.48	2182.18	2384.71	2281.4	2343.48		WDR19_mut_vs_wt	1.1	0.132	up	0.00213	0.00521	3220	2370	2523	2523	2304.9	not DE		IPSC_vs_WDR19_wt	-1	-0.0224	down	0.638	0.716	2860	2370
ENSG00000065559	MAP2K4		1588	1580	1678	1497	2328	2338	2073	2270	2100	1154	2031	2165		1748.12	1801.43	1738.79	1875.54	1951.69	1938.24	1841.39	1851.95	1848.56	1838.32	1807.15	1958.93		WDR19_mut_vs_wt	1	0.0315	up	0.427	0.538	2340	1850	1901.7	1901.7	1861	not DE		IPSC_vs_WDR19_wt	-1.1	-0.079	down	0.073	0.118	2270	1850
ENSG00000065600	PACC1		500	457	553	376	671	603	560	944	830	500	944	912		550.41	521.05	573.03	471.08	562.54	499.9	497.43	770.15	730.62	796.5	839.95	825.19		WDR19_mut_vs_wt	-1.6	-0.637	down	0	0	944	636	792.5	507.7	792.5	not DE		IPSC_vs_WDR19_wt	-1.4	-0.53	down	0	0	944	636
ENSG00000065609	SNAP91		41	34	37	37	40	39	42	29	21	13	29	29		45.13	38.76	38.34	46.36	33.53	32.33	37.31	23.66	18.49	20.71	25.8	26.24		WDR19_mut_vs_wt	1.6	0.673	up	0.00263	0.00634	42	32.2	37.4	37.4	23	not DE		IPSC_vs_WDR19_wt	1.8	0.816	up	0.000783	0.00192	41	32.2
ENSG00000065613	SLK		2649	2557	2731	2616	4105	4210	3999	4121	3570	2128	3652	3648		2916.1	2915.34	2829.94	3277.5	3441.45	3490.16	3552.2	3362.07	3142.55	3389.9	3249.48	3300.78		WDR19_mut_vs_wt	1	0.0673	up	0.0654	0.114	4210	3240	3440.3	3440.3	3289	not DE		IPSC_vs_WDR19_wt	-1.1	-0.187	down	4.17e-06	1.37e-05	4120	3240
ENSG00000065615	CYB5R4		276	285	265	326	525	455	414	367	339	171	346	330		303.83	324.94	274.6	408.43	440.14	377.2	367.75	299.41	298.41	272.4	307.86	298.59		WDR19_mut_vs_wt	1.3	0.425	up	4.96e-08	2.18e-07	525	331	398.4	398.4	295.3	not DE		IPSC_vs_WDR19_wt	1	0.0198	up	0.825	0.871	367	331
ENSG00000065618	COL17A1		52	41	53	66	64	55	102	68	73	46	59	92		57.24	46.75	54.92	82.69	53.65	45.6	90.6	55.48	64.26	73.28	52.5	83.24		WDR19_mut_vs_wt	1	0.047	up	0.814	0.87	102	63.4	68.1	68.1	65.8	not DE		IPSC_vs_WDR19_wt	-1.2	-0.302	down	0.185	0.263	92	63.4
ENSG00000065621	GSTO2		186	168	205	98	153	167	169	242	212	125	209	203		204.75	191.54	212.43	122.78	128.27	138.45	150.12	197.43	186.62	199.12	185.96	183.68		WDR19_mut_vs_wt	-1.4	-0.489	down	7.89e-07	3.05e-06	242	175	190.6	134.9	190.6	not DE		IPSC_vs_WDR19_wt	1.1	0.0953	up	0.357	0.451	242	175
ENSG00000065665	SEC61A2		1009	961	1023	883	1257	1286	1176	1135	1014	612	1097	1066		1110.74	1095.68	1060.06	1106.28	1053.81	1066.12	1044.61	925.98	892.59	974.91	976.09	964.54		WDR19_mut_vs_wt	1.1	0.174	up	0.00023	0.000658	1290	1020	1067.7	1067.7	946.8	not DE		IPSC_vs_WDR19_wt	1.2	0.204	up	9.21e-05	0.000257	1140	1020
ENSG00000065675	PRKCQ		462	391	427	356	540	524	539	823	723	413	719	761		508.58	445.8	442.47	446.02	452.71	434.4	478.78	671.43	636.43	657.91	639.75	688.57		WDR19_mut_vs_wt	-1.5	-0.54	down	0	0	823	542	658.8	453	658.8	not DE		IPSC_vs_WDR19_wt	-1.4	-0.501	down	0	0	823	542
ENSG00000132840	BHMT2		9	4	10	67	90	107	102	3	6	6	4	7		9.91	4.56	10.36	83.94	75.45	88.7	90.6	2.45	5.28	9.56	3.56	6.33		WDR19_mut_vs_wt	17	4.08	up	0	0	107	32.6	84.7	84.7	5.4	DE		IPSC_vs_WDR19_wt	1.7	0.734	up	0.0976	0.152	10	32.6
ENSG00000065802	ASB1		1210	1077	1246	935	1309	1379	1309	1594	1550	894	1463	1432		1332	1227.93	1291.14	1171.43	1097.41	1143.21	1162.75	1300.45	1364.41	1424.14	1301.75	1295.7		WDR19_mut_vs_wt	-1.2	-0.223	down	1.62e-06	6.06e-06	1590	1260	1337.3	1143.7	1337.3	not DE		IPSC_vs_WDR19_wt	-1	-0.0548	down	0.282	0.372	1590	1260
ENSG00000065809	FAM107B		1614	1512	1605	2323	3599	3447	3176	2480	2230	1182	2136	2260		1776.74	1723.9	1663.15	2910.41	3017.24	2857.62	2821.16	2023.28	1962.99	1882.92	1900.57	2044.89		WDR19_mut_vs_wt	1.5	0.562	up	0	0	3600	2220	2901.6	2901.6	1962.9	not DE		IPSC_vs_WDR19_wt	-1.1	-0.192	down	3.03e-05	8.98e-05	2480	2220
ENSG00000065833	ME1		178	204	206	284	442	423	373	189	138	88	174	156		195.95	232.59	213.46	355.81	370.55	350.67	331.33	154.19	121.48	140.18	154.82	141.15		WDR19_mut_vs_wt	2.5	1.3	up	0	0	442	230	352.1	352.1	142.4	DE		IPSC_vs_WDR19_wt	1.5	0.585	up	3.75e-08	1.51e-07	206	230
ENSG00000065882	TBC1D1		3071	2969	3156	3077	4710	4499	4631	5403	4951	2711	5023	5292		3380.65	3385.08	3270.34	3855.07	3948.66	3729.75	4113.59	4407.97	4358.19	4318.61	4469.37	4788.3		WDR19_mut_vs_wt	-1.1	-0.193	down	2.22e-06	8.18e-06	5400	4000	4468.5	3911.8	4468.5	not DE		IPSC_vs_WDR19_wt	-1.3	-0.419	down	0	0	5400	4000
ENSG00000065883	CDK13		2726	2788	3026	2189	3335	3396	3345	3371	3269	1774	3156	3189		3000.86	3178.72	3135.63	2742.53	2795.92	2815.34	2971.27	2750.19	2877.59	2825.97	2808.15	2885.47		WDR19_mut_vs_wt	1	0.00189	up	0.959	0.973	3400	2900	2831.3	2831.3	2829.5	not DE		IPSC_vs_WDR19_wt	1.1	0.134	up	0.000826	0.00201	3370	2900
ENSG00000065911	MTHFD2		1301	1385	1576	1814	2720	2879	2369	2821	2544	1333	2439	2436		1432.18	1579.1	1633.1	2272.7	2280.33	2386.74	2104.32	2301.48	2239.39	2123.46	2170.18	2204.14		WDR19_mut_vs_wt	1	0.0331	up	0.49	0.598	2880	2060	2261	2261	2207.7	not DE		IPSC_vs_WDR19_wt	-1.4	-0.513	down	0	0	2820	2060
ENSG00000287022			0	2	5	13	33	32	25	12	18	5	13	21		0	2.28	5.18	16.29	27.67	26.53	22.21	9.79	15.84	7.96	11.57	19		WDR19_mut_vs_wt	1.8	0.841	up	0.011	0.0235	33	13.7	23.2	23.2	12.8	not DE		IPSC_vs_WDR19_wt	-5.2	-2.37	down	0.000173	0.000465	21	13.7
ENSG00000065970	FOXJ2		1958	1667	1899	1432	2052	2021	2064	1928	1962	932	1786	1725		2155.42	1900.62	1967.8	1794.11	1720.31	1675.44	1833.4	1572.94	1727.08	1484.67	1589.15	1560.81		WDR19_mut_vs_wt	1.1	0.143	up	0.00612	0.0138	2060	1750	1755.8	1755.8	1586.9	not DE		IPSC_vs_WDR19_wt	1.3	0.337	up	2.6e-09	1.13e-08	1960	1750
ENSG00000065978	YBX1		20007	20120	22809	21912	33159	32792	30667	32699	29039	15971	30258	30320		22024.3	22939.7	23635.3	27452.8	27799	27185.1	27240.7	26677.1	25562	25441.7	26923	27434.1		WDR19_mut_vs_wt	1	0.054	up	0.0951	0.158	33200	25900	27419.4	27419.4	26407.6	not DE		IPSC_vs_WDR19_wt	-1.2	-0.208	down	4e-09	1.75e-08	32700	25900
ENSG00000065989	PDE4A		363	322	314	227	311	357	318	422	416	256	431	377		399.6	367.13	325.38	284.4	260.73	295.96	282.47	344.28	366.19	407.81	383.5	341.12		WDR19_mut_vs_wt	-1.3	-0.385	down	2.12e-06	7.83e-06	431	338	368.6	280.9	368.6	not DE		IPSC_vs_WDR19_wt	-1	-0.0114	down	0.896	0.925	431	338
ENSG00000066027	PPP2R5A		988	981	1135	1100	1624	1592	1493	1742	1737	916	1694	1656		1087.62	1118.48	1176.12	1378.15	1361.49	1319.8	1326.19	1421.19	1529.02	1459.18	1507.29	1498.38		WDR19_mut_vs_wt	-1.1	-0.141	down	0.000988	0.00256	1740	1350	1483	1346.4	1483	not DE		IPSC_vs_WDR19_wt	-1.3	-0.396	down	0	0	1740	1350
ENSG00000043355	ZIC2		148	206	175	99	133	120	119	1190	1050	538	1042	1034		162.92	234.87	181.34	124.03	111.5	99.48	105.7	970.85	924.28	857.03	927.15	935.58		WDR19_mut_vs_wt	-8.5	-3.08	down	0	0	1190	470	923	110.2	923	DE		IPSC_vs_WDR19_wt	-4.8	-2.26	down	0	0	1190	470
ENSG00000066044	ELAVL1		4083	4194	4343	3609	5360	4998	4956	4932	4716	2572	4729	4602		4494.69	4781.76	4500.34	4521.6	4493.59	4143.43	4402.28	4023.71	4151.33	4097.19	4207.78	4163.97		WDR19_mut_vs_wt	1.1	0.0877	up	0.0165	0.0336	5360	4330	4390.2	4390.2	4128.8	not DE		IPSC_vs_WDR19_wt	1.1	0.153	up	0.000128	0.00035	4930	4330
ENSG00000066056	TIE1		360	337	388	468	760	793	601	378	382	173	362	357		396.3	384.23	402.06	586.34	637.15	657.41	533.85	308.39	336.26	275.59	322.1	323.02		WDR19_mut_vs_wt	1.9	0.94	up	0	0	793	430	603.7	603.7	313.1	not DE		IPSC_vs_WDR19_wt	1.3	0.324	up	0.000172	0.000464	388	430
ENSG00000066084	DIP2B		2764	2760	3073	2215	3614	3672	3461	3728	3511	1988	3622	3573		3042.69	3146.79	3184.33	2775.1	3029.82	3044.15	3074.31	3041.44	3090.61	3166.88	3222.79	3232.92		WDR19_mut_vs_wt	-1.1	-0.0778	down	0.0476	0.0863	3730	3090	3150.9	2980.8	3150.9	not DE		IPSC_vs_WDR19_wt	-1	-0.0116	down	0.787	0.841	3730	3090
ENSG00000066117	SMARCD1		7268	6766	7442	6451	9031	9361	8909	8796	8409	4188	8053	8366		8000.83	7714.2	7711.62	8082.25	7571.19	7760.43	7913.62	7176.11	7402.15	6671.47	7165.41	7569.71		WDR19_mut_vs_wt	1.1	0.12	up	0.00172	0.00428	9360	7560	7831.9	7831.9	7197	not DE		IPSC_vs_WDR19_wt	1.1	0.116	up	0.00546	0.0115	8800	7560
ENSG00000066135	KDM4A		1525	1443	1646	1108	1528	1629	1675	1588	1469	784	1465	1501		1678.76	1645.23	1705.63	1388.18	1281.01	1350.47	1487.86	1295.55	1293.11	1248.91	1303.53	1358.13		WDR19_mut_vs_wt	1.1	0.0802	up	0.0963	0.159	1680	1420	1376.9	1376.9	1299.8	not DE		IPSC_vs_WDR19_wt	1.3	0.365	up	0	0	1650	1420
ENSG00000066136	NFYC		2374	2042	2341	1971	2782	2867	2659	2259	2248	1208	2139	2234		2613.37	2328.17	2425.81	2469.4	2332.31	2376.79	2361.92	1842.98	1978.84	1924.34	1903.24	2021.36		WDR19_mut_vs_wt	1.2	0.301	up	0	0	2870	2210	2385.1	2385.1	1934.2	not DE		IPSC_vs_WDR19_wt	1.3	0.345	up	0	0	2370	2210
ENSG00000066185	ZMYND12		27	12	14	14	17	22	20	13	16	6	12	15		29.72	13.68	14.51	17.54	14.25	18.24	17.77	10.61	14.08	9.56	10.68	13.57		WDR19_mut_vs_wt	1.4	0.515	up	0.118	0.189	22	15.4	16.9	16.9	11.7	not DE		IPSC_vs_WDR19_wt	1.6	0.705	up	0.0485	0.0825	27	15.4
ENSG00000245526	LINC00461		15	20	19	4	8	6	10	66	67	31	54	66		16.51	22.8	19.69	5.01	6.71	4.97	8.88	53.85	58.98	49.38	48.05	59.72		WDR19_mut_vs_wt	-8.4	-3.07	down	0	0	67	29.5	54	6.4	54	DE		IPSC_vs_WDR19_wt	-2.8	-1.47	down	3.55e-08	1.43e-07	67	29.5
ENSG00000066248	NGEF		78	68	99	79	101	122	122	124	124	90	152	131		85.86	77.53	102.59	98.98	84.67	101.14	108.37	101.16	109.15	143.37	135.25	118.53		WDR19_mut_vs_wt	-1.2	-0.292	down	0.0296	0.0567	152	106	121.5	98.3	121.5	not DE		IPSC_vs_WDR19_wt	-1.4	-0.435	down	0.00435	0.00933	152	106
ENSG00000066279	ASPM		2120	2350	2488	1704	2806	2737	2711	3163	2732	1581	2712	2711		2333.76	2679.33	2578.14	2134.89	2352.43	2269.02	2408.11	2580.5	2404.88	2518.53	2413.09	2452.96		WDR19_mut_vs_wt	-1.1	-0.109	down	0.0244	0.0477	3160	2430	2474	2291.1	2474	not DE		IPSC_vs_WDR19_wt	1	0.0329	up	0.533	0.622	3160	2430
ENSG00000066322	ELOVL1		1556	1530	1615	1758	2667	2567	2274	2277	2245	1039	2017	2093		1712.89	1744.42	1673.51	2202.54	2235.9	2128.09	2019.93	1857.66	1976.19	1655.12	1794.69	1893.79		WDR19_mut_vs_wt	1.2	0.222	up	8.9e-06	3.06e-05	2670	1910	2146.6	2146.6	1835.5	not DE		IPSC_vs_WDR19_wt	-1.1	-0.106	down	0.0565	0.0942	2280	1910
ENSG00000133317	LGALS12		3	4	3	12	17	18	13	117	118	85	146	130		3.3	4.56	3.11	15.03	14.25	14.92	11.55	95.45	103.87	135.4	129.91	117.63		WDR19_mut_vs_wt	-8.3	-3.06	down	0	0	146	54.1	116.5	13.9	116.5	DE		IPSC_vs_WDR19_wt	-32	-4.99	down	0	0	146	54.1
ENSG00000066379	POLR1H		267	261	290	235	339	363	331	479	396	251	465	421		293.92	297.58	300.51	294.42	284.2	300.93	294.02	390.79	348.58	399.84	413.75	380.93		WDR19_mut_vs_wt	-1.3	-0.396	down	6.45e-08	2.8e-07	479	333	386.8	293.4	386.8	not DE		IPSC_vs_WDR19_wt	-1.3	-0.377	down	4.56e-06	1.49e-05	479	333
ENSG00000250337	PURPL		632	800	800	269	444	426	383	3278	2749	2467	3276	2851		695.72	912.11	828.98	337.02	372.23	353.16	340.21	2674.32	2419.85	3929.92	2914.92	2579.64		WDR19_mut_vs_wt	-8.3	-3.05	down	0	0	3280	1530	2903.7	350.7	2903.7	DE		IPSC_vs_WDR19_wt	-3.6	-1.84	down	0	0	3280	1530
ENSG00000066405	CLDN18		17	30	28	8	17	27	17	33	22	6	26	18		18.71	34.2	29.01	10.02	14.25	22.38	15.1	26.92	19.37	9.56	23.13	16.29		WDR19_mut_vs_wt	-1.2	-0.321	down	0.31	0.419	33	19.9	19.1	15.4	19.1	not DE		IPSC_vs_WDR19_wt	1.4	0.473	up	0.145	0.214	33	19.9
ENSG00000066422	ZBTB11		738	736	816	610	957	859	829	934	871	473	869	862		812.41	839.14	845.56	764.25	802.31	712.13	736.38	761.99	766.71	753.49	773.22	779.95		WDR19_mut_vs_wt	-1	-0.0272	down	0.6	0.698	957	779	767.1	753.8	767.1	not DE		IPSC_vs_WDR19_wt	1.1	0.117	up	0.0403	0.0701	934	779
ENSG00000066427	ATXN3		609	610	666	443	721	680	637	730	605	379	633	595		670.4	695.49	690.13	555.02	604.45	563.73	565.83	595.56	532.56	603.75	563.23	538.37		WDR19_mut_vs_wt	1	0.0205	up	0.73	0.805	730	598	572.3	572.3	566.7	not DE		IPSC_vs_WDR19_wt	1.2	0.279	up	1.51e-05	4.63e-05	730	598
ENSG00000066455	GOLGA5		1130	1046	1168	1211	1852	1847	1728	1813	1670	900	1616	1676		1243.94	1192.59	1210.32	1517.22	1552.64	1531.19	1534.94	1479.11	1470.04	1433.7	1437.89	1516.48		WDR19_mut_vs_wt	1	0.063	up	0.109	0.177	1850	1430	1534	1534	1467.4	not DE		IPSC_vs_WDR19_wt	-1.2	-0.273	down	1.3e-09	5.8e-09	1810	1430
ENSG00000066468	FGFR2		3019	3176	3371	1439	1986	2231	2174	2397	2262	1277	2327	2351		3323.4	3621.09	3493.13	1802.88	1664.98	1849.54	1931.11	1955.56	1991.16	2034.26	2070.52	2127.23		WDR19_mut_vs_wt	-1.1	-0.168	down	0.000512	0.00139	2400	2320	2035.7	1812.1	2035.7	not DE		IPSC_vs_WDR19_wt	1.7	0.773	up	0	0	3370	2320
ENSG00000066557	LRRC40		902	844	970	856	1280	1243	1141	1329	1146	622	1093	1141		992.95	962.28	1005.14	1072.45	1073.1	1030.47	1013.52	1084.25	1008.78	990.84	972.53	1032.4		WDR19_mut_vs_wt	1	0.038	up	0.431	0.542	1330	1020	1047.4	1047.4	1017.8	not DE		IPSC_vs_WDR19_wt	-1	-0.0465	down	0.387	0.481	1330	1020
ENSG00000066583	ISOC1		792	778	846	759	1169	1148	1069	928	804	431	787	819		871.86	887.03	876.65	950.93	980.04	951.71	949.56	757.1	707.73	686.58	700.26	741.05		WDR19_mut_vs_wt	1.3	0.411	up	0	0	1170	838	958.1	958.1	718.5	not DE		IPSC_vs_WDR19_wt	1.2	0.286	up	1.97e-07	7.37e-07	928	838
ENSG00000066629	EML1		964	950	1039	792	1291	1204	1105	1430	1278	667	1309	1308		1061.2	1083.14	1076.64	992.27	1082.32	998.14	981.54	1166.65	1124.98	1062.53	1164.72	1183.5		WDR19_mut_vs_wt	-1.1	-0.173	down	0.000366	0.00102	1430	1080	1140.5	1013.6	1140.5	not DE		IPSC_vs_WDR19_wt	-1.1	-0.0914	down	0.0876	0.138	1430	1080
ENSG00000066651	TRMT11		476	475	499	392	654	695	587	964	799	482	831	840		523.99	541.57	517.08	491.12	548.28	576.17	521.42	786.47	703.33	767.82	739.41	760.05		WDR19_mut_vs_wt	-1.4	-0.486	down	0	0	964	623	751.4	534.2	751.4	not DE		IPSC_vs_WDR19_wt	-1.4	-0.51	down	0	0	964	623
ENSG00000066654	THUMPD1		1397	1285	1489	1705	2625	2624	2359	2596	2304	1264	2358	2276		1537.86	1465.08	1542.95	2136.14	2200.68	2175.34	2095.44	2117.92	2028.13	2013.55	2098.1	2059.37		WDR19_mut_vs_wt	1	0.0595	up	0.108	0.176	2620	1960	2151.9	2151.9	2063.4	not DE		IPSC_vs_WDR19_wt	-1.4	-0.447	down	0	0	2600	1960
ENSG00000066697	MSANTD3		992	965	1078	1014	1596	1504	1457	1245	1067	573	1109	1099		1092.02	1100.24	1117.05	1270.41	1338.02	1246.84	1294.21	1015.72	939.24	912.79	986.77	994.4		WDR19_mut_vs_wt	1.3	0.405	up	0	0	1600	1110	1287.4	1287.4	969.8	not DE		IPSC_vs_WDR19_wt	1.1	0.181	up	0.000504	0.00127	1240	1110
ENSG00000066735	KIF26A		802	786	851	1140	1452	1574	1710	676	741	317	637	582		882.87	896.15	881.83	1428.27	1217.29	1304.87	1518.95	551.51	652.28	504.98	566.79	526.6		WDR19_mut_vs_wt	2.4	1.28	up	0	0	1710	911	1367.3	1367.3	560.4	DE		IPSC_vs_WDR19_wt	1.6	0.657	up	0	0	851	911
ENSG00000066739	ATG2B		1669	1534	1729	1437	2261	2309	2097	2190	2066	1184	1986	2114		1837.28	1748.98	1791.64	1800.37	1895.52	1914.2	1862.71	1786.69	1818.63	1886.11	1767.11	1912.79		WDR19_mut_vs_wt	1	0.0299	up	0.459	0.569	2310	1840	1868.2	1868.2	1834.3	not DE		IPSC_vs_WDR19_wt	-1	-0.0312	down	0.486	0.578	2190	1840
ENSG00000066777	ARFGEF1		1596	1757	1768	1412	2275	2348	2080	2227	2062	1181	1953	2114		1756.92	2003.23	1832.05	1769.05	1907.26	1946.53	1847.61	1816.87	1815.11	1881.33	1737.74	1912.79		WDR19_mut_vs_wt	1	0.0301	up	0.531	0.635	2350	1850	1867.6	1867.6	1832.8	not DE		IPSC_vs_WDR19_wt	1	0.0252	up	0.633	0.712	2230	1850
ENSG00000066813	ACSM2B		3	0	2	6	7	7	5	19	22	7	21	16		3.3	0	2.07	7.52	5.87	5.8	4.44	15.5	19.37	11.15	18.69	14.48		WDR19_mut_vs_wt	-2.8	-1.47	down	0.000438	0.0012	22	9	15.8	5.9	15.8	not DE		IPSC_vs_WDR19_wt	-8.9	-3.15	down	1.27e-05	3.94e-05	22	9
ENSG00000066827	ZFAT		445	411	456	455	638	688	601	612	596	336	599	580		489.87	468.6	472.52	570.05	534.87	570.36	533.85	499.29	524.64	535.25	532.98	524.79		WDR19_mut_vs_wt	1.1	0.0782	up	0.18	0.27	688	521	552.3	552.3	523.4	not DE		IPSC_vs_WDR19_wt	-1.1	-0.131	down	0.0483	0.0822	612	521
ENSG00000066855	MTFR1		522	481	609	505	796	717	673	970	953	515	936	862		574.63	548.41	631.06	632.7	667.33	594.41	597.81	791.36	838.89	820.39	832.84	779.95		WDR19_mut_vs_wt	-1.3	-0.383	down	1e-10	3e-10	970	692	812.7	623.1	812.7	not DE		IPSC_vs_WDR19_wt	-1.4	-0.473	down	0	0	970	692
ENSG00000066923	STAG3		422	422	429	371	571	577	585	518	503	236	496	470		464.55	481.14	444.54	464.81	478.7	478.34	519.64	422.6	442.77	375.95	441.33	425.26		WDR19_mut_vs_wt	1.1	0.197	up	0.00276	0.00661	585	453	485.4	485.4	421.6	not DE		IPSC_vs_WDR19_wt	1.1	0.127	up	0.0836	0.133	518	453
ENSG00000066926	FECH		975	829	966	767	1112	1146	1048	872	804	439	817	794		1073.31	945.18	1001	960.95	932.25	950.05	930.91	711.41	707.73	699.33	726.95	718.43		WDR19_mut_vs_wt	1.3	0.402	up	0	0	1150	863	943.5	943.5	712.8	not DE		IPSC_vs_WDR19_wt	1.4	0.497	up	0	0	975	863
ENSG00000066933	MYO9A		1546	1569	1549	1500	2171	2284	2180	2219	2073	1193	2011	2117		1701.88	1788.88	1605.12	1879.3	1820.07	1893.47	1936.44	1810.34	1824.79	1900.44	1789.35	1915.5		WDR19_mut_vs_wt	1	0.028	up	0.512	0.618	2280	1820	1882.3	1882.3	1848.1	not DE		IPSC_vs_WDR19_wt	-1.1	-0.121	down	0.0109	0.0218	2220	1820
ENSG00000067048	DDX3Y		10	6	11	0	0	0	0	0	0	0	0	0		11.01	6.84	11.4	0	0	0	0	0	0	0	0	0		WDR19_mut_vs_wt	0	0	up	1	1	0	2.4	0	0	0	not DE		IPSC_vs_WDR19_wt	54	5.75	up	6.04e-07	2.16e-06	11	2.4
ENSG00000067057	PFKP		2570	2634	2881	3405	5028	5160	4916	6057	5650	2991	5528	5846		2829.13	3003.14	2985.38	4266.01	4215.25	4277.73	4366.75	4941.53	4973.5	4764.65	4918.71	5289.57		WDR19_mut_vs_wt	-1.2	-0.218	down	1.8e-09	8.8e-09	6060	4240	4977.6	4281.4	4977.6	not DE		IPSC_vs_WDR19_wt	-1.7	-0.761	down	0	0	6060	4240
ENSG00000067064	IDI1		994	968	1142	1145	2089	1830	1484	2636	2126	1368	2327	2177		1094.22	1103.66	1183.37	1434.53	1751.33	1517.1	1318.2	2150.55	1871.44	2179.22	2070.52	1969.79		WDR19_mut_vs_wt	-1.4	-0.442	down	2e-10	1.2e-09	2640	1640	2048.3	1505.3	2048.3	not DE		IPSC_vs_WDR19_wt	-1.8	-0.86	down	0	0	2640	1640
ENSG00000067066	SP100		3083	2899	3333	3080	4190	4488	4583	1493	1396	641	1253	1262		3393.86	3305.27	3453.75	3858.83	3512.71	3720.63	4070.96	1218.05	1228.85	1021.11	1114.9	1141.88		WDR19_mut_vs_wt	3.3	1.72	up	0	0	4580	2590	3790.8	3790.8	1145	DE		IPSC_vs_WDR19_wt	2.9	1.56	up	0	0	3330	2590
ENSG00000067082	KLF6		3440	3733	4071	6167	8885	9837	8447	9134	8765	4570	8580	9057		3786.85	4256.15	4218.49	7726.43	7448.79	8155.04	7503.24	7451.87	7715.52	7279.99	7634.32	8194.94		WDR19_mut_vs_wt	1	0.00947	up	0.836	0.886	9840	6780	7708.4	7708.4	7655.3	not DE		IPSC_vs_WDR19_wt	-1.9	-0.906	down	0	0	9130	6780
ENSG00000067113	PLPP1		425	347	399	416	627	590	519	431	422	246	407	402		467.85	395.63	413.46	521.19	525.65	489.12	461.01	351.63	371.47	391.88	362.14	363.74		WDR19_mut_vs_wt	1.4	0.443	up	2e-10	1.2e-09	627	426	499.2	499.2	368.2	not DE		IPSC_vs_WDR19_wt	1.2	0.215	up	0.0063	0.0131	431	426
ENSG00000067141	NEO1		6914	6705	6870	4672	7071	7056	7007	6992	6546	3451	6503	6653		7611.13	7644.66	7118.89	5853.4	5928.02	5849.54	6224.13	5704.34	5762.21	5497.43	5786.25	6019.76		WDR19_mut_vs_wt	1	0.0509	up	0.169	0.256	7070	6250	5963.8	5963.8	5754	not DE		IPSC_vs_WDR19_wt	1.3	0.373	up	0	0	6990	6250
ENSG00000067167	TRAM1		3956	3735	4210	4422	6903	6738	5796	6164	5626	3264	5754	5790		4354.88	4258.43	4362.52	5540.18	5787.17	5585.92	5148.43	5028.83	4952.37	5199.54	5119.8	5238.9		WDR19_mut_vs_wt	1.1	0.111	up	0.00295	0.00702	6900	5050	5515.4	5515.4	5107.9	not DE		IPSC_vs_WDR19_wt	-1.2	-0.239	down	7.6e-09	3.22e-08	6160	5050
ENSG00000067177	PHKA1		491	483	518	300	519	520	515	909	837	561	922	840		540.51	550.69	536.77	375.86	435.11	431.09	457.46	741.6	736.78	893.67	820.38	760.05		WDR19_mut_vs_wt	-1.8	-0.883	down	0	0	922	607	790.5	424.9	790.5	not DE		IPSC_vs_WDR19_wt	-1.4	-0.536	down	0	0	922	607
ENSG00000067182	TNFRSF1A		6200	5670	6457	6456	8933	9123	8349	6054	5937	3118	5786	5561		6825.14	6464.61	6690.93	8088.51	7489.04	7563.12	7416.19	4939.08	5226.13	4966.96	5148.27	5031.7		WDR19_mut_vs_wt	1.5	0.592	up	0	0	9120	6320	7639.2	7639.2	5062.4	not DE		IPSC_vs_WDR19_wt	1.3	0.395	up	0	0	6460	6320
ENSG00000067191	CACNB1		852	786	881	733	895	1004	925	1132	1105	558	1016	1019		937.91	896.15	912.92	918.35	750.33	832.33	821.65	923.53	972.69	888.89	904.02	922.01		WDR19_mut_vs_wt	-1.1	-0.158	down	0.00522	0.0119	1130	890	922.2	830.7	922.2	not DE		IPSC_vs_WDR19_wt	-1	-0.0123	down	0.842	0.884	1130	890
ENSG00000067208	EVI5		658	673	769	595	885	794	687	838	734	414	722	708		724.35	767.32	796.86	745.46	741.95	658.24	610.24	683.67	646.11	659.5	642.42	640.61		WDR19_mut_vs_wt	1.1	0.071	up	0.27	0.376	885	693	689	689	654.5	not DE		IPSC_vs_WDR19_wt	1.2	0.222	up	0.00163	0.00379	838	693
ENSG00000067221	STOML1		409	443	429	345	497	504	495	366	413	186	359	362		450.24	505.08	444.54	432.24	416.66	417.82	439.7	298.6	363.55	296.3	319.43	327.54		WDR19_mut_vs_wt	1.3	0.403	up	4.95e-08	2.17e-07	504	393	426.6	426.6	321.1	not DE		IPSC_vs_WDR19_wt	1.4	0.533	up	0	2e-10	443	393
ENSG00000067225	PKM		21867	21841	23045	27195	40751	40498	36894	34325	32475	15411	28904	30406		24071.8	24901.8	23879.9	34071.7	34163.8	33573.5	32771.9	28003.7	28586.6	24549.7	25718.2	27511.9		WDR19_mut_vs_wt	1.3	0.324	up	0	0	40800	28500	33645.3	33645.3	26874	not DE		IPSC_vs_WDR19_wt	-1.1	-0.147	down	0.00174	0.00402	34300	28500
ENSG00000067248	DHX29		1266	1289	1379	1286	1897	2006	1873	1688	1495	818	1472	1440		1393.65	1469.64	1428.96	1611.19	1590.36	1663.01	1663.74	1377.13	1316	1303.07	1309.76	1302.94		WDR19_mut_vs_wt	1.2	0.303	up	0	0	2010	1450	1632.1	1632.1	1321.8	not DE		IPSC_vs_WDR19_wt	1.1	0.113	up	0.0137	0.0267	1690	1450
ENSG00000067334	DNTTIP2		1412	1301	1557	1342	2181	2182	1799	2043	1785	1049	1820	1880		1554.37	1483.33	1613.41	1681.35	1828.45	1808.92	1598	1666.76	1571.27	1671.05	1619.4	1701.06		WDR19_mut_vs_wt	1.1	0.0731	up	0.137	0.214	2180	1650	1729.2	1729.2	1645.9	not DE		IPSC_vs_WDR19_wt	-1.1	-0.0851	down	0.118	0.179	2040	1650
ENSG00000067365	METTL22		782	721	871	631	976	940	889	1063	1042	603	1022	988		860.85	822.04	902.56	790.56	818.24	779.28	789.67	867.24	917.24	960.58	909.36	893.96		WDR19_mut_vs_wt	-1.1	-0.191	down	0.000161	0.000472	1060	859	909.7	794.4	909.7	not DE		IPSC_vs_WDR19_wt	-1.1	-0.0727	down	0.191	0.27	1060	859
ENSG00000067369	TP53BP1		3814	3747	4254	2804	4485	4519	4509	4573	4220	2397	4120	4240		4198.56	4272.11	4408.12	3513.04	3760.03	3746.33	4005.22	3730.83	3714.72	3818.41	3665.9	3836.43		WDR19_mut_vs_wt	1	0.00301	up	0.939	0.959	4570	3890	3756.2	3756.2	3753.3	not DE		IPSC_vs_WDR19_wt	1.1	0.195	up	5.25e-06	1.7e-05	4570	3890
ENSG00000067445	TRO		6214	5887	6905	3249	4997	4787	4726	5297	4773	2927	5170	5066		6840.55	6712.02	7155.16	4070.57	4189.27	3968.5	4197.98	4321.49	4201.5	4662.7	4600.17	4583.81		WDR19_mut_vs_wt	-1.1	-0.122	down	0.00229	0.00557	5300	4960	4473.9	4106.6	4473.9	not DE		IPSC_vs_WDR19_wt	1.5	0.627	up	0	0	6900	4960
ENSG00000067533	RRP15		735	688	818	883	1394	1411	1136	1258	1128	628	1080	1075		809.11	784.42	847.64	1106.28	1168.67	1169.74	1009.08	1026.32	992.94	1000.4	960.96	972.68		WDR19_mut_vs_wt	1.1	0.17	up	0.00149	0.00375	1410	987	1113.4	1113.4	990.7	not DE		IPSC_vs_WDR19_wt	-1.2	-0.283	down	3.44e-06	1.14e-05	1260	987
ENSG00000067560	RHOA		10488	10079	11087	10823	16611	16526	14669	17765	15724	9255	16233	16142		11545.5	11491.5	11488.7	13559.8	13925.9	13700.3	13030.1	14493.4	13841.3	14743.2	14443.8	14605.6		WDR19_mut_vs_wt	-1.1	-0.0895	down	0.0026	0.00626	17800	13400	14425.4	13554	14425.4	not DE		IPSC_vs_WDR19_wt	-1.3	-0.326	down	0	0	17800	13400
ENSG00000067596	DHX8		1991	1872	2171	1713	2605	2675	2574	2659	2490	1356	2310	2461		2191.75	2134.35	2249.65	2146.16	2183.92	2217.62	2286.41	2169.31	2191.86	2160.1	2055.39	2226.76		WDR19_mut_vs_wt	1	0.0325	up	0.399	0.512	2680	2180	2208.5	2208.5	2160.7	not DE		IPSC_vs_WDR19_wt	1	0.0211	up	0.621	0.701	2660	2180
ENSG00000067601	PMS2P4		116	109	92	117	153	161	179	221	160	84	195	169		127.7	124.28	95.33	146.59	128.27	133.47	159	180.3	140.84	133.81	173.51	152.91		WDR19_mut_vs_wt	-1.1	-0.155	down	0.196	0.289	221	141	156.3	141.8	156.3	not DE		IPSC_vs_WDR19_wt	-1.4	-0.448	down	0.00115	0.00274	221	141
ENSG00000067606	PRKCZ		607	626	625	728	997	1013	969	1066	949	537	957	1003		668.2	713.73	647.64	912.09	835.84	839.79	860.74	869.68	835.37	855.44	851.52	907.53		WDR19_mut_vs_wt	-1	-0.00694	down	0.893	0.928	1070	816	863.9	862.1	863.9	not DE		IPSC_vs_WDR19_wt	-1.3	-0.354	down	2.2e-09	9.7e-09	1070	816
ENSG00000067704	IARS2		1943	1998	2088	1769	2938	2778	2583	3276	2878	1673	2951	3059		2138.91	2278	2163.65	2216.32	2463.09	2303.01	2294.41	2672.69	2533.4	2665.08	2625.74	2767.84		WDR19_mut_vs_wt	-1.1	-0.192	down	4.54e-06	1.62e-05	3280	2430	2653	2319.2	2653	not DE		IPSC_vs_WDR19_wt	-1.2	-0.274	down	3.2e-09	1.42e-08	3280	2430
ENSG00000067715	SYT1		392	360	399	521	866	820	832	737	601	440	692	708		431.53	410.45	413.46	652.74	726.02	679.79	739.04	601.27	529.04	700.92	615.73	640.61		WDR19_mut_vs_wt	1.1	0.19	up	0.00689	0.0153	866	595	699.4	699.4	617.5	not DE		IPSC_vs_WDR19_wt	-1.5	-0.554	down	0	1e-10	737	595
ENSG00000067798	NAV3		679	757	756	1193	1778	1515	1894	1115	1006	533	1044	1132		747.46	863.09	783.39	1494.67	1490.6	1255.96	1682.39	909.66	885.55	849.07	928.93	1024.25		WDR19_mut_vs_wt	1.6	0.685	up	0	0	1890	1080	1480.9	1480.9	919.5	not DE		IPSC_vs_WDR19_wt	-1.2	-0.207	down	0.0147	0.0285	1130	1080
ENSG00000067829	IDH3G		2213	1918	2047	1875	2559	2463	2289	2507	2409	1254	2336	2369		2436.14	2186.79	2121.16	2349.13	2145.35	2041.87	2033.26	2045.31	2120.56	1997.62	2078.53	2143.51		WDR19_mut_vs_wt	1	0.0414	up	0.427	0.538	2560	2140	2142.4	2142.4	2077.1	not DE		IPSC_vs_WDR19_wt	1.1	0.113	up	0.0475	0.081	2510	2140
ENSG00000067836	ROGDI		546	500	559	337	466	473	521	447	436	232	399	423		601.05	570.07	579.25	422.22	390.67	392.13	462.79	364.68	383.8	369.58	355.02	382.74		WDR19_mut_vs_wt	1.1	0.166	up	0.0171	0.0348	521	439	417	417	371.2	not DE		IPSC_vs_WDR19_wt	1.6	0.653	up	0	0	559	439
ENSG00000067840	PDZD4		597	465	524	557	702	869	841	564	683	246	503	524		657.2	530.17	542.98	697.85	588.53	720.42	747.04	460.13	601.22	391.88	447.56	474.12		WDR19_mut_vs_wt	1.4	0.529	up	1.68e-07	6.98e-07	869	572	688.5	688.5	475	not DE		IPSC_vs_WDR19_wt	1.2	0.274	up	0.0139	0.0271	683	572
ENSG00000168907	PLA2G4F		96	71	72	106	132	137	137	1071	982	696	1153	1139		105.68	80.95	74.61	132.8	110.66	113.58	121.69	873.76	864.42	1108.73	1025.92	1030.59		WDR19_mut_vs_wt	-8.2	-3.04	down	0	0	1150	470	980.7	119.7	980.7	DE		IPSC_vs_WDR19_wt	-11	-3.49	down	0	0	1150	470
ENSG00000067900	ROCK1		2012	2229	2447	1789	2984	3019	2843	3238	2952	1661	3034	2901		2214.87	2541.38	2535.65	2241.38	2501.65	2502.8	2525.36	2641.68	2598.54	2645.97	2699.6	2624.88		WDR19_mut_vs_wt	-1.1	-0.111	down	0.0208	0.0414	3240	2520	2642.1	2442.8	2642.1	not DE		IPSC_vs_WDR19_wt	-1.1	-0.12	down	0.0227	0.042	3240	2520
ENSG00000067955	CBFB		1791	1924	2150	1553	2341	2248	2101	2184	2078	1081	1938	1888		1971.59	2193.63	2227.89	1945.7	1962.59	1863.63	1866.26	1781.79	1829.19	1722.03	1724.4	1708.3		WDR19_mut_vs_wt	1.1	0.122	up	0.00684	0.0152	2340	1900	1909.5	1909.5	1753.1	not DE		IPSC_vs_WDR19_wt	1.2	0.281	up	1.04e-08	4.38e-08	2180	1900
ENSG00000067992	PDK3		626	644	710	736	1144	1186	1009	1970	1755	933	1581	1636		689.12	734.25	735.72	922.11	959.08	983.21	896.27	1607.2	1544.86	1486.27	1406.74	1480.28		WDR19_mut_vs_wt	-1.6	-0.679	down	0	0	1970	1120	1505.1	940.2	1505.1	not DE		IPSC_vs_WDR19_wt	-2.1	-1.07	down	0	0	1970	1120
ENSG00000068001	HYAL2		2632	2366	2618	2675	4142	3877	3523	3545	3487	1922	3385	3351		2897.38	2697.58	2712.85	3351.42	3472.47	3214.1	3129.39	2892.15	3069.48	3061.74	3011.91	3032.05		WDR19_mut_vs_wt	1.1	0.128	up	0.00169	0.00422	4140	3050	3291.8	3291.8	3013.5	not DE		IPSC_vs_WDR19_wt	-1.1	-0.121	down	0.00722	0.0149	3540	3050
ENSG00000068024	HDAC4		1112	1079	1160	869	1292	1277	1361	1602	1488	773	1390	1422		1224.12	1230.21	1202.03	1088.74	1083.16	1058.65	1208.94	1306.97	1309.83	1231.39	1236.8	1286.65		WDR19_mut_vs_wt	-1.1	-0.201	down	3.47e-05	0.000111	1600	1210	1274.3	1109.9	1274.3	not DE		IPSC_vs_WDR19_wt	-1	-0.0666	down	0.211	0.293	1600	1210
ENSG00000068028	RASSF1		457	460	475	432	736	768	664	702	612	358	638	598		503.08	524.47	492.21	541.24	617.03	636.69	589.81	572.72	538.72	570.29	567.68	541.08		WDR19_mut_vs_wt	1.1	0.102	up	0.0909	0.152	768	558	596.2	596.2	558.1	not DE		IPSC_vs_WDR19_wt	-1.1	-0.139	down	0.0432	0.0745	702	558
ENSG00000261949	GFY		35	44	56	5	12	5	10	57	68	42	75	64		38.53	50.17	58.03	6.26	10.06	4.15	8.88	46.5	59.86	66.91	66.73	57.91		WDR19_mut_vs_wt	-8	-3	down	0	0	75	39.5	59.6	7.3	59.6	DE		IPSC_vs_WDR19_wt	-1.2	-0.271	down	0.21	0.292	75	39.5
ENSG00000068079	IFI35		2771	2383	2476	3055	3817	4071	4011	1481	1411	698	1401	1470		3050.4	2716.96	2565.7	3827.51	3200.01	3374.93	3562.86	1208.26	1242.05	1111.91	1246.58	1330.08		WDR19_mut_vs_wt	2.8	1.5	up	0	0	4070	2370	3491.3	3491.3	1227.8	DE		IPSC_vs_WDR19_wt	2.3	1.17	up	0	0	2770	2370
ENSG00000068097	HEATR6		1004	1020	1074	984	1525	1489	1401	1419	1351	726	1310	1335		1105.23	1162.95	1112.91	1232.82	1278.49	1234.41	1244.47	1157.67	1189.24	1156.51	1165.61	1207.93		WDR19_mut_vs_wt	1.1	0.0857	up	0.0427	0.0784	1520	1190	1247.5	1247.5	1175.4	not DE		IPSC_vs_WDR19_wt	-1	-0.062	down	0.192	0.271	1420	1190
ENSG00000068120	COASY		2258	2092	2305	1898	2829	2737	2697	3649	3442	1986	3549	3555		2485.67	2385.18	2388.51	2377.94	2371.71	2269.02	2395.67	2976.99	3029.87	3163.69	3157.83	3216.63		WDR19_mut_vs_wt	-1.3	-0.401	down	0	0	3650	2680	3109	2353.6	3109	not DE		IPSC_vs_WDR19_wt	-1.3	-0.361	down	0	0	3650	2680
ENSG00000068137	PLEKHH3		1224	1110	1245	807	1085	1152	1110	1858	1898	1090	1931	1823		1347.41	1265.56	1290.11	1011.06	909.62	955.03	985.98	1515.83	1670.74	1736.37	1718.17	1649.48		WDR19_mut_vs_wt	-1.7	-0.78	down	0	0	1930	1340	1658.1	965.4	1658.1	not DE		IPSC_vs_WDR19_wt	-1.3	-0.347	down	3e-10	1.6e-09	1930	1340
ENSG00000068305	MEF2A		1815	1919	1978	1996	3053	3213	2718	2814	2584	1332	2493	2717		1998	2187.93	2049.66	2500.72	2559.5	2663.63	2414.33	2295.77	2274.6	2121.87	2218.22	2458.39		WDR19_mut_vs_wt	1.1	0.155	up	0.00118	0.00302	3210	2310	2534.5	2534.5	2273.8	not DE		IPSC_vs_WDR19_wt	-1.1	-0.132	down	0.0127	0.0249	2810	2310
ENSG00000068308	OTUD5		2944	2621	2873	3143	4045	4225	4399	3639	3676	1893	3644	3626		3240.84	2988.31	2977.09	3937.76	3391.15	3502.6	3907.51	2968.84	3235.85	3015.54	3242.36	3280.87		WDR19_mut_vs_wt	1.2	0.225	up	2.21e-05	7.25e-05	4400	3310	3684.8	3684.8	3148.7	not DE		IPSC_vs_WDR19_wt	-1	-0.0379	down	0.516	0.607	3680	3310
ENSG00000068323	TFE3		3675	3460	3869	5166	6984	7743	7268	5444	5391	3066	5544	5138		4045.55	3944.89	4009.17	6472.31	5855.08	6419.08	6455.97	4441.42	4745.51	4884.13	4932.95	4648.96		WDR19_mut_vs_wt	1.3	0.414	up	0	0	7740	5070	6300.6	6300.6	4730.6	not DE		IPSC_vs_WDR19_wt	-1.2	-0.241	down	1.62e-07	6.13e-07	5540	5070
ENSG00000068354	TBC1D25		677	670	745	615	887	885	811	882	895	503	929	972		745.26	763.9	771.99	770.51	743.62	733.68	720.39	719.57	787.84	801.28	826.61	879.48		WDR19_mut_vs_wt	-1.1	-0.115	down	0.0515	0.0925	972	772	803	742.1	803	not DE		IPSC_vs_WDR19_wt	-1.1	-0.0776	down	0.233	0.318	972	772
ENSG00000068366	ACSL4		1502	1833	1942	993	1681	1532	1369	2509	2005	1345	2312	2329		1653.45	2089.88	2012.36	1244.1	1409.28	1270.05	1216.05	2046.94	1764.93	2142.58	2057.17	2107.32		WDR19_mut_vs_wt	-1.6	-0.654	down	0	0	2510	1750	2023.8	1284.9	2023.8	not DE		IPSC_vs_WDR19_wt	-1.1	-0.076	down	0.325	0.418	2510	1750
ENSG00000068383	INPP5A		893	908	945	846	1211	1187	1209	1107	979	533	1024	1009		983.04	1035.25	979.24	1059.93	1015.25	984.04	1073.92	903.13	861.78	849.07	911.14	912.96		WDR19_mut_vs_wt	1.2	0.214	up	1.24e-05	4.19e-05	1210	964	1033.3	1033.3	887.6	not DE		IPSC_vs_WDR19_wt	1.1	0.167	up	0.00212	0.00484	1110	964
ENSG00000068394	GPKOW		871	820	874	831	1183	1186	1138	1113	1062	579	1077	1062		958.82	934.92	905.66	1041.13	991.78	983.21	1010.85	908.03	934.84	922.34	958.29	960.92		WDR19_mut_vs_wt	1.1	0.101	up	0.0299	0.0572	1190	959	1006.7	1006.7	936.9	not DE		IPSC_vs_WDR19_wt	-1	-0.00698	down	0.893	0.923	1110	959
ENSG00000068400	GRIPAP1		2552	2399	2764	2523	3662	3956	3733	3694	3482	1990	3498	3269		2809.32	2735.2	2864.14	3160.98	3070.06	3279.59	3315.92	3013.71	3065.08	3170.06	3112.45	2957.85		WDR19_mut_vs_wt	1	0.0675	up	0.068	0.118	3960	3050	3206.6	3206.6	3063.8	not DE		IPSC_vs_WDR19_wt	-1.1	-0.127	down	0.00202	0.00462	3690	3050
ENSG00000068438	FTSJ1		981	883	1068	1000	1347	1391	1266	1383	1340	672	1235	1265		1079.91	1006.75	1106.69	1252.87	1129.27	1153.16	1124.55	1128.3	1179.55	1070.49	1098.88	1144.6		WDR19_mut_vs_wt	1	0.0451	up	0.367	0.479	1390	1120	1165	1165	1124.4	not DE		IPSC_vs_WDR19_wt	-1.1	-0.0811	down	0.145	0.214	1380	1120
ENSG00000068489	PRR11		1117	1145	1278	1207	1728	1846	1631	1665	1613	832	1472	1016		1229.63	1305.46	1324.3	1512.21	1448.68	1530.37	1448.77	1358.37	1419.87	1325.37	1309.76	919.3		WDR19_mut_vs_wt	1.2	0.23	up	0.00893	0.0194	1850	1340	1485	1485	1266.5	not DE		IPSC_vs_WDR19_wt	1	0.0231	up	0.81	0.86	1660	1340
ENSG00000068615	REEP1		32	38	37	28	55	36	45	66	46	22	44	59		35.23	43.33	38.34	35.08	46.11	29.84	39.97	53.85	40.49	35.05	39.15	53.38		WDR19_mut_vs_wt	-1.2	-0.249	down	0.22	0.318	66	40.8	44.4	37.8	44.4	not DE		IPSC_vs_WDR19_wt	-1.2	-0.209	down	0.357	0.451	66	40.8
ENSG00000068650	ATP11A		2654	2698	2750	3909	5347	5888	5737	6383	6105	3228	6119	6187		2921.6	3076.1	2849.63	4897.46	4482.69	4881.25	5096.02	5207.5	5374.02	5142.19	5444.57	5598.11		WDR19_mut_vs_wt	-1.1	-0.147	down	0.000655	0.00175	6380	4580	5353.3	4839.4	5353.3	not DE		IPSC_vs_WDR19_wt	-1.8	-0.861	down	0	0	6380	4580
ENSG00000068654	POLR1A		3278	3349	3698	3082	4617	4715	4852	3975	3971	1962	3687	3614		3608.52	3818.34	3831.97	3861.34	3870.69	3908.82	4309.9	3242.96	3495.53	3125.46	3280.62	3270.01		WDR19_mut_vs_wt	1.2	0.28	up	3e-10	1.6e-09	4850	3640	3987.7	3987.7	3282.9	not DE		IPSC_vs_WDR19_wt	1.1	0.192	up	8.04e-05	0.000226	3980	3640
ENSG00000068697	LAPTM4A		9171	7886	8967	7716	12016	11484	10028	10197	9202	5581	9719	9753		10095.7	8991.16	9291.87	9667.12	10073.7	9520.43	8907.6	8319.1	8100.2	8890.51	8647.78	8824.69		WDR19_mut_vs_wt	1.1	0.158	up	0.000598	0.00161	12000	9110	9542.2	9542.2	8556.5	not DE		IPSC_vs_WDR19_wt	1.1	0.145	up	0.00376	0.00817	10200	9110
ENSG00000068724	TTC7A		871	786	891	749	1057	1075	1013	932	941	497	939	954		958.82	896.15	923.28	938.4	886.14	891.19	899.82	760.36	828.33	791.72	835.5	863.2		WDR19_mut_vs_wt	1.1	0.145	up	0.0053	0.0121	1080	873	903.9	903.9	815.8	not DE		IPSC_vs_WDR19_wt	1.1	0.182	up	0.00147	0.00343	954	873
ENSG00000068745	IP6K2		7168	6129	7052	4369	7151	6927	6297	6424	5835	3122	5713	6055		7890.74	6987.93	7307.49	5473.78	5995.09	5742.6	5593.46	5240.94	5136.34	4973.33	5083.32	5478.68		WDR19_mut_vs_wt	1.1	0.137	up	0.00171	0.00426	7150	5910	5701.2	5701.2	5182.5	not DE		IPSC_vs_WDR19_wt	1.4	0.512	up	0	0	7170	5910
ENSG00000068784	SRBD1		767	696	798	684	1102	1100	1046	835	679	421	733	734		844.34	793.54	826.91	856.96	923.87	911.92	929.13	681.22	597.7	670.65	652.21	664.14		WDR19_mut_vs_wt	1.4	0.476	up	0	0	1100	779	905.5	905.5	653.2	not DE		IPSC_vs_WDR19_wt	1.3	0.333	up	3.37e-08	1.36e-07	835	779
ENSG00000068796	KIF2A		2258	2266	2458	2257	3649	3580	3270	3631	3270	1688	3234	3089		2485.67	2583.56	2547.05	2827.72	3059.16	2967.88	2904.65	2962.31	2878.47	2688.98	2877.55	2794.98		WDR19_mut_vs_wt	1	0.0485	up	0.208	0.303	3650	2800	2939.9	2939.9	2840.5	not DE		IPSC_vs_WDR19_wt	-1.1	-0.164	down	0.000119	0.000327	3630	2800
ENSG00000163331	DAPL1		19	21	16	139	222	229	211	276	229	148	234	250		20.92	23.94	16.58	174.15	186.12	189.84	187.43	225.17	201.58	235.76	208.21	226.2		WDR19_mut_vs_wt	-1.2	-0.241	down	0.011	0.0234	276	158	219.4	184.4	219.4	not DE		IPSC_vs_WDR19_wt	-11	-3.42	down	0	0	276	158
ENSG00000068878	PSME4		2656	2783	2965	3155	4883	4951	4461	5163	4761	2760	4856	4852		2923.8	3173.02	3072.42	3952.8	4093.69	4104.46	3962.59	4212.17	4190.94	4396.67	4320.78	4390.18		WDR19_mut_vs_wt	-1.1	-0.0934	down	0.00656	0.0147	5160	3900	4302.1	4028.4	4302.1	not DE		IPSC_vs_WDR19_wt	-1.4	-0.492	down	0	0	5160	3900
ENSG00000068885	IFT80		558	507	609	411	640	657	585	584	478	233	440	462		614.26	578.05	631.06	514.93	536.55	544.66	519.64	476.45	420.77	371.17	391.5	418.03		WDR19_mut_vs_wt	1.3	0.34	up	9.27e-07	3.56e-06	657	501	528.9	528.9	415.6	not DE		IPSC_vs_WDR19_wt	1.5	0.54	up	0	0	609	501
ENSG00000068903	SIRT2		2464	1937	2321	1727	2267	2288	2197	1999	2052	1169	2139	1974		2712.44	2208.46	2405.09	2163.7	1900.55	1896.79	1951.54	1630.86	1806.3	1862.21	1903.24	1786.11		WDR19_mut_vs_wt	1.1	0.137	up	0.0282	0.0542	2290	2020	1978.1	1978.1	1797.7	not DE		IPSC_vs_WDR19_wt	1.4	0.443	up	1e-10	4e-10	2460	2020
ENSG00000068912	ERLEC1		1072	1078	1247	1147	1781	1791	1552	2098	1778	1058	1890	1800		1180.09	1229.07	1292.18	1437.04	1493.11	1484.77	1378.6	1711.63	1565.11	1685.39	1681.69	1628.67		WDR19_mut_vs_wt	-1.1	-0.191	down	2.89e-05	9.33e-05	2100	1480	1654.5	1448.4	1654.5	not DE		IPSC_vs_WDR19_wt	-1.3	-0.422	down	0	0	2100	1480
ENSG00000068971	PPP2R5B		836	681	828	608	771	860	819	1278	1232	728	1305	1261		920.29	776.44	858	761.74	646.37	712.95	727.5	1042.64	1084.49	1159.7	1161.16	1140.98		WDR19_mut_vs_wt	-1.6	-0.652	down	0	0	1300	916	1117.8	712.1	1117.8	not DE		IPSC_vs_WDR19_wt	-1.3	-0.39	down	6.1e-09	2.63e-08	1300	916
ENSG00000068976	PYGM		36	31	34	37	50	62	63	122	121	50	95	92		39.63	35.34	35.23	46.36	41.92	51.4	55.96	99.53	106.51	79.65	84.53	83.24		WDR19_mut_vs_wt	-1.9	-0.899	down	2.36e-08	1.07e-07	122	63.3	90.7	48.9	90.7	not DE		IPSC_vs_WDR19_wt	-2.5	-1.32	down	0	1e-10	122	63.3
ENSG00000069011	PITX1		24	27	24	19	14	17	20	16	17	8	15	5		26.42	30.78	24.87	23.8	11.74	14.09	17.77	13.05	14.96	12.74	13.35	4.52		WDR19_mut_vs_wt	1.4	0.494	up	0.137	0.215	20	17.3	16.9	16.9	11.7	not DE		IPSC_vs_WDR19_wt	2.3	1.22	up	0.000352	0.000909	27	17.3
ENSG00000069020	MAST4		2136	1838	2156	1588	2280	2502	2558	1972	1884	971	1851	1882		2351.37	2095.58	2234.11	1989.55	1911.45	2074.2	2272.2	1608.83	1658.42	1546.8	1646.99	1702.87		WDR19_mut_vs_wt	1.3	0.335	up	4e-10	2.3e-09	2560	1920	2061.9	2061.9	1632.8	not DE		IPSC_vs_WDR19_wt	1.4	0.446	up	0	0	2160	1920
ENSG00000267440	LINC02594		6	8	7	50	76	103	71	69	71	32	62	67		6.6	9.12	7.25	62.64	63.72	85.39	63.07	56.29	62.5	50.98	55.17	60.62		WDR19_mut_vs_wt	1.2	0.265	up	0.116	0.187	103	48.6	68.7	68.7	57.1	not DE		IPSC_vs_WDR19_wt	-7.5	-2.91	down	0	0	71	48.6
ENSG00000069188	SDK2		1682	1574	1611	1935	2220	2689	2820	3637	3686	2086	3605	3159		1851.59	1794.58	1669.36	2424.3	1861.15	2229.23	2504.93	2967.2	3244.66	3322.99	3207.66	2858.32		WDR19_mut_vs_wt	-1.4	-0.469	down	1e-10	5e-10	3690	2490	3120.2	2254.9	3120.2	not DE		IPSC_vs_WDR19_wt	-1.8	-0.816	down	0	0	3690	2490
ENSG00000069248	NUP133		1487	1559	1679	1357	2206	2144	1873	2333	2022	1345	2112	2200		1636.93	1777.48	1739.83	1700.14	1849.41	1777.41	1663.74	1903.35	1779.9	2142.58	1879.22	1990.6		WDR19_mut_vs_wt	-1.1	-0.146	down	0.00662	0.0148	2330	1820	1939.1	1747.7	1939.1	not DE		IPSC_vs_WDR19_wt	-1.1	-0.171	down	0.00368	0.00802	2330	1820
ENSG00000069275	NUCKS1		13538	13757	15301	12813	20032	20708	18671	20040	17864	9738	17908	17264		14903	15684.9	15855.3	16053	16794	17167.3	16585	16349.4	15725	15512.6	15934.2	15620.8		WDR19_mut_vs_wt	1.1	0.073	up	0.0204	0.0408	20700	16000	16649.8	16649.8	15828.4	not DE		IPSC_vs_WDR19_wt	-1	-0.0323	down	0.349	0.442	20000	16000
ENSG00000069329	VPS35		3785	3822	4182	3996	6508	6460	5454	5848	5188	3024	5365	5435		4166.64	4357.62	4333.51	5006.46	5456.02	5355.45	4844.64	4771.02	4566.81	4817.22	4773.68	4917.69		WDR19_mut_vs_wt	1.1	0.116	up	0.00459	0.0106	6510	4780	5165.6	5165.6	4769.3	not DE		IPSC_vs_WDR19_wt	-1.1	-0.154	down	0.000643	0.0016	5850	4780
ENSG00000069345	DNAJA2		1724	1741	1892	1682	2654	2571	2338	2823	2407	1488	2482	2524		1897.83	1984.99	1960.55	2107.32	2225	2131.4	2076.78	2303.11	2118.8	2370.38	2208.44	2283.76		WDR19_mut_vs_wt	-1.1	-0.0773	down	0.0631	0.111	2820	2140	2256.9	2135.1	2256.9	not DE		IPSC_vs_WDR19_wt	-1.2	-0.21	down	5.15e-06	1.67e-05	2820	2140
ENSG00000069399	BCL3		3435	3507	3742	4394	5429	5599	5043	4279	4603	2074	4229	3871		3781.35	3998.48	3877.57	5505.1	4551.44	4641.67	4479.56	3490.97	4051.86	3303.87	3762.88	3502.55		WDR19_mut_vs_wt	1.3	0.402	up	4e-10	2e-09	5600	4080	4794.4	4794.4	3622.4	not DE		IPSC_vs_WDR19_wt	1.1	0.1	up	0.154	0.225	4600	4080
ENSG00000069424	KCNAB2		674	595	672	303	402	443	453	611	630	336	653	611		741.96	678.38	696.35	379.62	337.02	367.25	402.39	498.48	554.57	535.25	581.03	552.84		WDR19_mut_vs_wt	-1.5	-0.554	down	0	0	653	527	544.4	371.6	544.4	not DE		IPSC_vs_WDR19_wt	1.3	0.374	up	1.48e-07	5.59e-07	674	527
ENSG00000069431	ABCC9		958	917	978	974	1575	1448	1671	664	630	342	573	592		1054.59	1045.51	1013.43	1220.29	1320.41	1200.42	1484.3	541.72	554.57	544.8	509.84	535.65		WDR19_mut_vs_wt	2.4	1.28	up	0	0	1670	919	1306.4	1306.4	537.3	DE		IPSC_vs_WDR19_wt	1.9	0.95	up	0	0	978	919
ENSG00000069482	GAL		33	53	60	78	135	113	86	64	64	27	52	65		36.33	60.43	62.17	97.72	113.18	93.68	76.39	52.21	56.34	43.01	46.27	58.81		WDR19_mut_vs_wt	1.8	0.878	up	2.31e-07	9.44e-07	135	66.4	95.2	95.2	51.3	not DE		IPSC_vs_WDR19_wt	1	0.0331	up	0.87	0.905	65	66.4
ENSG00000069493	CLEC2D		511	478	524	367	467	469	467	535	511	277	463	486		562.52	544.99	542.98	459.8	391.51	388.81	414.82	436.47	449.82	441.26	411.97	439.74		WDR19_mut_vs_wt	-1.1	-0.0821	down	0.217	0.314	535	457	435.9	413.7	435.9	not DE		IPSC_vs_WDR19_wt	1.3	0.337	up	2.05e-06	6.93e-06	535	457
ENSG00000069509	FUNDC1		333	327	407	487	776	806	689	820	716	451	782	806		366.58	372.83	421.75	610.15	650.56	668.19	612.02	668.99	630.27	718.44	695.81	729.28		WDR19_mut_vs_wt	-1.1	-0.111	down	0.0759	0.13	820	595	688.6	635.2	688.6	not DE		IPSC_vs_WDR19_wt	-1.8	-0.826	down	0	0	820	595
ENSG00000069535	MAOB		168	124	144	198	234	294	263	99	81	41	84	96		184.94	141.38	149.22	248.07	196.18	243.73	233.62	80.77	71.3	65.31	74.74	86.86		WDR19_mut_vs_wt	3	1.59	up	0	0	294	148	230.4	230.4	75.8	DE		IPSC_vs_WDR19_wt	2.1	1.05	up	0	0	168	148
ENSG00000069667	RORA		306	318	288	247	400	341	336	364	323	170	291	275		336.85	362.57	298.43	309.46	335.34	282.69	298.46	296.97	284.33	270.81	258.93	248.83		WDR19_mut_vs_wt	1.1	0.17	up	0.0453	0.0826	400	299	306.5	306.5	272	not DE		IPSC_vs_WDR19_wt	1.2	0.287	up	0.00208	0.00475	364	299
ENSG00000215644	GCGR		20	21	18	10	18	22	13	124	124	89	138	116		22.02	23.94	18.65	12.53	15.09	18.24	11.55	101.16	109.15	141.78	122.79	104.96		WDR19_mut_vs_wt	-7.9	-2.98	down	0	0	138	58.5	116	14.4	116	DE		IPSC_vs_WDR19_wt	-5.4	-2.42	down	0	0	138	58.5
ENSG00000069702	TGFBR3		719	648	657	757	1226	1392	1032	742	765	414	769	798		791.5	738.81	680.8	948.42	1027.82	1153.99	916.7	605.35	673.4	659.5	684.24	722.05		WDR19_mut_vs_wt	1.5	0.599	up	0	0	1390	800	1011.7	1011.7	668.9	not DE		IPSC_vs_WDR19_wt	1.1	0.139	up	0.0867	0.137	798	800
ENSG00000108231	LGI1		14	10	7	15	25	24	27	226	196	102	154	198		15.41	11.4	7.25	18.79	20.96	19.9	23.98	184.38	172.53	162.49	137.03	179.15		WDR19_mut_vs_wt	-7.9	-2.99	down	0	0	226	79.4	167.1	20.9	167.1	DE		IPSC_vs_WDR19_wt	-15	-3.89	down	0	0	226	79.4
ENSG00000069849	ATP1B3		1214	1287	1366	1701	2944	2746	2390	2826	2423	1524	2771	2519		1336.41	1467.36	1415.49	2131.13	2468.12	2276.48	2122.97	2305.56	2132.88	2427.73	2465.58	2279.24		WDR19_mut_vs_wt	-1	-0.0434	down	0.433	0.544	2940	2070	2322.2	2249.7	2322.2	not DE		IPSC_vs_WDR19_wt	-1.6	-0.722	down	0	0	2830	2070
ENSG00000069869	NEDD4		1020	1071	1181	1233	1955	1936	1694	1394	1277	661	1227	1280		1122.85	1221.09	1223.79	1544.79	1638.99	1604.98	1504.73	1137.28	1124.1	1052.97	1091.76	1158.17		WDR19_mut_vs_wt	1.4	0.497	up	0	0	1960	1290	1573.4	1573.4	1112.9	not DE		IPSC_vs_WDR19_wt	1.1	0.0925	up	0.0819	0.131	1390	1290
ENSG00000069943	PIGB		169	150	167	193	284	285	276	221	163	119	184	179		186.04	171.02	173.05	241.8	238.09	236.27	245.16	180.3	143.48	189.57	163.72	161.96		WDR19_mut_vs_wt	1.4	0.529	up	1.25e-08	5.79e-08	285	194	240.3	240.3	167.8	not DE		IPSC_vs_WDR19_wt	1.1	0.0855	up	0.428	0.522	221	194
ENSG00000069956	MAPK6		2458	2559	2800	3172	5030	5045	4288	5075	4408	2726	4674	4856		2705.84	2917.62	2901.44	3974.09	4216.93	4182.39	3808.91	4140.38	3880.21	4342.51	4158.84	4393.8		WDR19_mut_vs_wt	-1	-0.047	down	0.307	0.416	5080	3800	4183.1	4045.6	4183.1	not DE		IPSC_vs_WDR19_wt	-1.5	-0.557	down	0	0	5080	3800
ENSG00000069966	GNB5		472	478	572	389	545	605	571	693	662	407	677	568		519.59	544.99	592.72	487.37	456.9	501.56	507.2	565.38	582.74	648.35	602.38	513.94		WDR19_mut_vs_wt	-1.2	-0.248	down	0.000373	0.00104	693	544	582.6	488.3	582.6	not DE		IPSC_vs_WDR19_wt	-1	-0.069	down	0.366	0.46	693	544
ENSG00000069974	RAB27A		989	984	1080	862	1362	1326	1244	1224	1098	673	1103	1057		1088.72	1121.9	1119.13	1079.97	1141.84	1099.28	1105.01	998.59	966.53	1072.09	981.43	956.39		WDR19_mut_vs_wt	1.1	0.16	up	0.000576	0.00155	1360	1060	1106.5	1106.5	995	not DE		IPSC_vs_WDR19_wt	1.1	0.163	up	0.00151	0.00352	1220	1060
ENSG00000069998	HDHD5		1330	1200	1338	1162	1724	1767	1596	1663	1592	759	1500	1520		1464.1	1368.17	1386.47	1455.83	1445.33	1464.87	1417.68	1356.74	1401.38	1209.08	1334.67	1375.32		WDR19_mut_vs_wt	1.1	0.109	up	0.0181	0.0366	1770	1390	1445.9	1445.9	1335.4	not DE		IPSC_vs_WDR19_wt	1	0.0691	up	0.176	0.251	1660	1390
ENSG00000070010	UFD1		1733	1544	1839	1635	2541	2459	2220	2220	1913	1109	1919	1948		1907.74	1760.38	1905.63	2048.44	2130.26	2038.55	1971.97	1811.16	1683.95	1766.63	1707.49	1762.59		WDR19_mut_vs_wt	1.2	0.23	up	5.26e-08	2.3e-07	2540	1870	2047.3	2047.3	1746.4	not DE		IPSC_vs_WDR19_wt	1.1	0.0902	up	0.0542	0.0908	2220	1870
ENSG00000070018	LRP6		2600	2800	2964	2038	3189	3246	3212	3440	3036	1767	3069	3097		2862.16	3192.4	3071.38	2553.34	2673.52	2690.99	2853.13	2806.48	2672.48	2814.82	2730.74	2802.22		WDR19_mut_vs_wt	-1	-0.0366	down	0.393	0.506	3440	2810	2765.4	2692.7	2765.4	not DE		IPSC_vs_WDR19_wt	1.1	0.138	up	0.00311	0.00687	3440	2810
ENSG00000165462	PHOX2A		77	97	95	63	53	66	74	581	529	308	538	498		84.76	110.59	98.44	78.93	44.43	54.72	65.73	474	465.66	490.64	478.7	450.6		WDR19_mut_vs_wt	-7.9	-2.98	down	0	0	581	241	471.9	61	471.9	DE		IPSC_vs_WDR19_wt	-4.8	-2.27	down	0	0	581	241
ENSG00000070031	SCT		21	18	16	4	6	5	9	27	19	16	17	26		23.12	20.52	16.58	5.01	5.03	4.15	7.99	22.03	16.73	25.49	15.13	23.53		WDR19_mut_vs_wt	-3.7	-1.87	down	1.25e-06	4.73e-06	27	15.4	20.6	5.5	20.6	not DE		IPSC_vs_WDR19_wt	-1	-0.0186	down	0.955	0.968	27	15.4
ENSG00000070047	PHRF1		3149	3010	3510	2943	4101	4328	4373	4043	3905	2014	3965	3889		3466.51	3431.83	3637.16	3687.19	3438.1	3587.99	3884.42	3298.43	3437.43	3208.29	3527.98	3518.84		WDR19_mut_vs_wt	1.1	0.101	up	0.0213	0.0424	4370	3510	3649.4	3649.4	3398.2	not DE		IPSC_vs_WDR19_wt	1	0.0463	up	0.337	0.43	4040	3510
ENSG00000070061	ELP1		2399	2323	2608	1713	2652	2752	2567	3255	2982	1710	3041	2954		2640.89	2648.55	2702.49	2146.16	2223.32	2281.45	2280.2	2655.55	2624.95	2724.02	2705.82	2672.83		WDR19_mut_vs_wt	-1.2	-0.259	down	0	0	3260	2530	2676.6	2232.8	2676.6	not DE		IPSC_vs_WDR19_wt	-1	-0.00565	down	0.88	0.912	3260	2530
ENSG00000070081	NUCB2		919	788	1057	1035	1684	1579	1455	1603	1374	790	1479	1311		1011.66	898.43	1095.29	1296.72	1411.79	1309.02	1292.44	1307.79	1209.48	1258.47	1315.99	1186.22		WDR19_mut_vs_wt	1.1	0.081	up	0.155	0.237	1680	1220	1327.5	1327.5	1255.6	not DE		IPSC_vs_WDR19_wt	-1.3	-0.325	down	3.9e-07	1.42e-06	1600	1220
ENSG00000070087	PFN2		6360	6145	6727	5614	8446	8512	7420	8741	7828	4517	8185	7886		7001.27	7006.18	6970.71	7033.6	7080.76	7056.59	6590.99	7131.24	6890.71	7195.56	7282.86	7135.4		WDR19_mut_vs_wt	-1	-0.0382	down	0.227	0.326	8740	7030	7127.2	6940.5	7127.2	not DE		IPSC_vs_WDR19_wt	-1	-0.0272	down	0.431	0.525	8740	7030
ENSG00000070159	PTPN3		748	767	876	1318	2097	1955	1912	3783	3439	1818	3384	3440		823.42	874.49	907.74	1651.28	1758.03	1620.73	1698.38	3086.32	3027.23	2896.07	3011.02	3112.58		WDR19_mut_vs_wt	-1.8	-0.848	down	0	0	3780	2040	3026.6	1682.1	3026.6	not DE		IPSC_vs_WDR19_wt	-3.5	-1.8	down	0	0	3780	2040
ENSG00000070182	SPTB		444	549	569	659	831	919	1035	1598	1488	959	1566	1373		488.77	625.94	589.61	825.64	696.67	761.87	919.36	1303.71	1309.83	1527.68	1393.4	1242.32		WDR19_mut_vs_wt	-1.7	-0.758	down	0	0	1600	974	1355.4	800.9	1355.4	not DE		IPSC_vs_WDR19_wt	-2.4	-1.25	down	0	0	1600	974
ENSG00000070190	DAPP1		85	120	149	70	107	94	113	145	113	38	104	87		93.57	136.82	154.4	87.7	89.7	77.93	100.37	118.3	99.47	60.53	92.54	78.72		WDR19_mut_vs_wt	-1	-0.0391	down	0.818	0.873	145	99.2	89.9	88.9	89.9	not DE		IPSC_vs_WDR19_wt	1.4	0.491	up	0.00664	0.0138	149	99.2
ENSG00000070193	FGF10		107	110	159	134	191	173	201	381	336	163	326	300		117.79	125.42	164.76	167.88	160.13	143.42	178.54	310.83	295.77	259.66	290.07	271.45		WDR19_mut_vs_wt	-1.8	-0.824	down	0	0	381	207	285.6	162.5	285.6	not DE		IPSC_vs_WDR19_wt	-2.1	-1.07	down	0	0	381	207
ENSG00000070214	SLC44A1		2202	2021	2310	1647	2384	2452	2445	2262	2024	1074	2026	1983		2424.03	2304.23	2393.69	2063.47	1998.64	2032.75	2171.83	1845.43	1781.66	1710.88	1802.7	1794.26		WDR19_mut_vs_wt	1.2	0.207	up	2.45e-07	1e-06	2450	2030	2066.7	2066.7	1787	not DE		IPSC_vs_WDR19_wt	1.3	0.407	up	0	0	2310	2030
ENSG00000070269	TMEM260		915	795	892	684	1071	1082	1022	1077	970	553	913	1021		1007.26	906.41	924.32	856.96	897.88	897	907.82	878.66	853.86	880.93	812.37	923.82		WDR19_mut_vs_wt	1	0.0355	up	0.503	0.61	1080	896	889.9	889.9	869.9	not DE		IPSC_vs_WDR19_wt	1.1	0.122	up	0.0362	0.0637	1080	896
ENSG00000070366	SMG6		1292	1342	1453	1024	1355	1489	1639	1289	1235	679	1230	1211		1422.27	1530.07	1505.64	1282.94	1135.97	1234.41	1455.88	1051.62	1087.13	1081.64	1094.43	1095.74		WDR19_mut_vs_wt	1.2	0.239	up	8.51e-05	0.000259	1640	1250	1277.3	1277.3	1082.1	not DE		IPSC_vs_WDR19_wt	1.4	0.458	up	0	0	1450	1250
ENSG00000070367	EXOC5		1906	2003	2156	1844	3201	2910	2588	2946	2592	1479	2620	2808		2098.18	2283.71	2234.11	2310.29	2683.58	2412.44	2298.85	2403.46	2281.65	2356.04	2331.23	2540.73		WDR19_mut_vs_wt	1	0.0271	up	0.601	0.698	3200	2350	2426.3	2426.3	2382.6	not DE		IPSC_vs_WDR19_wt	-1.1	-0.112	down	0.0495	0.0839	2950	2350
ENSG00000070371	CLTCL1		386	406	439	223	343	351	367	405	394	208	372	361		424.92	462.9	454.9	279.39	287.56	290.98	326	330.41	346.82	331.34	331	326.64		WDR19_mut_vs_wt	-1.1	-0.168	down	0.0217	0.043	405	349	333.2	296	333.2	not DE		IPSC_vs_WDR19_wt	1.3	0.425	up	3.13e-08	1.27e-07	439	349
ENSG00000070388	FGF22		17	14	7	7	14	5	7	7	3	2	4	3		18.71	15.96	7.25	8.77	11.74	4.15	6.22	5.71	2.64	3.19	3.56	2.71		WDR19_mut_vs_wt	2.1	1.08	up	0.0413	0.0761	14	7.6	7.7	7.7	3.6	not DE		IPSC_vs_WDR19_wt	3.8	1.94	up	0.000328	0.000852	17	7.6
ENSG00000070404	FSTL3		1226	1226	1340	1093	1292	1542	1238	2120	2084	1081	1969	1798		1349.62	1397.81	1388.55	1369.38	1083.16	1278.34	1099.68	1729.58	1834.47	1722.03	1751.98	1626.86		WDR19_mut_vs_wt	-1.4	-0.525	down	0	0	2120	1470	1733	1207.6	1733	not DE		IPSC_vs_WDR19_wt	-1.3	-0.33	down	1.56e-06	5.34e-06	2120	1470
ENSG00000070413	DGCR2		5099	4723	5427	4519	6464	6290	6353	5586	5682	2740	5232	5561		5613.13	5384.89	5623.62	5661.71	5419.13	5214.52	5643.2	4557.27	5001.66	4364.81	4655.34	5031.7		WDR19_mut_vs_wt	1.2	0.214	up	2.76e-06	1.01e-05	6460	5180	5484.6	5484.6	4722.2	not DE		IPSC_vs_WDR19_wt	1.2	0.229	up	4.26e-06	1.39e-05	5680	5180
ENSG00000070423	RNF126		2161	1990	2199	2211	3132	3181	2915	3526	3384	1767	3255	3286		2378.89	2268.88	2278.67	2770.09	2625.73	2637.1	2589.32	2876.65	2978.82	2814.82	2896.24	2973.23		WDR19_mut_vs_wt	-1.1	-0.134	down	0.00019	0.000553	3530	2670	2908	2655.6	2908	not DE		IPSC_vs_WDR19_wt	-1.3	-0.334	down	0	0	3530	2670
ENSG00000070444	MNT		1460	1388	1459	1454	1667	1917	1964	2027	2036	979	1885	1661		1607.21	1582.52	1511.86	1821.67	1397.54	1589.23	1744.57	1653.7	1792.22	1559.54	1677.24	1502.9		WDR19_mut_vs_wt	-1	-0.00233	down	0.973	0.982	2040	1620	1638.3	1638.3	1637.1	not DE		IPSC_vs_WDR19_wt	-1	-0.0643	down	0.395	0.489	2040	1620
ENSG00000070476	ZXDC		1367	1369	1484	1380	2032	2001	2066	1613	1559	763	1452	1545		1504.83	1560.86	1537.76	1728.96	1703.54	1658.86	1835.17	1315.95	1372.33	1215.46	1291.96	1397.94		WDR19_mut_vs_wt	1.3	0.389	up	0	0	2070	1510	1731.6	1731.6	1318.7	not DE		IPSC_vs_WDR19_wt	1.2	0.214	up	4.95e-05	0.000143	1610	1510
ENSG00000070495	JMJD6		585	548	653	389	701	664	585	828	769	424	786	808		643.99	624.8	676.66	487.37	587.69	550.47	519.64	675.51	676.92	675.43	699.37	731.09		WDR19_mut_vs_wt	-1.3	-0.362	down	3.7e-09	1.79e-08	828	629	691.7	536.3	691.7	not DE		IPSC_vs_WDR19_wt	-1.1	-0.0934	down	0.162	0.234	828	629
ENSG00000070501	POLB		519	465	512	359	547	550	497	684	606	361	598	599		571.33	530.17	530.55	449.78	458.58	455.96	441.47	558.03	533.44	575.07	532.09	541.99		WDR19_mut_vs_wt	-1.2	-0.276	down	3.87e-06	1.39e-05	684	515	548.1	451.4	548.1	not DE		IPSC_vs_WDR19_wt	-1	-0.00719	down	0.912	0.936	684	515
ENSG00000070526	ST6GALNAC1		22	24	16	20	42	27	34	23	27	18	26	29		24.22	27.36	16.58	25.06	35.21	22.38	30.2	18.76	23.77	28.67	23.13	26.24		WDR19_mut_vs_wt	1.2	0.255	up	0.305	0.414	42	25.1	28.2	28.2	24.1	not DE		IPSC_vs_WDR19_wt	-1.1	-0.0716	down	0.804	0.854	29	25.1
ENSG00000070540	WIPI1		315	307	349	340	464	522	475	815	694	486	769	745		346.76	350.02	361.64	425.97	389	432.75	421.93	664.91	610.9	774.2	684.24	674.09		WDR19_mut_vs_wt	-1.6	-0.701	down	0	0	815	511	681.7	417.4	681.7	not DE		IPSC_vs_WDR19_wt	-1.9	-0.942	down	0	0	815	511
ENSG00000070601	FRMPD1		15	28	23	20	12	23	19	5	6	0	9	3		16.51	31.92	23.83	25.06	10.06	19.07	16.88	4.08	5.28	0	8.01	2.71		WDR19_mut_vs_wt	4	2.01	up	4.87e-06	1.73e-05	23	13.6	17.8	17.8	4	not DE		IPSC_vs_WDR19_wt	5.5	2.47	up	7.1e-08	2.77e-07	28	13.6
ENSG00000070610	GBA2		3338	3270	3581	3009	4739	4550	4370	5562	5300	3029	5357	5433		3674.57	3728.27	3710.74	3769.88	3972.97	3772.03	3881.75	4537.69	4665.4	4825.18	4766.56	4915.88		WDR19_mut_vs_wt	-1.2	-0.3	down	0	0	5560	4190	4742.1	3849.2	4742.1	not DE		IPSC_vs_WDR19_wt	-1.3	-0.355	down	0	0	5560	4190
ENSG00000070614	NDST1		7554	7492	8131	7312	10433	10882	11001	9141	9098	4819	8874	8787		8315.66	8541.95	8425.58	9160.96	8746.57	9021.36	9771.89	7457.58	8008.65	7676.65	7895.92	7950.64		WDR19_mut_vs_wt	1.2	0.234	up	3e-10	1.6e-09	11000	8410	9175.2	9175.2	7797.9	not DE		IPSC_vs_WDR19_wt	1.1	0.112	up	0.00604	0.0126	9140	8410
ENSG00000070669	ASNS		143	190	199	137	173	198	160	249	236	111	213	207		157.42	216.63	206.21	171.64	145.04	164.15	142.12	203.14	207.74	176.82	189.52	187.3		WDR19_mut_vs_wt	-1.3	-0.322	down	0.00246	0.00594	249	181	192.9	155.7	192.9	not DE		IPSC_vs_WDR19_wt	-1	-0.00316	down	0.978	0.985	249	181
ENSG00000070718	AP3M2		788	750	829	596	921	963	872	1156	962	552	946	905		867.45	855.11	859.03	746.71	772.13	798.34	774.57	943.11	846.81	879.33	841.73	818.86		WDR19_mut_vs_wt	-1.1	-0.162	down	0.00247	0.00597	1160	834	866	772.9	866	not DE		IPSC_vs_WDR19_wt	-1	-0.00894	down	0.879	0.911	1160	834
ENSG00000070729	CNGB1		14	12	19	27	20	25	25	12	15	5	13	14		15.41	13.68	19.69	33.83	16.77	20.73	22.21	9.79	13.2	7.96	11.57	12.67		WDR19_mut_vs_wt	2	1.03	up	0.00113	0.0029	27	16.5	23.4	23.4	11	not DE		IPSC_vs_WDR19_wt	1.5	0.538	up	0.139	0.206	19	16.5
ENSG00000138435	CHRNA1		23	15	17	132	249	182	214	85	72	21	72	70		25.32	17.1	17.62	165.38	208.75	150.88	190.09	69.35	63.38	33.45	64.06	63.34		WDR19_mut_vs_wt	3	1.57	up	0	0	249	89.1	178.8	178.8	58.7	DE		IPSC_vs_WDR19_wt	-3	-1.59	down	2e-10	7e-10	85	89.1
ENSG00000100078	PLA2G3		8	13	15	14	20	25	25	195	180	88	167	171		8.81	14.82	15.54	17.54	16.77	20.73	22.21	159.09	158.45	140.18	148.59	154.72		WDR19_mut_vs_wt	-7.9	-2.98	down	0	0	195	73.1	152.2	19.3	152.2	DE		IPSC_vs_WDR19_wt	-12	-3.55	down	0	0	195	73.1
ENSG00000070756	PABPC1		25647	24742	26880	23782	32812	34354	31495	36143	35800	18835	35678	33437		28233	28209.4	27853.8	29795.7	27508.1	28480	27976.2	29486.8	31513.5	30004.1	31745.6	30254.4		WDR19_mut_vs_wt	-1.1	-0.106	down	0.00139	0.00352	36100	29300	30600.9	28440	30600.9	not DE		IPSC_vs_WDR19_wt	-1.1	-0.123	down	0.000655	0.00162	36100	29300
ENSG00000070759	TESK2		326	266	300	185	279	263	227	417	349	242	388	361		358.87	303.28	310.87	231.78	233.9	218.03	201.64	340.2	307.21	385.5	345.24	326.64		WDR19_mut_vs_wt	-1.5	-0.617	down	0	0	417	297	341	221.3	341	not DE		IPSC_vs_WDR19_wt	-1	-0.063	down	0.489	0.581	417	297
ENSG00000070761	CFAP20		1216	1071	1163	1074	1650	1599	1441	1780	1561	863	1503	1556		1338.61	1221.09	1205.13	1345.58	1383.29	1325.6	1280	1452.19	1374.09	1374.76	1337.34	1407.9		WDR19_mut_vs_wt	-1	-0.06	down	0.199	0.292	1780	1340	1389.3	1333.6	1389.3	not DE		IPSC_vs_WDR19_wt	-1.1	-0.148	down	0.0044	0.00944	1780	1340
ENSG00000070770	CSNK2A2		985	1040	1135	922	1267	1350	1295	1427	1128	714	1207	1218		1084.32	1185.75	1176.12	1155.14	1062.2	1119.17	1150.31	1164.2	992.94	1137.4	1073.97	1102.07		WDR19_mut_vs_wt	1	0.0363	up	0.504	0.611	1430	1120	1121.7	1121.7	1094.1	not DE		IPSC_vs_WDR19_wt	1.1	0.072	up	0.228	0.313	1430	1120
ENSG00000070778	PTPN21		1356	1336	1418	1578	2198	2384	2280	1418	1319	712	1285	1319		1492.72	1523.23	1469.37	1977.02	1842.71	1976.38	2025.26	1156.86	1161.07	1134.21	1143.37	1193.46		WDR19_mut_vs_wt	1.7	0.754	up	0	0	2380	1510	1955.3	1955.3	1157.8	not DE		IPSC_vs_WDR19_wt	1.3	0.367	up	0	0	1420	1510
ENSG00000070785	EIF2B3		511	440	485	470	675	698	610	712	687	360	710	667		562.52	501.66	502.57	588.85	565.89	578.65	541.85	580.88	604.74	573.48	631.74	603.51		WDR19_mut_vs_wt	-1.1	-0.0789	down	0.183	0.274	712	570	598.9	568.8	598.9	not DE		IPSC_vs_WDR19_wt	-1.1	-0.201	down	0.00271	0.00607	712	570
ENSG00000233854	POU6F2-AS2		5	3	7	41	56	47	53	30	18	9	30	14		5.5	3.42	7.25	51.37	46.95	38.96	47.08	24.48	15.84	14.34	26.69	12.67		WDR19_mut_vs_wt	2.4	1.26	up	6.91e-07	2.69e-06	56	24.5	46.1	46.1	18.8	DE		IPSC_vs_WDR19_wt	-3.5	-1.82	down	4.64e-05	0.000135	30	24.5
ENSG00000070814	TCOF1		4768	4626	4946	4014	5539	5930	5851	6170	5904	3201	5904	5781		5248.75	5274.3	5125.19	5029.01	4643.65	4916.07	5197.29	5033.72	5197.08	5099.18	5253.27	5230.76		WDR19_mut_vs_wt	-1	-0.0625	down	0.0845	0.143	6170	5100	5162.8	4946.5	5162.8	not DE		IPSC_vs_WDR19_wt	1	0.0145	up	0.715	0.782	6170	5100
ENSG00000070831	CDC42		450	457	501	338	625	600	508	590	532	323	567	551		495.37	521.05	519.15	423.47	523.97	497.41	451.24	481.34	468.3	514.54	504.51	498.55		WDR19_mut_vs_wt	-1	-0.0479	down	0.48	0.588	625	492	493.4	474	493.4	not DE		IPSC_vs_WDR19_wt	1	0.0562	up	0.451	0.544	590	492
ENSG00000070882	OSBPL3		323	363	359	534	893	844	826	897	783	445	722	801		355.57	413.87	372.01	669.03	748.65	699.69	733.71	731.81	689.25	708.88	642.42	724.76		WDR19_mut_vs_wt	1	0.0307	up	0.613	0.708	897	624	712.8	712.8	699.4	not DE		IPSC_vs_WDR19_wt	-1.8	-0.879	down	0	0	897	624
ENSG00000104888	SLC17A7		29	23	27	12	10	26	22	120	122	114	165	123		31.92	26.22	27.98	15.03	8.38	21.55	19.54	97.9	107.39	181.6	146.81	111.29		WDR19_mut_vs_wt	-7.9	-2.98	down	0	0	165	66.3	129	16.1	129	DE		IPSC_vs_WDR19_wt	-4.4	-2.15	down	0	0	165	66.3
ENSG00000070915	SLC12A3		1	1	0	6	4	5	2	4	4	1	4	2		1.1	1.14	0	7.52	3.35	4.15	1.78	3.26	3.52	1.59	3.56	1.81		WDR19_mut_vs_wt	1.4	0.516	up	0.459	0.569	6	2.7	4.2	4.2	2.7	not DE		IPSC_vs_WDR19_wt	-3.9	-1.96	down	0.103	0.16	4	2.7
ENSG00000070950	RAD18		611	565	665	660	1066	1029	970	1014	885	503	945	925		672.61	644.18	689.09	826.89	893.69	853.06	861.62	827.26	779.03	801.28	840.84	836.96		WDR19_mut_vs_wt	1.1	0.0726	up	0.15	0.232	1070	794	858.8	858.8	817.1	not DE		IPSC_vs_WDR19_wt	-1.2	-0.29	down	6.26e-07	2.23e-06	1010	794
ENSG00000070961	ATP2B1		2228	2108	2410	2374	3506	3588	3561	2490	2214	1249	2311	2476		2452.65	2403.42	2497.31	2974.31	2939.28	2974.51	3163.14	2031.44	1948.91	1989.65	2056.28	2240.33		WDR19_mut_vs_wt	1.5	0.552	up	0	0	3590	2470	3012.8	3012.8	2053.3	not DE		IPSC_vs_WDR19_wt	1.2	0.255	up	2.08e-07	7.75e-07	2490	2470
ENSG00000266524	GDF10		18	62	45	32	64	42	56	392	392	202	378	439		19.81	70.69	46.63	40.09	53.65	34.82	49.74	319.81	345.06	321.79	336.34	397.22		WDR19_mut_vs_wt	-7.7	-2.95	down	0	0	439	170	344	44.6	344	DE		IPSC_vs_WDR19_wt	-7.5	-2.91	down	0	0	439	170
ENSG00000071051	NCK2		3081	2861	3234	2714	3519	3540	3733	4066	3944	2233	4066	3623		3391.65	3261.95	3351.16	3400.28	2950.18	2934.72	3315.92	3317.2	3471.76	3557.16	3617.85	3278.16		WDR19_mut_vs_wt	-1.1	-0.131	down	0.00912	0.0198	4070	3320	3448.4	3150.3	3448.4	not DE		IPSC_vs_WDR19_wt	-1	-0.0475	down	0.387	0.482	4070	3320
ENSG00000071054	MAP4K4		13054	12232	13928	11448	17433	17990	17521	15157	13859	7872	14344	13876		14370.2	13946.2	14432.6	14342.8	14615.1	14914	15563.4	12365.7	12199.6	12540.1	12763	12555.3		WDR19_mut_vs_wt	1.2	0.252	up	0	0	18000	13700	14858.8	14858.8	12484.7	not DE		IPSC_vs_WDR19_wt	1.1	0.191	up	1.47e-08	6.1e-08	15200	13700
ENSG00000188916	INSYN2A		401	380	462	9	14	13	15	118	120	64	71	101		441.43	433.25	478.74	11.28	11.74	10.78	13.32	96.27	105.63	101.95	63.17	91.39		WDR19_mut_vs_wt	-7.7	-2.95	down	0	0	120	155	91.7	11.8	91.7	DE		IPSC_vs_WDR19_wt	5	2.31	up	0	0	462	155
ENSG00000071082	RPL31		5650	5178	6031	4797	7641	7516	6541	9768	7825	4919	8535	8336		6219.68	5903.66	6249.5	6010	6405.88	6230.89	5810.19	7969.11	6888.07	7835.95	7594.28	7542.57		WDR19_mut_vs_wt	-1.2	-0.307	down	0	1e-10	9770	6720	7566	6114.2	7566	not DE		IPSC_vs_WDR19_wt	-1.2	-0.305	down	9e-10	4e-09	9770	6720
ENSG00000071127	WDR1		6930	7101	7932	8369	11648	11907	11394	9526	8952	4605	8812	9110		7628.75	8096.15	8219.37	10485.2	9765.17	9871.11	10121	7771.67	7880.13	7335.75	7840.75	8242.9		WDR19_mut_vs_wt	1.3	0.363	up	0	0	11900	8600	10060.6	10060.6	7814.2	not DE		IPSC_vs_WDR19_wt	1	0.0297	up	0.488	0.58	9530	8600
ENSG00000071189	SNX13		1168	1243	1228	928	1630	1596	1482	1827	1646	937	1646	1709		1285.77	1417.2	1272.49	1162.66	1366.52	1323.11	1316.42	1490.54	1448.92	1492.64	1464.58	1546.33		WDR19_mut_vs_wt	-1.1	-0.2	down	0.000108	0.000323	1830	1380	1488.6	1292.2	1488.6	not DE		IPSC_vs_WDR19_wt	-1.1	-0.168	down	0.00311	0.00686	1830	1380
ENSG00000071205	ARHGAP10		805	735	838	634	967	875	836	1101	1025	485	954	931		886.17	838	868.36	794.32	810.69	725.39	742.6	898.24	902.27	772.6	848.85	842.39		WDR19_mut_vs_wt	-1.1	-0.158	down	0.00536	0.0122	1100	827	852.9	768.2	852.9	not DE		IPSC_vs_WDR19_wt	1	0.0131	up	0.833	0.877	1100	827
ENSG00000071242	RPS6KA2		1459	1282	1435	1195	1734	1691	1688	1964	1905	942	1882	1818		1606.11	1461.66	1486.99	1497.18	1453.71	1401.87	1499.4	1602.31	1676.9	1500.6	1674.57	1644.96		WDR19_mut_vs_wt	-1.1	-0.152	down	0.00112	0.00289	1960	1540	1619.9	1463	1619.9	not DE		IPSC_vs_WDR19_wt	-1.1	-0.0969	down	0.0582	0.0967	1960	1540
ENSG00000071243	ING3		650	647	765	704	1105	1127	1031	843	712	380	719	784		715.54	737.67	792.72	882.02	926.38	934.3	915.81	687.75	626.75	605.34	639.75	709.38		WDR19_mut_vs_wt	1.4	0.481	up	0	0	1130	764	914.6	914.6	653.8	not DE		IPSC_vs_WDR19_wt	1.1	0.191	up	0.00284	0.00633	843	764
ENSG00000071246	VASH1		2712	2797	3015	2351	3176	3358	3380	4683	4576	2675	4501	4178		2985.45	3188.98	3124.23	2945.49	2662.62	2783.84	3002.36	3820.57	4028.09	4261.26	4004.91	3780.33		WDR19_mut_vs_wt	-1.4	-0.481	down	0	0	4680	3380	3979	2848.6	3979	not DE		IPSC_vs_WDR19_wt	-1.3	-0.359	down	0	0	4680	3380
ENSG00000071282	LMCD1		866	954	955	946	1263	1318	1175	1409	1314	792	1323	1275		953.32	1087.7	989.6	1185.21	1058.84	1092.64	1043.72	1149.52	1156.67	1261.65	1177.18	1153.64		WDR19_mut_vs_wt	-1.1	-0.107	down	0.0443	0.0809	1410	1110	1179.7	1095.1	1179.7	not DE		IPSC_vs_WDR19_wt	-1.2	-0.221	down	0.000192	0.000513	1410	1110
ENSG00000071462	BUD23		2186	1987	2339	2042	3057	3095	2746	2826	2621	1403	2504	2348		2406.41	2265.46	2423.74	2558.35	2562.85	2565.81	2439.2	2305.56	2307.17	2234.97	2228.01	2124.51		WDR19_mut_vs_wt	1.1	0.176	up	8.82e-06	3.03e-05	3100	2370	2531.6	2531.6	2240	not DE		IPSC_vs_WDR19_wt	1.1	0.0785	up	0.0729	0.118	2830	2370
ENSG00000071537	SEL1L		2913	2871	3034	3082	4980	4828	4444	3598	3294	1894	3297	3500		3206.72	3273.35	3143.92	3861.34	4175.01	4002.49	3947.49	2935.39	2899.59	3017.13	2933.61	3166.86		WDR19_mut_vs_wt	1.3	0.42	up	0	0	4980	3380	3996.6	3996.6	2990.5	not DE		IPSC_vs_WDR19_wt	1.1	0.102	up	0.016	0.0307	3600	3380
ENSG00000071539	TRIP13		591	611	719	744	1168	1129	1126	912	818	419	783	853		650.59	696.63	745.05	932.13	979.2	935.96	1000.2	744.04	720.06	667.47	696.7	771.81		WDR19_mut_vs_wt	1.3	0.414	up	0	0	1170	795	961.9	961.9	720	not DE		IPSC_vs_WDR19_wt	-1	-0.0501	down	0.435	0.529	912	795
ENSG00000071553	ATP6AP1		4439	4024	4395	4021	5817	5819	5227	6083	5658	3460	6169	6275		4886.58	4587.93	4554.23	5037.78	4876.72	4824.05	4643	4962.74	4980.54	5511.77	5489.06	5677.74		WDR19_mut_vs_wt	-1.1	-0.136	down	0.00402	0.00935	6280	5000	5324.4	4845.4	5324.4	not DE		IPSC_vs_WDR19_wt	-1.1	-0.187	down	0.000301	0.000784	6280	5000
ENSG00000071564	TCF3		11098	10185	11611	6879	9386	9207	9869	12682	12753	6538	12274	12068		12217	11612.4	12031.7	8618.47	7868.81	7632.76	8766.37	10346.5	11226	10415	10921.2	10919.4		WDR19_mut_vs_wt	-1.3	-0.39	down	0	0	12800	10200	10765.6	8221.6	10765.6	not DE		IPSC_vs_WDR19_wt	1.1	0.151	up	0.00196	0.0045	12800	10200
ENSG00000071575	TRIB2		3020	3074	3406	2783	4502	4135	3959	5675	5409	2357	4582	5143		3324.5	3504.8	3529.4	3486.73	3774.28	3427.99	3516.67	4629.88	4761.35	3754.69	4076.98	4653.48		WDR19_mut_vs_wt	-1.2	-0.302	down	9.7e-07	3.72e-06	5680	3870	4375.3	3551.4	4375.3	not DE		IPSC_vs_WDR19_wt	-1.3	-0.343	down	3.69e-07	1.35e-06	5680	3870
ENSG00000071626	DAZAP1		4658	4474	4838	4334	5440	5790	5950	5923	5494	2866	5507	5342		5127.66	5101	5013.28	5429.93	4560.66	4800.01	5285.22	4832.21	4836.17	4565.53	4900.03	4833.54		WDR19_mut_vs_wt	1	0.0644	up	0.178	0.268	5950	4940	5019	5019	4793.5	not DE		IPSC_vs_WDR19_wt	1.1	0.0831	up	0.112	0.171	5920	4940
ENSG00000071655	MBD3		4321	4154	4556	3781	5365	5295	5313	4883	4941	2554	4793	4534		4756.68	4736.15	4721.06	4737.09	4497.78	4389.64	4719.39	3983.74	4349.39	4068.51	4264.72	4102.45		WDR19_mut_vs_wt	1.1	0.142	up	0.000154	0.000453	5360	4440	4586	4586	4153.8	not DE		IPSC_vs_WDR19_wt	1.1	0.189	up	3.62e-06	1.19e-05	4940	4440
ENSG00000071794	HLTF		733	757	820	535	850	859	821	1713	1432	870	1424	1499		806.91	863.09	849.71	670.28	712.6	712.13	729.27	1397.53	1260.54	1385.91	1267.05	1356.32		WDR19_mut_vs_wt	-1.9	-0.913	down	0	0	1710	1000	1333.5	706.1	1333.5	not DE		IPSC_vs_WDR19_wt	-1.6	-0.665	down	0	0	1710	1000
ENSG00000071859	FAM50A		1258	1218	1338	1208	1745	1592	1691	1991	1795	1248	2044	1912		1384.84	1388.69	1386.47	1513.46	1462.93	1319.8	1502.07	1624.33	1580.08	1988.06	1818.71	1730.01		WDR19_mut_vs_wt	-1.2	-0.268	down	1.78e-05	5.9e-05	2040	1560	1748.2	1449.6	1748.2	not DE		IPSC_vs_WDR19_wt	-1.3	-0.33	down	1.47e-06	5.05e-06	2040	1560
ENSG00000071889	FAM3A		1390	1364	1448	801	1111	1171	1114	1249	1215	641	1175	1254		1530.15	1555.15	1500.46	1003.55	931.41	970.78	989.54	1018.98	1069.52	1021.11	1045.49	1134.64		WDR19_mut_vs_wt	-1.1	-0.123	down	0.0105	0.0224	1250	1150	1057.9	973.8	1057.9	not DE		IPSC_vs_WDR19_wt	1.4	0.529	up	0	0	1450	1150
ENSG00000071894	CPSF1		8801	8066	9239	5723	7935	7991	7972	8996	8729	4687	8683	8886		9688.4	9196.39	9573.72	7170.16	6652.36	6624.67	7081.31	7339.28	7683.83	7466.37	7725.97	8040.22		WDR19_mut_vs_wt	-1.1	-0.154	down	5.83e-05	0.000182	9000	7850	7651.1	6882.1	7651.1	not DE		IPSC_vs_WDR19_wt	1.2	0.31	up	0	0	9240	7850
ENSG00000071909	MYO3B		2	2	2	9	9	11	9	24	23	13	16	22		2.2	2.28	2.07	11.28	7.55	9.12	7.99	19.58	20.25	20.71	14.24	19.91		WDR19_mut_vs_wt	-2.1	-1.09	down	0.00202	0.00497	24	11.4	18.9	9	18.9	not DE		IPSC_vs_WDR19_wt	-8.6	-3.11	down	1.88e-06	6.37e-06	24	11.4
ENSG00000071967	CYBRD1		785	680	776	458	734	667	683	582	519	332	591	498		864.15	775.3	804.11	573.81	615.35	552.95	606.69	474.82	456.86	528.87	525.86	450.6		WDR19_mut_vs_wt	1.2	0.276	up	3.31e-05	0.000106	734	602	587.2	587.2	487.4	not DE		IPSC_vs_WDR19_wt	1.7	0.747	up	0	0	785	602
ENSG00000071994	PDCD2		1675	1474	1718	1574	2405	2243	2038	2187	2042	1065	2035	2099		1843.89	1680.57	1780.24	1972.01	2016.25	1859.49	1810.3	1784.24	1797.5	1696.54	1810.7	1899.21		WDR19_mut_vs_wt	1.1	0.0878	up	0.0626	0.11	2400	1830	1914.5	1914.5	1797.6	not DE		IPSC_vs_WDR19_wt	-1	-0.0258	down	0.621	0.701	2190	1830
ENSG00000072041	SLC6A15		79	69	94	140	148	170	199	163	154	86	167	163		86.97	78.67	97.41	175.4	124.08	140.93	176.77	132.98	135.56	137	148.59	147.49		WDR19_mut_vs_wt	1.1	0.126	up	0.291	0.399	199	132	154.3	154.3	140.3	not DE		IPSC_vs_WDR19_wt	-1.6	-0.677	down	3.44e-06	1.14e-05	167	132
ENSG00000072042	RDH11		1677	1661	1791	1879	3140	2917	2633	3465	3149	1901	3238	3191		1846.09	1893.78	1855.89	2354.14	2632.44	2418.24	2338.82	2826.88	2771.95	3028.29	2881.11	2887.28		WDR19_mut_vs_wt	-1.2	-0.238	down	2.78e-08	1.25e-07	3460	2480	2879.1	2435.9	2879.1	not DE		IPSC_vs_WDR19_wt	-1.5	-0.625	down	0	0	3460	2480
ENSG00000072062	PRKACA		4853	4608	4982	3895	4935	5091	5456	5034	4681	2628	4560	4245		5342.32	5253.78	5162.49	4879.92	4137.29	4220.53	4846.42	4106.93	4120.52	4186.39	4057.4	3840.95		WDR19_mut_vs_wt	1.1	0.154	up	0.00271	0.0065	5460	4510	4521	4521	4062.4	not DE		IPSC_vs_WDR19_wt	1.3	0.371	up	0	1e-10	5030	4510
ENSG00000072071	ADGRL1		8341	7772	8275	3868	4907	5428	5475	7346	7357	3749	7034	6705		9182.02	8861.19	8574.8	4846.09	4113.81	4499.9	4863.29	5993.15	6476.11	5972.14	6258.72	6066.81		WDR19_mut_vs_wt	-1.3	-0.427	down	0	0	7360	6310	6153.4	4580.8	6153.4	not DE		IPSC_vs_WDR19_wt	1.4	0.528	up	0	0	8340	6310
ENSG00000072110	ACTN1		7142	7316	8224	6648	9250	9412	9604	6628	6288	3497	6480	6571		7862.12	8341.28	8521.95	8329.06	7754.79	7802.71	8530.97	5407.38	5535.1	5570.71	5765.78	5945.56		WDR19_mut_vs_wt	1.4	0.521	up	0	0	9600	7110	8104.4	8104.4	5644.9	not DE		IPSC_vs_WDR19_wt	1.5	0.546	up	0	0	8220	7110
ENSG00000072121	ZFYVE26		2711	2500	2905	2386	3309	3526	3563	1992	1885	1049	1892	1988		2984.35	2850.36	3010.25	2989.34	2774.12	2923.11	3164.92	1625.15	1659.3	1671.05	1683.47	1798.78		WDR19_mut_vs_wt	1.8	0.812	up	0	0	3560	2430	2962.9	2962.9	1687.5	not DE		IPSC_vs_WDR19_wt	1.7	0.805	up	0	0	2900	2430
ENSG00000072133	RPS6KA6		997	814	905	431	735	741	676	598	511	296	517	510		1097.53	928.08	937.79	539.99	616.19	614.3	600.47	487.87	449.82	471.53	460.02	461.46		WDR19_mut_vs_wt	1.3	0.352	up	1.62e-07	6.75e-07	741	639	592.7	592.7	466.1	not DE		IPSC_vs_WDR19_wt	2.1	1.08	up	0	0	997	639
ENSG00000072134	EPN2		1281	1133	1256	874	1285	1280	1337	1600	1546	879	1514	1577		1410.16	1291.78	1301.5	1095.01	1077.29	1061.14	1187.62	1305.34	1360.89	1400.24	1347.13	1426.9		WDR19_mut_vs_wt	-1.2	-0.306	down	8e-10	3.9e-09	1600	1270	1368.1	1105.3	1368.1	not DE		IPSC_vs_WDR19_wt	-1	-0.0344	down	0.525	0.615	1600	1270
ENSG00000072135	PTPN18		935	908	1002	825	984	1132	1018	1280	1248	644	1140	1069		1029.28	1035.25	1038.3	1033.62	824.94	938.45	904.26	1044.27	1098.57	1025.89	1014.35	967.25		WDR19_mut_vs_wt	-1.1	-0.16	down	0.00761	0.0168	1280	996	1030.1	925.3	1030.1	not DE		IPSC_vs_WDR19_wt	1	0.00552	up	0.933	0.951	1280	996
ENSG00000072163	LIMS2		1156	1070	1184	1323	1743	2124	1471	803	878	367	742	750		1272.56	1219.95	1226.9	1657.54	1461.25	1760.83	1306.65	655.12	772.87	584.63	660.22	678.61		WDR19_mut_vs_wt	2.3	1.2	up	0	0	2120	1100	1546.6	1546.6	670.3	DE		IPSC_vs_WDR19_wt	1.8	0.883	up	0	0	1180	1100
ENSG00000072182	ASIC4		7	4	4	12	8	10	18	9	5	4	13	8		7.71	4.56	4.14	15.03	6.71	8.29	15.99	7.34	4.4	6.37	11.57	7.24		WDR19_mut_vs_wt	1.5	0.603	up	0.166	0.252	18	8.3	11.5	11.5	7.4	not DE		IPSC_vs_WDR19_wt	-1.4	-0.448	down	0.415	0.509	13	8.3
ENSG00000072195	SPEG		2121	1925	2138	1495	1761	1987	2034	3229	3418	1850	3225	2970		2334.86	2194.77	2215.46	1873.04	1476.35	1647.26	1806.75	2634.34	3008.74	2947.04	2869.54	2687.31		WDR19_mut_vs_wt	-1.7	-0.736	down	0	0	3420	2310	2829.4	1700.8	2829.4	not DE		IPSC_vs_WDR19_wt	-1.3	-0.331	down	1.12e-06	3.89e-06	3420	2310
ENSG00000072201	LNX1		156	169	130	232	348	306	310	417	399	195	338	380		171.73	192.68	134.71	290.67	291.75	253.68	275.36	340.2	351.23	310.63	300.75	343.83		WDR19_mut_vs_wt	-1.2	-0.252	down	0.00437	0.0101	417	271	329.3	277.9	329.3	not DE		IPSC_vs_WDR19_wt	-2	-0.994	down	0	0	417	271
ENSG00000072210	ALDH3A2		1349	1152	1321	824	1167	1230	1189	1683	1480	744	1307	1366		1485.02	1313.44	1368.86	1032.36	978.36	1019.69	1056.16	1373.06	1302.79	1185.19	1162.94	1235.98		WDR19_mut_vs_wt	-1.2	-0.297	down	2.24e-07	9.19e-07	1680	1210	1252	1021.6	1252	not DE		IPSC_vs_WDR19_wt	1.1	0.147	up	0.017	0.0324	1680	1210
ENSG00000072274	TFRC		942	941	1113	1258	2089	2029	1872	2017	1795	985	1857	1975		1036.98	1072.87	1153.32	1576.11	1751.33	1682.08	1662.85	1645.55	1580.08	1569.1	1652.32	1787.02		WDR19_mut_vs_wt	1	0.0185	up	0.713	0.791	2090	1510	1668.1	1668.1	1646.8	not DE		IPSC_vs_WDR19_wt	-1.5	-0.6	down	0	0	2020	1510
ENSG00000072310	SREBF1		2026	1962	2298	2235	3274	3128	3121	3468	3509	1759	3230	3411		2230.28	2236.96	2381.25	2800.16	2744.78	2593.17	2772.3	2829.33	3088.85	2802.08	2873.99	3086.34		WDR19_mut_vs_wt	-1.1	-0.108	down	0.0132	0.0276	3510	2700	2936.1	2727.6	2936.1	not DE		IPSC_vs_WDR19_wt	-1.3	-0.364	down	0	0	3510	2700
ENSG00000072315	TRPC5		4	10	8	1	6	5	7	2	4	5	5	7		4.4	11.4	8.29	1.25	5.03	4.15	6.22	1.63	3.52	7.96	4.45	6.33		WDR19_mut_vs_wt	-1.1	-0.072	down	0.902	0.934	7	5.4	4.8	4.2	4.8	not DE		IPSC_vs_WDR19_wt	1.8	0.822	up	0.164	0.237	10	5.4
ENSG00000072364	AFF4		5452	5643	6006	6116	9527	9796	9183	8767	7997	4570	8029	8111		6001.72	6433.82	6223.59	7662.54	7987.02	8121.05	8157.01	7152.45	7039.48	7279.99	7144.05	7338.98		WDR19_mut_vs_wt	1.1	0.152	up	2.19e-06	8.06e-06	9800	7210	7981.9	7981.9	7191	not DE		IPSC_vs_WDR19_wt	-1.2	-0.209	down	3.4e-09	1.48e-08	8770	7210
ENSG00000072401	UBE2D1		829	774	840	878	1295	1335	1187	1306	1129	650	1186	1172		912.59	882.47	870.43	1100.02	1085.67	1106.74	1054.38	1065.48	993.82	1035.45	1055.28	1060.45		WDR19_mut_vs_wt	1	0.0594	up	0.19	0.282	1340	1020	1086.7	1086.7	1042.1	not DE		IPSC_vs_WDR19_wt	-1.2	-0.231	down	8.4e-06	2.66e-05	1310	1020
ENSG00000072415	PALS1		782	864	893	715	1195	1165	992	1260	1105	665	1092	1134		860.85	985.08	925.35	895.8	1001.84	965.8	881.17	1027.96	972.69	1059.34	971.64	1026.06		WDR19_mut_vs_wt	-1.1	-0.107	down	0.0552	0.0984	1260	964	1011.5	936.2	1011.5	not DE		IPSC_vs_WDR19_wt	-1.1	-0.129	down	0.0369	0.0647	1260	964
ENSG00000072422	RHOBTB1		1654	1585	1815	1239	1803	1863	1713	2121	1912	1147	1952	1943		1820.77	1807.13	1880.76	1552.3	1511.56	1544.46	1521.61	1730.39	1683.07	1827.17	1736.85	1758.06		WDR19_mut_vs_wt	-1.1	-0.187	down	1.67e-06	6.22e-06	2120	1700	1747.1	1532.5	1747.1	not DE		IPSC_vs_WDR19_wt	1.1	0.0751	up	0.076	0.122	2120	1700
ENSG00000072501	SMC1A		5138	5127	5496	7850	12414	12766	12036	12827	11458	6058	11273	11312		5656.06	5845.51	5695.11	9835.01	10407.4	10583.2	10691.2	10464.8	10086.1	9650.37	10030.5	10235.3		WDR19_mut_vs_wt	1	0.0401	up	0.243	0.345	12800	9100	10379.2	10379.2	10093.4	not DE		IPSC_vs_WDR19_wt	-1.8	-0.817	down	0	0	12800	9100
ENSG00000072506	HSD17B10		1715	1667	1799	2917	4442	4489	3945	3767	3382	1810	3442	3412		1887.92	1900.62	1864.18	3654.61	3723.98	3721.46	3504.24	3073.26	2977.06	2883.32	3062.63	3087.24		WDR19_mut_vs_wt	1.2	0.273	up	0	0	4490	2950	3651.1	3651.1	3016.7	not DE		IPSC_vs_WDR19_wt	-1.6	-0.681	down	0	0	3770	2950
ENSG00000072518	MARK2		2914	2781	2921	2405	3127	3466	3301	3524	3577	1761	3415	3649		3207.82	3170.74	3026.83	3013.15	2621.54	2873.37	2932.19	2875.01	3148.71	2805.27	3038.6	3301.68		WDR19_mut_vs_wt	-1.1	-0.0875	down	0.098	0.162	3650	3000	3033.9	2860.1	3033.9	not DE		IPSC_vs_WDR19_wt	1	0.0458	up	0.427	0.522	3650	3000
ENSG00000072571	HMMR		644	564	616	511	824	788	790	824	704	352	675	735		708.93	643.04	638.32	640.22	690.81	653.27	701.74	672.25	619.71	560.73	600.6	665.04		WDR19_mut_vs_wt	1.1	0.102	up	0.106	0.173	824	650	671.5	671.5	623.7	not DE		IPSC_vs_WDR19_wt	1.1	0.082	up	0.239	0.325	824	650
ENSG00000072609	CHFR		1561	1508	1668	1622	2304	2451	2350	2369	2298	1339	2252	2259		1718.39	1719.33	1728.43	2032.15	1931.57	2031.92	2087.44	1932.72	2022.85	2133.02	2003.79	2043.98		WDR19_mut_vs_wt	-1	-0.00204	down	0.959	0.973	2450	1950	2027.3	2020.8	2027.3	not DE		IPSC_vs_WDR19_wt	-1.2	-0.232	down	2.13e-07	7.94e-07	2370	1950
ENSG00000072657	TRHDE		618	649	655	230	339	378	253	463	476	219	409	431		680.31	739.95	678.73	288.16	284.2	313.37	224.73	377.73	419.01	348.87	363.92	389.98		WDR19_mut_vs_wt	-1.4	-0.458	down	9.88e-08	4.21e-07	476	426	379.9	277.6	379.9	not DE		IPSC_vs_WDR19_wt	1.8	0.876	up	0	0	655	426
ENSG00000165685	TMEM52B		38	39	52	54	71	71	78	600	573	334	501	533		41.83	44.47	53.88	67.65	59.52	58.86	69.29	489.5	504.39	532.06	445.78	482.27		WDR19_mut_vs_wt	-7.7	-2.95	down	0	0	600	237	490.8	63.8	490.8	DE		IPSC_vs_WDR19_wt	-10	-3.38	down	0	0	600	237
ENSG00000204118	NAP1L6P		8	3	10	47	70	75	81	63	45	32	40	43		8.81	3.42	10.36	58.88	58.68	62.18	71.95	51.4	39.61	50.98	35.59	38.91		WDR19_mut_vs_wt	1.5	0.555	up	0.00288	0.00687	81	40.9	62.9	62.9	43.3	not DE		IPSC_vs_WDR19_wt	-5.6	-2.49	down	0	0	63	40.9
ENSG00000072736	NFATC3		1099	1171	1270	862	1241	1256	1230	1470	1517	783	1275	1484		1209.81	1335.11	1316.01	1079.97	1040.4	1041.25	1092.58	1199.28	1335.36	1247.32	1134.47	1342.75		WDR19_mut_vs_wt	-1.2	-0.236	down	3.01e-05	9.7e-05	1520	1200	1251.8	1063.5	1251.8	not DE		IPSC_vs_WDR19_wt	1	0.04	up	0.514	0.605	1520	1200
ENSG00000072756	TRNT1		1004	997	1048	848	1446	1414	1226	1294	1177	660	1173	1114		1105.23	1136.72	1085.97	1062.43	1212.26	1172.23	1089.02	1055.69	1036.07	1051.38	1043.71	1007.97		WDR19_mut_vs_wt	1.1	0.13	up	0.00803	0.0176	1450	1090	1134	1134	1039	not DE		IPSC_vs_WDR19_wt	1.1	0.0947	up	0.0816	0.13	1290	1090
ENSG00000072778	ACADVL		9747	9363	10084	8703	12473	12624	11995	14240	13217	7372	13513	13597		10729.8	10675.1	10449.3	10903.7	10456.8	10465.5	10654.8	11617.5	11634.5	11743.6	12023.6	12302.8		WDR19_mut_vs_wt	-1.1	-0.16	down	2.77e-08	1.25e-07	14200	11100	11864.4	10620.2	11864.4	not DE		IPSC_vs_WDR19_wt	-1.1	-0.16	down	3.86e-07	1.4e-06	14200	11100
ENSG00000072786	STK10		1890	1668	1949	1600	2336	2331	2438	1695	1674	903	1717	1612		2080.57	1901.76	2019.61	2004.59	1958.4	1932.44	2165.61	1382.85	1473.56	1438.48	1527.75	1458.57		WDR19_mut_vs_wt	1.4	0.468	up	0	0	2440	1780	2015.3	2015.3	1456.2	not DE		IPSC_vs_WDR19_wt	1.4	0.458	up	0	0	1950	1780
ENSG00000072803	FBXW11		1928	1795	2079	1663	2629	2634	2350	3117	2821	1644	2965	2976		2122.4	2046.56	2154.32	2083.52	2204.04	2183.63	2087.44	2542.97	2483.23	2618.89	2638.2	2692.74		WDR19_mut_vs_wt	-1.2	-0.277	down	0	0	3120	2320	2595.2	2139.7	2595.2	not DE		IPSC_vs_WDR19_wt	-1.2	-0.299	down	0	0	3120	2320
ENSG00000072818	ACAP1		123	109	142	77	116	92	126	197	171	99	159	140		135.4	124.28	147.14	96.47	97.25	76.27	111.92	160.72	150.53	157.71	141.48	126.67		WDR19_mut_vs_wt	-1.5	-0.626	down	5.82e-07	2.28e-06	197	127	147.4	95.5	147.4	not DE		IPSC_vs_WDR19_wt	-1.1	-0.115	down	0.387	0.482	197	127
ENSG00000072832	CRMP1		1289	1085	1245	1585	2379	2399	2535	1288	1294	650	1175	1285		1418.97	1237.05	1290.11	1985.79	1994.45	1988.81	2251.77	1050.8	1139.06	1035.45	1045.49	1162.69		WDR19_mut_vs_wt	1.9	0.918	up	0	0	2540	1470	2055.2	2055.2	1086.7	not DE		IPSC_vs_WDR19_wt	1.2	0.274	up	1.85e-05	5.61e-05	1290	1470
ENSG00000072840	EVC		2042	1886	2047	1623	2017	2351	2741	3318	3202	1650	3031	2787		2247.89	2150.31	2121.16	2033.4	1690.96	1949.02	2434.76	2706.95	2818.61	2628.44	2696.93	2521.73		WDR19_mut_vs_wt	-1.3	-0.401	down	5.83e-08	2.54e-07	3320	2330	2674.5	2027	2674.5	not DE		IPSC_vs_WDR19_wt	-1.2	-0.3	down	0.000199	0.00053	3320	2330
ENSG00000072849	DERL2		1134	1041	1183	931	1521	1453	1314	1258	1146	649	1175	1143		1248.34	1186.89	1225.86	1166.42	1275.14	1204.56	1167.19	1026.32	1008.78	1033.85	1045.49	1034.21		WDR19_mut_vs_wt	1.2	0.227	up	5.8e-07	2.27e-06	1520	1140	1203.3	1203.3	1029.7	not DE		IPSC_vs_WDR19_wt	1.2	0.246	up	9.46e-07	3.31e-06	1260	1140
ENSG00000072858	SIDT1		25	34	23	23	43	40	47	29	27	12	20	28		27.52	38.76	23.83	28.82	36.05	33.16	41.75	23.66	23.77	19.12	17.8	25.33		WDR19_mut_vs_wt	1.6	0.669	up	0.00473	0.0109	47	28.3	34.9	34.9	21.9	not DE		IPSC_vs_WDR19_wt	1.4	0.434	up	0.106	0.163	34	28.3
ENSG00000072864	NDE1		993	1038	1148	679	960	947	1048	1202	1237	681	1112	1053		1093.12	1183.47	1189.59	850.7	804.82	785.08	930.91	980.64	1088.89	1084.83	989.44	952.77		WDR19_mut_vs_wt	-1.2	-0.272	down	9.95e-06	3.4e-05	1240	995	1019.3	842.9	1019.3	not DE		IPSC_vs_WDR19_wt	1.1	0.184	up	0.00551	0.0116	1240	995
ENSG00000072952	IRAG1		459	420	445	325	491	494	530	406	415	240	414	373		505.28	478.86	461.12	407.18	411.63	409.53	470.78	331.23	365.31	382.32	368.37	337.5		WDR19_mut_vs_wt	1.2	0.259	up	0.000329	0.000921	530	411	424.8	424.8	356.9	not DE		IPSC_vs_WDR19_wt	1.4	0.438	up	2.29e-08	9.38e-08	459	411
ENSG00000072954	TMEM38A		210	206	195	174	238	213	251	471	457	288	436	374		231.17	234.87	202.06	218	199.53	176.58	222.96	384.26	402.28	458.78	387.94	338.4		WDR19_mut_vs_wt	-1.9	-0.946	down	0	0	471	288	394.3	204.3	394.3	not DE		IPSC_vs_WDR19_wt	-1.8	-0.817	down	0	0	471	288
ENSG00000072958	AP1M1		2549	2507	2702	2322	3090	3413	3104	3297	3233	1800	3197	3043		2806.01	2858.34	2799.89	2909.16	2590.52	2829.44	2757.2	2689.82	2845.9	2867.39	2844.63	2753.36		WDR19_mut_vs_wt	-1	-0.0152	down	0.703	0.784	3410	2800	2800.2	2771.6	2800.2	not DE		IPSC_vs_WDR19_wt	1	0.0119	up	0.787	0.841	3300	2800
ENSG00000073008	PVR		900	1027	1095	1107	1635	1662	1601	1662	1538	951	1521	1418		990.75	1170.93	1134.67	1386.92	1370.71	1377.83	1422.13	1355.92	1353.85	1514.94	1353.36	1283.03		WDR19_mut_vs_wt	1	0.0223	up	0.682	0.766	1660	1310	1389.4	1389.4	1372.2	not DE		IPSC_vs_WDR19_wt	-1.2	-0.316	down	2.1e-07	7.85e-07	1660	1310
ENSG00000073050	XRCC1		2510	2264	2543	1817	2635	2665	2582	2394	2349	1209	2255	1919		2763.08	2581.28	2635.13	2276.46	2209.07	2209.33	2293.52	1953.12	2067.74	1925.93	2006.46	1736.35		WDR19_mut_vs_wt	1.2	0.213	up	1.13e-05	3.85e-05	2660	2220	2247.1	2247.1	1937.9	not DE		IPSC_vs_WDR19_wt	1.4	0.456	up	0	0	2540	2220
ENSG00000073060	SCARB1		927	845	996	889	1305	1415	1362	2242	2143	1173	2319	2127		1020.47	963.42	1032.08	1113.8	1094.05	1173.06	1209.83	1829.11	1886.41	1868.58	2063.4	1924.55		WDR19_mut_vs_wt	-1.7	-0.738	down	0	0	2320	1430	1914.4	1147.7	1914.4	not DE		IPSC_vs_WDR19_wt	-1.9	-0.929	down	0	0	2320	1430
ENSG00000156925	ZIC3		136	217	208	21	35	21	24	229	208	100	196	220		149.71	247.41	215.54	26.31	29.34	17.41	21.32	186.83	183.1	159.3	174.4	199.06		WDR19_mut_vs_wt	-7.7	-2.95	down	0	0	229	134	180.5	23.6	180.5	DE		IPSC_vs_WDR19_wt	1.1	0.171	up	0.234	0.319	229	134
ENSG00000073111	MCM2		2720	2866	3147	2760	4209	4154	4150	3710	3607	1809	3290	3588		2994.26	3267.65	3261.01	3457.91	3528.64	3443.74	3686.33	3026.76	3175.12	2881.73	2927.38	3246.49		WDR19_mut_vs_wt	1.2	0.209	up	3.61e-06	1.3e-05	4210	3240	3529.2	3529.2	3051.5	not DE		IPSC_vs_WDR19_wt	1	0.0554	up	0.263	0.351	3710	3240
ENSG00000073146	MOV10L1		1	3	5	10	5	10	7	4	4	3	8	4		1.1	3.42	5.18	12.53	4.19	8.29	6.22	3.26	3.52	4.78	7.12	3.62		WDR19_mut_vs_wt	1.7	0.779	up	0.147	0.227	10	5.3	7.8	7.8	4.5	not DE		IPSC_vs_WDR19_wt	-1.4	-0.441	down	0.525	0.615	8	5.3
ENSG00000073150	PANX2		151	108	120	67	75	76	100	147	140	82	138	158		166.23	123.14	124.35	83.94	62.88	63.01	88.83	119.93	123.24	130.63	122.79	142.96		WDR19_mut_vs_wt	-1.7	-0.786	down	2.09e-08	9.51e-08	158	113	127.9	74.7	127.9	not DE		IPSC_vs_WDR19_wt	1.1	0.111	up	0.439	0.533	158	113
ENSG00000073169	SELENOO		1289	1204	1328	1049	1434	1422	1487	1670	1590	853	1633	1401		1418.97	1372.73	1376.11	1314.26	1202.2	1178.86	1320.86	1362.45	1399.62	1358.83	1453.01	1267.65		WDR19_mut_vs_wt	-1.1	-0.128	down	0.0128	0.0268	1670	1340	1368.3	1254	1368.3	not DE		IPSC_vs_WDR19_wt	1	0.0215	up	0.703	0.771	1670	1340
ENSG00000073282	TP63		102	74	92	80	113	117	114	22	33	10	22	21		112.28	84.37	95.33	100.23	94.73	96.99	101.26	17.95	29.05	15.93	19.58	19		WDR19_mut_vs_wt	4.8	2.25	up	0	0	117	65.6	98.3	98.3	20.3	DE		IPSC_vs_WDR19_wt	4.7	2.24	up	0	0	102	65.6
ENSG00000073331	ALPK1		756	718	823	450	681	697	606	808	701	438	788	712		832.23	818.62	852.82	563.79	570.92	577.82	538.29	659.2	617.07	697.73	701.15	644.23		WDR19_mut_vs_wt	-1.2	-0.234	down	4.48e-05	0.000142	808	673	663.9	562.7	663.9	not DE		IPSC_vs_WDR19_wt	1.3	0.334	up	3.42e-08	1.38e-07	823	673
ENSG00000254202			40	60	40	3	5	5	5	47	37	25	39	17		44.03	68.41	41.45	3.76	4.19	4.15	4.44	38.34	32.57	39.82	34.7	15.38		WDR19_mut_vs_wt	-7.7	-2.94	down	0	0	47	27.6	32.2	4.1	32.2	DE		IPSC_vs_WDR19_wt	1.6	0.683	up	0.0155	0.0298	60	27.6
ENSG00000073417	PDE8A		465	487	573	546	764	811	762	962	874	502	930	904		511.89	555.25	593.76	684.07	640.5	672.33	676.86	784.84	769.35	799.68	827.5	817.96		WDR19_mut_vs_wt	-1.2	-0.26	down	2.28e-06	8.39e-06	962	694	799.9	668.4	799.9	not DE		IPSC_vs_WDR19_wt	-1.4	-0.53	down	0	0	962	694
ENSG00000073464	CLCN4		989	955	1082	1105	1684	1799	1634	1487	1319	811	1500	1417		1088.72	1088.84	1121.2	1384.42	1411.79	1491.4	1451.44	1213.15	1161.07	1291.92	1334.67	1282.13		WDR19_mut_vs_wt	1.1	0.195	up	6.08e-05	0.000189	1800	1280	1434.8	1434.8	1256.6	not DE		IPSC_vs_WDR19_wt	-1.1	-0.19	down	0.000522	0.00132	1500	1280
ENSG00000073536	NLE1		654	690	709	578	877	863	775	877	942	428	827	798		719.94	786.7	734.69	724.16	735.24	715.44	688.41	715.49	829.21	681.8	735.85	722.05		WDR19_mut_vs_wt	-1	-0.0466	down	0.438	0.549	942	732	736.9	715.8	736.9	not DE		IPSC_vs_WDR19_wt	1	0.0149	up	0.822	0.868	942	732
ENSG00000073578	SDHA		649	639	620	582	869	877	783	1113	987	573	1069	1063		714.44	728.55	642.46	729.17	728.53	727.05	695.52	908.03	868.82	912.79	951.18	961.82		WDR19_mut_vs_wt	-1.3	-0.355	down	1e-10	3e-10	1110	797	920.5	720.1	920.5	not DE		IPSC_vs_WDR19_wt	-1.3	-0.407	down	0	1e-10	1110	797
ENSG00000073584	SMARCE1		1260	1315	1483	1231	1782	1731	1751	1991	1793	998	1740	1712		1387.04	1499.29	1536.73	1542.28	1493.95	1435.03	1555.37	1624.33	1578.31	1589.81	1548.22	1549.05		WDR19_mut_vs_wt	-1	-0.0678	down	0.124	0.197	1990	1530	1577.9	1506.7	1577.9	not DE		IPSC_vs_WDR19_wt	-1.1	-0.0975	down	0.0458	0.0784	1990	1530
ENSG00000073598	FNDC8		2	3	2	2	3	3	2	7	5	3	7	3		2.2	3.42	2.07	2.51	2.52	2.49	1.78	5.71	4.4	4.78	6.23	2.71		WDR19_mut_vs_wt	-2.1	-1.05	down	0.119	0.19	7	3.4	4.8	2.3	4.8	not DE		IPSC_vs_WDR19_wt	-1.9	-0.906	down	0.228	0.313	7	3.4
ENSG00000173110	HSPA6		24	13	13	11	10	14	18	92	93	66	105	127		26.42	14.82	13.47	13.78	8.38	11.61	15.99	75.06	81.86	105.14	93.43	114.91		WDR19_mut_vs_wt	-7.6	-2.93	down	0	0	127	47.9	94.1	12.4	94.1	DE		IPSC_vs_WDR19_wt	-5.1	-2.36	down	0	0	127	47.9
ENSG00000073614	KDM5A		2061	2149	2287	1786	2791	3055	2750	2395	2208	1200	2120	2210		2268.81	2450.17	2369.86	2237.62	2339.85	2532.65	2442.75	1953.93	1943.62	1911.59	1886.34	1999.65		WDR19_mut_vs_wt	1.2	0.302	up	0	0	3060	2190	2388.2	2388.2	1939	not DE		IPSC_vs_WDR19_wt	1.2	0.284	up	2.7e-09	1.17e-08	2400	2190
ENSG00000073670	ADAM11		256	238	235	178	252	277	285	490	467	261	494	462		281.81	271.35	243.51	223.01	211.27	229.64	253.16	399.76	411.08	415.77	439.55	418.03		WDR19_mut_vs_wt	-1.8	-0.861	down	0	0	494	316	416.8	229.3	416.8	not DE		IPSC_vs_WDR19_wt	-1.6	-0.652	down	0	0	494	316
ENSG00000073711	PPP2R3A		998	928	1031	927	1425	1480	1271	1299	1267	671	1278	1163		1098.63	1058.05	1068.35	1161.41	1194.66	1226.95	1129	1059.77	1115.3	1068.9	1137.14	1052.3		WDR19_mut_vs_wt	1.1	0.117	up	0.0121	0.0254	1480	1110	1178	1178	1086.7	not DE		IPSC_vs_WDR19_wt	-1	-0.0165	down	0.751	0.812	1300	1110
ENSG00000073712	FERMT2		3494	3231	3776	3129	4969	4902	4411	3647	3193	1824	3219	3299		3846.3	3683.8	3912.8	3920.22	4165.79	4063.84	3918.17	2975.36	2810.69	2905.62	2864.21	2985		WDR19_mut_vs_wt	1.4	0.467	up	0	0	4970	3500	4017	4017	2908.2	not DE		IPSC_vs_WDR19_wt	1.3	0.391	up	0	0	3780	3500
ENSG00000073734	ABCB11		6	9	11	3	1	1	1	3	6	8	6	5		6.6	10.26	11.4	3.76	0.84	0.83	0.89	2.45	5.28	12.74	5.34	4.52		WDR19_mut_vs_wt	-4	-1.99	down	0.00779	0.0171	8	5.4	6.1	1.6	6.1	not DE		IPSC_vs_WDR19_wt	1.7	0.743	up	0.193	0.271	11	5.4
ENSG00000073737	DHRS9		2	8	5	9	5	12	10	7	13	13	19	11		2.2	9.12	5.18	11.28	4.19	9.95	8.88	5.71	11.44	20.71	16.91	9.95		WDR19_mut_vs_wt	-1.5	-0.568	down	0.197	0.29	19	9.6	12.9	8.6	12.9	not DE		IPSC_vs_WDR19_wt	-2.3	-1.19	down	0.0276	0.05	19	9.6
ENSG00000073756	PTGS2		147	161	178	198	299	253	277	112	106	52	119	129		161.82	183.56	184.45	248.07	250.67	209.74	246.05	91.37	93.31	82.84	105.88	116.72		WDR19_mut_vs_wt	2.4	1.27	up	0	0	299	165	238.6	238.6	98	DE		IPSC_vs_WDR19_wt	1.8	0.836	up	0	1e-10	178	165
ENSG00000073792	IGF2BP2		7780	7575	8433	6703	9288	9965	9385	13475	12707	7322	12845	12073		8564.45	8636.58	8738.52	8397.97	7786.65	8261.15	8336.44	10993.4	11185.5	11663.9	11429.2	10923.9		WDR19_mut_vs_wt	-1.4	-0.455	down	0	0	13500	9580	11239.2	8195.6	11239.2	not DE		IPSC_vs_WDR19_wt	-1.3	-0.378	down	0	0	13500	9580
ENSG00000073803	MAP3K13		1065	1102	1103	1120	1545	1590	1416	1676	1556	833	1444	1218		1172.38	1256.44	1142.96	1403.21	1295.26	1318.14	1257.79	1367.34	1369.69	1326.97	1284.84	1102.07		WDR19_mut_vs_wt	1	0.0305	up	0.624	0.717	1680	1270	1318.6	1318.6	1290.2	not DE		IPSC_vs_WDR19_wt	-1.1	-0.116	down	0.0918	0.144	1680	1270
ENSG00000073849	ST6GAL1		1926	2059	2135	1898	2937	3072	2568	4218	3999	2251	4073	4262		2120.2	2347.55	2212.35	2377.94	2462.25	2546.74	2281.09	3441.21	3520.18	3585.83	3624.08	3856.34		WDR19_mut_vs_wt	-1.5	-0.576	down	0	0	4260	2860	3605.5	2417	3605.5	not DE		IPSC_vs_WDR19_wt	-1.6	-0.695	down	0	0	4260	2860
ENSG00000225386	LRRC3B-AS1		4	4	5	3	4	0	2	13	11	12	16	30		4.4	4.56	5.18	3.76	3.35	0	1.78	10.61	9.68	19.12	14.24	27.14		WDR19_mut_vs_wt	-7.6	-2.92	down	1.28e-06	4.85e-06	30	8.7	16.2	2.2	16.2	DE		IPSC_vs_WDR19_wt	-3.4	-1.76	down	0.00173	0.00401	30	8.7
ENSG00000073910	FRY		624	618	622	772	1357	1480	1099	1111	1004	601	1038	1086		686.92	704.61	644.53	967.21	1137.65	1226.95	976.21	906.4	883.79	957.39	923.59	982.63		WDR19_mut_vs_wt	1.2	0.215	up	0.00174	0.00434	1480	916	1077	1077	930.8	not DE		IPSC_vs_WDR19_wt	-1.4	-0.455	down	5.4e-09	2.35e-08	1110	916
ENSG00000073921	PICALM		4003	4076	4406	3931	6095	6204	5515	5935	5210	3055	5569	5582		4406.62	4647.22	4565.63	4925.02	5109.78	5143.22	4898.83	4842	4586.18	4866.6	4955.19	5050.7		WDR19_mut_vs_wt	1	0.047	up	0.195	0.287	6200	4830	5019.2	5019.2	4860.1	not DE		IPSC_vs_WDR19_wt	-1.1	-0.0983	down	0.0138	0.0268	5940	4830
ENSG00000073969	NSF		832	769	806	874	1371	1312	1195	883	820	456	848	806		915.89	876.77	835.2	1095.01	1149.39	1087.67	1061.49	720.39	721.82	726.41	754.53	729.28		WDR19_mut_vs_wt	1.5	0.589	up	0	0	1370	889	1098.4	1098.4	730.5	not DE		IPSC_vs_WDR19_wt	1.2	0.261	up	3.07e-06	1.02e-05	883	889
ENSG00000074047	GLI2		4323	3941	4305	1919	2411	2872	2834	2374	2479	1228	2438	2224		4758.88	4493.3	4460.97	2404.25	2021.28	2380.94	2517.37	1936.8	2182.18	1956.2	2169.29	2012.32		WDR19_mut_vs_wt	1.1	0.183	up	0.00231	0.00561	2870	2770	2331	2331	2051.4	not DE		IPSC_vs_WDR19_wt	2.2	1.15	up	0	0	4320	2770
ENSG00000074054	CLASP1		4823	4601	5096	3674	5473	5317	5140	6615	6116	3409	6027	5817		5309.3	5245.8	5280.62	4603.03	4588.32	4407.88	4565.72	5396.77	5383.7	5430.52	5362.71	5263.33		WDR19_mut_vs_wt	-1.2	-0.241	down	0	0	6620	5070	5367.4	4541.2	5367.4	not DE		IPSC_vs_WDR19_wt	-1	-0.0236	down	0.442	0.535	6620	5070
ENSG00000074071	MRPS34		1143	1062	1117	1209	1730	1656	1532	1742	1705	944	1700	1759		1258.25	1210.83	1157.47	1514.72	1450.36	1372.85	1360.83	1421.19	1500.85	1503.79	1512.63	1591.58		WDR19_mut_vs_wt	-1.1	-0.082	down	0.091	0.152	1760	1400	1506	1424.7	1506	not DE		IPSC_vs_WDR19_wt	-1.2	-0.317	down	5.5e-09	2.38e-08	1760	1400
ENSG00000074181	NOTCH3		19959	20224	20536	15699	20500	22862	21325	33200	33871	18063	32818	30914		21971.5	23058.2	21280	19668.8	17186.3	18953	18942.4	27085.8	29815.5	28774.3	29200.8	27971.6		WDR19_mut_vs_wt	-1.5	-0.613	down	0	0	33900	23700	28569.6	18687.6	28569.6	not DE		IPSC_vs_WDR19_wt	-1.3	-0.37	down	0	0	33900	23700
ENSG00000074201	CLNS1A		1875	1730	1915	1621	2602	2408	2160	2700	2354	1371	2510	2515		2064.05	1972.45	1984.38	2030.9	2181.4	1996.27	1918.67	2202.76	2072.14	2184	2233.35	2275.62		WDR19_mut_vs_wt	-1.1	-0.11	down	0.0142	0.0293	2700	2090	2193.6	2031.8	2193.6	not DE		IPSC_vs_WDR19_wt	-1.1	-0.128	down	0.00957	0.0193	2700	2090
ENSG00000074211	PPP2R2C		21	14	14	11	18	20	10	12	7	1	6	8		23.12	15.96	14.51	13.78	15.09	16.58	8.88	9.79	6.16	1.59	5.34	7.24		WDR19_mut_vs_wt	2.1	1.09	up	0.00663	0.0148	20	11.5	13.6	13.6	6	not DE		IPSC_vs_WDR19_wt	2.8	1.48	up	0.000472	0.0012	21	11.5
ENSG00000074219	TEAD2		7857	7121	8121	5809	8591	8449	8273	9608	9203	4967	9224	9037		8649.22	8118.95	8415.22	7277.91	7202.32	7004.36	7348.68	7838.57	8101.08	7912.41	8207.34	8176.84		WDR19_mut_vs_wt	-1.1	-0.159	down	2.62e-07	1.07e-06	9610	7850	8047.2	7208.3	8047.2	not DE		IPSC_vs_WDR19_wt	1	0.0607	up	0.0716	0.116	9610	7850
ENSG00000074266	EED		535	568	574	410	648	674	585	637	589	294	590	607		588.94	647.6	594.8	513.68	543.25	558.76	519.64	519.69	518.48	468.34	524.97	549.22		WDR19_mut_vs_wt	1	0.0443	up	0.473	0.582	674	546	533.8	533.8	516.1	not DE		IPSC_vs_WDR19_wt	1.2	0.234	up	0.000507	0.00128	637	546
ENSG00000180785	OR51E1		11	10	16	1	9	10	5	62	40	37	50	35		12.11	11.4	16.58	1.25	7.55	8.29	4.44	50.58	35.21	58.94	44.49	31.67		WDR19_mut_vs_wt	-7.6	-2.93	down	0	0	62	23.5	44.2	5.4	44.2	DE		IPSC_vs_WDR19_wt	-3.2	-1.7	down	3.81e-07	1.39e-06	62	23.5
ENSG00000074317	SNCB		0	0	1	2	0	2	2	3	7	0	1	0		0	0	1.04	2.51	0	1.66	1.78	2.45	6.16	0	0.89	0		WDR19_mut_vs_wt	-1.4	-0.472	down	0.682	0.766	7	1.4	1.9	1.5	1.9	not DE		IPSC_vs_WDR19_wt	-5.1	-2.35	down	0.138	0.205	7	1.4
ENSG00000074319	TSG101		1418	1271	1447	1259	1961	1889	1762	1931	1709	957	1679	1816		1560.98	1449.12	1499.42	1577.36	1644.02	1566.01	1565.14	1575.38	1504.37	1524.5	1493.94	1643.15		WDR19_mut_vs_wt	1	0.0362	up	0.408	0.521	1960	1550	1588.1	1588.1	1548.3	not DE		IPSC_vs_WDR19_wt	-1	-0.0433	down	0.372	0.467	1930	1550
ENSG00000074356	NCBP3		3621	3620	4068	2708	4142	4216	4201	4848	4503	2517	4517	4313		3986.1	4127.32	4215.38	3392.76	3472.47	3495.14	3731.63	3955.18	3963.83	4009.57	4019.14	3902.48		WDR19_mut_vs_wt	-1.1	-0.171	down	1.5e-06	5.61e-06	4850	3860	3970	3523	3970	not DE		IPSC_vs_WDR19_wt	1	0.0503	up	0.194	0.273	4850	3860
ENSG00000100341	PNPLA5		2	0	5	6	6	10	3	50	50	29	56	44		2.2	0	5.18	7.52	5.03	8.29	2.66	40.79	44.01	46.2	49.83	39.81		WDR19_mut_vs_wt	-7.6	-2.93	down	0	0	56	21	44.1	5.9	44.1	DE		IPSC_vs_WDR19_wt	-17	-4.12	down	0	0	56	21
ENSG00000139800	ZIC5		25	38	20	21	28	28	31	261	184	126	217	209		27.52	43.33	20.72	26.31	23.47	23.21	27.54	212.93	161.97	200.72	193.08	189.11		WDR19_mut_vs_wt	-7.6	-2.93	down	0	0	261	95.8	191.6	25.1	191.6	DE		IPSC_vs_WDR19_wt	-6.3	-2.66	down	0	0	261	95.8
ENSG00000074416	MGLL		442	533	517	889	1083	1178	1153	2366	2348	1070	2176	2204		486.57	607.7	535.73	1113.8	907.94	976.58	1024.18	1930.27	2066.86	1704.51	1936.16	1994.22		WDR19_mut_vs_wt	-1.9	-0.943	down	0	0	2370	1270	1926.4	1005.6	1926.4	not DE		IPSC_vs_WDR19_wt	-3.6	-1.83	down	0	0	2370	1270
ENSG00000074527	NTN4		308	357	360	236	322	400	359	456	371	242	418	411		339.06	407.03	373.04	295.68	269.95	331.61	318.89	372.02	326.58	385.5	371.93	371.88		WDR19_mut_vs_wt	-1.2	-0.261	down	0.00145	0.00365	456	347	365.6	304	365.6	not DE		IPSC_vs_WDR19_wt	1	0.0322	up	0.717	0.784	456	347
ENSG00000074582	BCS1L		742	732	764	659	997	1004	921	867	799	447	789	858		816.82	834.58	791.68	825.64	835.84	832.33	818.1	707.33	703.33	712.07	702.04	776.33		WDR19_mut_vs_wt	1.1	0.201	up	9.1e-05	0.000276	1000	780	828	828	720.2	not DE		IPSC_vs_WDR19_wt	1.1	0.176	up	0.002	0.00458	867	780
ENSG00000074590	NUAK1		1831	1736	1985	1393	1862	2148	2053	1725	1677	865	1569	1628		2015.62	1979.29	2056.91	1745.24	1561.02	1780.73	1823.62	1407.32	1476.2	1377.94	1396.07	1473.04		WDR19_mut_vs_wt	1.2	0.275	up	2.25e-08	1.02e-07	2150	1670	1727.7	1727.7	1426.1	not DE		IPSC_vs_WDR19_wt	1.4	0.499	up	0	0	1980	1670
ENSG00000074603	DPP8		1188	1224	1377	1263	1863	1867	1738	1940	1723	977	1761	1493		1307.79	1395.53	1426.89	1582.37	1561.86	1547.77	1543.82	1582.73	1516.7	1556.36	1566.9	1350.89		WDR19_mut_vs_wt	1	0.0419	up	0.404	0.516	1940	1490	1559	1559	1514.7	not DE		IPSC_vs_WDR19_wt	-1.1	-0.137	down	0.0142	0.0276	1940	1490
ENSG00000074621	SLC24A1		459	489	534	468	598	710	680	600	559	280	581	506		505.28	557.53	553.35	586.34	501.34	588.6	604.03	489.5	492.07	446.04	516.96	457.84		WDR19_mut_vs_wt	1.2	0.24	up	0.000555	0.0015	710	525	570.1	570.1	480.5	not DE		IPSC_vs_WDR19_wt	1.1	0.16	up	0.0379	0.0664	600	525
ENSG00000074657	ZNF532		5850	5336	6063	4395	6250	6672	6677	6513	6041	3312	6022	6139		6439.85	6083.8	6282.66	5506.35	5239.73	5531.2	5931	5313.55	5317.68	5276	5358.26	5554.68		WDR19_mut_vs_wt	1	0.0494	up	0.201	0.295	6680	5650	5552.1	5552.1	5364	not DE		IPSC_vs_WDR19_wt	1.2	0.225	up	8.99e-08	3.48e-07	6510	5650
ENSG00000074660	SCARF1		516	487	589	307	436	439	380	472	400	262	470	379		568.03	555.25	610.34	384.63	365.52	363.94	337.54	385.08	352.11	417.36	418.2	342.93		WDR19_mut_vs_wt	-1.1	-0.0751	down	0.322	0.432	472	425	383.1	362.9	383.1	not DE		IPSC_vs_WDR19_wt	1.5	0.6	up	0	0	589	425
ENSG00000074695	LMAN1		3490	3895	3916	3386	5642	5384	4874	8321	7385	4614	7570	7699		3841.89	4440.85	4057.87	4242.21	4730.01	4463.43	4329.44	6788.59	6500.76	7350.08	6735.64	6966.2		WDR19_mut_vs_wt	-1.5	-0.628	down	0	0	8320	5370	6868.3	4441.3	6868.3	not DE		IPSC_vs_WDR19_wt	-1.7	-0.739	down	0	0	8320	5370
ENSG00000074696	HACD3		4998	4874	5520	4475	7135	6941	6266	9283	8299	4850	8352	6835		5501.94	5557.05	5719.98	5606.58	5981.67	5754.21	5565.92	7573.43	7305.32	7726.03	7431.45	6184.43		WDR19_mut_vs_wt	-1.3	-0.338	down	6e-10	3.1e-09	9280	6330	7244.1	5727.1	7244.1	not DE		IPSC_vs_WDR19_wt	-1.3	-0.373	down	4e-10	2e-09	9280	6330
ENSG00000074706	IPCEF1		99	64	92	92	136	153	131	53	76	33	58	58		108.98	72.97	95.33	115.26	114.02	126.84	116.36	43.24	66.9	52.57	51.61	52.48		WDR19_mut_vs_wt	2.2	1.15	up	0	0	153	84.7	118.1	118.1	53.4	DE		IPSC_vs_WDR19_wt	1.7	0.796	up	2.36e-06	7.96e-06	99	84.7
ENSG00000074755	ZZEF1		2589	2473	2757	2439	3468	3674	3681	3074	3063	1641	2923	3002		2850.05	2819.57	2856.88	3055.74	2907.42	3045.81	3269.73	2507.89	2696.25	2614.11	2600.83	2716.27		WDR19_mut_vs_wt	1.2	0.225	up	4.23e-08	1.87e-07	3680	2830	3069.7	3069.7	2627.1	not DE		IPSC_vs_WDR19_wt	1.1	0.114	up	0.0118	0.0233	3070	2830
ENSG00000074800	ENO1		12956	13510	14564	18865	29381	28600	25130	33842	31676	14094	26013	28139		14262.3	15403.3	15091.6	23635.3	24631.7	23709.9	22322.3	27609.6	27883.3	22451.7	23145.9	25460.7		WDR19_mut_vs_wt	-1.1	-0.103	down	0.0871	0.146	33800	22100	25310.2	23574.8	25310.2	not DE		IPSC_vs_WDR19_wt	-1.7	-0.763	down	0	0	33800	22100
ENSG00000226856	THORLNC		20	14	12	107	171	165	148	144	122	58	122	121		22.02	15.96	12.43	134.06	143.36	136.79	131.46	117.48	107.39	92.39	108.55	109.48		WDR19_mut_vs_wt	1.3	0.338	up	0.00457	0.0105	171	94.3	136.4	136.4	107.1	not DE		IPSC_vs_WDR19_wt	-6.5	-2.69	down	0	0	144	94.3
ENSG00000074842	MYDGF		1267	1225	1323	1324	1955	1930	1840	1682	1430	831	1479	1575		1394.75	1396.67	1370.93	1658.8	1638.99	1600	1634.42	1372.24	1258.78	1323.78	1315.99	1425.09		WDR19_mut_vs_wt	1.2	0.285	up	1e-10	4e-10	1960	1450	1633.1	1633.1	1339.2	not DE		IPSC_vs_WDR19_wt	1	0.0502	up	0.304	0.397	1680	1450
ENSG00000074855	ANO8		2682	2474	2853	1734	2334	2469	2673	3056	3267	1557	2894	2599		2952.42	2820.71	2956.36	2172.47	1956.72	2046.84	2374.35	2493.2	2875.83	2480.29	2575.03	2351.62		WDR19_mut_vs_wt	-1.2	-0.259	down	2.68e-05	8.71e-05	3270	2500	2555.2	2137.6	2555.2	not DE		IPSC_vs_WDR19_wt	1.1	0.187	up	0.00505	0.0107	3270	2500
ENSG00000074935	TUBE1		680	619	708	437	741	717	645	806	719	387	757	684		748.56	705.75	733.65	547.5	621.22	594.41	572.94	657.57	632.91	616.49	673.56	618.9		WDR19_mut_vs_wt	-1.1	-0.131	down	0.0234	0.046	806	644	639.9	584	639.9	not DE		IPSC_vs_WDR19_wt	1.1	0.186	up	0.00277	0.00618	806	644
ENSG00000074964	ARHGEF10L		1473	1314	1519	1729	2055	2478	2371	2820	2858	1300	2527	2559		1621.52	1498.15	1574.03	2166.21	1722.82	2054.3	2106.1	2300.66	2515.8	2070.89	2248.48	2315.43		WDR19_mut_vs_wt	-1.1	-0.19	down	0.00346	0.00816	2860	2020	2290.3	2012.4	2290.3	not DE		IPSC_vs_WDR19_wt	-1.5	-0.551	down	0	0	2860	2020
ENSG00000074966	TXK		13	6	12	9	19	24	21	8	8	2	7	8		14.31	6.84	12.43	11.28	15.93	19.9	18.65	6.53	7.04	3.19	6.23	7.24		WDR19_mut_vs_wt	2.7	1.41	up	0.000287	0.000813	24	10.8	16.4	16.4	6	not DE		IPSC_vs_WDR19_wt	1.8	0.843	up	0.0596	0.0987	13	10.8
ENSG00000075035	WSCD2		43	23	26	16	20	32	25	14	21	11	13	27		47.34	26.22	26.94	20.05	16.77	26.53	22.21	11.42	18.49	17.52	11.57	24.43		WDR19_mut_vs_wt	1.3	0.373	up	0.217	0.315	32	22.5	21.4	21.4	16.7	not DE		IPSC_vs_WDR19_wt	2	1.01	up	0.00128	0.00301	43	22.5
ENSG00000075043	KCNQ2		193	252	241	63	121	85	104	165	200	86	155	187		212.46	287.32	249.73	78.93	101.44	70.47	92.38	134.61	176.05	137	137.92	169.2		WDR19_mut_vs_wt	-1.8	-0.815	down	2.2e-09	1.08e-08	200	154	151	85.8	151	not DE		IPSC_vs_WDR19_wt	1.6	0.721	up	6.68e-08	2.62e-07	252	154
ENSG00000075073	TACR2		6	11	3	7	4	2	6	10	6	2	8	6		6.6	12.54	3.11	8.77	3.35	1.66	5.33	8.16	5.28	3.19	7.12	5.43		WDR19_mut_vs_wt	-1.3	-0.405	down	0.471	0.58	10	5.9	5.8	4.8	5.8	not DE		IPSC_vs_WDR19_wt	1.2	0.289	up	0.619	0.7	11	5.9
ENSG00000075089	ACTR6		316	313	339	224	451	393	341	547	473	289	520	454		347.86	356.86	351.28	280.64	378.1	325.8	302.9	446.26	416.37	460.38	462.69	410.79		WDR19_mut_vs_wt	-1.4	-0.438	down	4.96e-08	2.18e-07	547	378	439.3	321.9	439.3	not DE		IPSC_vs_WDR19_wt	-1.2	-0.317	down	0.000341	0.000883	547	378
ENSG00000075131	TIPIN		219	215	225	230	293	319	287	246	233	108	252	224		241.08	245.13	233.15	288.16	245.64	264.46	254.93	200.7	205.1	172.04	224.22	202.68		WDR19_mut_vs_wt	1.3	0.371	up	2.18e-05	7.15e-05	319	231	263.3	263.3	200.9	not DE		IPSC_vs_WDR19_wt	1.2	0.242	up	0.0138	0.0269	252	231
ENSG00000075142	SRI		1462	1367	1590	1465	2197	2180	1964	2192	2035	1005	1949	2019		1609.41	1558.57	1647.6	1835.45	1841.87	1807.26	1744.57	1788.32	1791.34	1600.96	1734.18	1826.83		WDR19_mut_vs_wt	1	0.0431	up	0.323	0.434	2200	1730	1807.3	1807.3	1748.3	not DE		IPSC_vs_WDR19_wt	-1.1	-0.127	down	0.00896	0.0182	2190	1730
ENSG00000075151	EIF4G3		4780	4926	5466	3930	6366	6183	6062	7344	6891	4090	6931	6982		5261.96	5616.34	5664.03	4923.77	5336.98	5125.81	5384.71	5991.52	6065.9	6515.35	6167.07	6317.44		WDR19_mut_vs_wt	-1.2	-0.257	down	1e-10	4e-10	7340	5700	6211.5	5192.8	6211.5	not DE		IPSC_vs_WDR19_wt	-1.1	-0.171	down	7.54e-05	0.000213	7340	5700
ENSG00000075188	NUP37		305	312	313	324	489	510	412	493	416	263	479	409		335.75	355.72	324.34	405.93	409.96	422.8	365.97	402.21	366.19	418.96	426.21	370.07		WDR19_mut_vs_wt	1	0.0201	up	0.783	0.847	510	384	401.2	401.2	396.7	not DE		IPSC_vs_WDR19_wt	-1.2	-0.226	down	0.00659	0.0137	493	384
ENSG00000075213	SEMA3A		1940	2079	2281	1617	2753	2599	2426	2435	2059	1196	2153	2251		2135.61	2370.36	2363.64	2025.89	2307.99	2154.62	2154.95	1986.57	1812.47	1905.22	1915.7	2036.75		WDR19_mut_vs_wt	1.1	0.163	up	0.00116	0.00297	2750	2100	2160.9	2160.9	1931.3	not DE		IPSC_vs_WDR19_wt	1.2	0.245	up	7.77e-06	2.47e-05	2440	2100
ENSG00000075218	GTSE1		1483	1543	1698	1265	1900	1840	1937	2065	1993	991	1880	1489		1632.53	1759.24	1759.52	1584.88	1592.88	1525.39	1720.58	1684.71	1754.37	1578.66	1672.79	1347.27		WDR19_mut_vs_wt	-1	-0.00214	down	0.974	0.983	2060	1630	1607.6	1605.9	1607.6	not DE		IPSC_vs_WDR19_wt	1.1	0.0944	up	0.189	0.267	2060	1630
ENSG00000075223	SEMA3C		541	604	639	365	557	537	557	243	214	135	244	252		595.55	688.65	662.15	457.3	466.96	445.18	494.77	198.25	188.38	215.05	217.11	228.01		WDR19_mut_vs_wt	2.2	1.16	up	0	0	557	405	466.1	466.1	209.4	DE		IPSC_vs_WDR19_wt	3.1	1.64	up	0	0	639	405
ENSG00000075234	TTC38		1391	1271	1492	1294	1908	1985	1838	1964	1904	1017	1845	1846		1531.25	1449.12	1546.05	1621.21	1599.58	1645.6	1632.65	1602.31	1676.02	1620.08	1641.65	1670.29		WDR19_mut_vs_wt	-1	-0.0158	down	0.684	0.768	1980	1600	1642.1	1624.8	1642.1	not DE		IPSC_vs_WDR19_wt	-1.1	-0.122	down	0.00501	0.0106	1960	1600
ENSG00000075239	ACAT1		491	470	547	591	943	950	886	914	832	496	838	843		540.51	535.87	566.82	740.44	790.57	787.57	787.01	745.68	732.38	790.13	745.64	762.76		WDR19_mut_vs_wt	1	0.0463	up	0.365	0.477	950	710	776.4	776.4	755.3	not DE		IPSC_vs_WDR19_wt	-1.4	-0.459	down	0	0	914	710
ENSG00000075240	GRAMD4		1399	1308	1387	905	1247	1391	1437	1891	1868	1016	1784	1827		1540.06	1491.31	1437.25	1133.84	1045.43	1153.16	1276.45	1542.75	1644.33	1618.48	1587.37	1653.1		WDR19_mut_vs_wt	-1.4	-0.481	down	0	0	1890	1430	1609.2	1152.2	1609.2	not DE		IPSC_vs_WDR19_wt	-1.1	-0.111	down	0.0547	0.0916	1890	1430
ENSG00000075275	CELSR1		1610	1893	1904	2712	3292	3813	4044	5491	5286	2687	5106	5175		1772.34	2158.29	1972.98	3397.78	2759.87	3161.04	3592.18	4479.77	4653.08	4280.38	4543.22	4682.44		WDR19_mut_vs_wt	-1.4	-0.489	down	0	0	5490	3450	4527.8	3227.7	4527.8	not DE		IPSC_vs_WDR19_wt	-2.3	-1.2	down	0	0	5490	3450
ENSG00000075290	WNT8B		15	6	7	4	15	5	7	15	15	16	14	19		16.51	6.84	7.25	5.01	12.58	4.15	6.22	12.24	13.2	25.49	12.46	17.19		WDR19_mut_vs_wt	-2.2	-1.14	down	0.00683	0.0152	19	11.6	16.1	7	16.1	not DE		IPSC_vs_WDR19_wt	-1.5	-0.616	down	0.166	0.239	19	11.6
ENSG00000075292	ZNF638		4129	3950	4554	2813	4599	4459	4186	5558	4679	2775	4805	4938		4545.32	4503.56	4718.99	3524.32	3855.6	3696.59	3718.31	4534.43	4118.76	4420.56	4275.4	4467.99		WDR19_mut_vs_wt	-1.2	-0.237	down	1.6e-09	7.8e-09	5560	4200	4363.4	3698.7	4363.4	not DE		IPSC_vs_WDR19_wt	1.1	0.0732	up	0.0858	0.136	5560	4200
ENSG00000075303	SLC25A40		631	585	612	516	825	788	727	1011	934	515	964	954		694.62	666.98	634.17	646.48	691.64	653.27	645.77	824.81	822.17	820.39	857.75	863.2		WDR19_mut_vs_wt	-1.3	-0.345	down	0	3e-10	1010	735	837.7	659.3	837.7	not DE		IPSC_vs_WDR19_wt	-1.3	-0.334	down	1.15e-08	4.83e-08	1010	735
ENSG00000075336	TIMM21		483	441	479	415	662	621	584	631	575	332	562	561		531.7	502.8	496.35	519.94	554.99	514.82	518.75	514.79	506.15	528.87	500.06	507.6		WDR19_mut_vs_wt	1	0.0473	up	0.421	0.533	662	516	527.1	527.1	511.5	not DE		IPSC_vs_WDR19_wt	-1	-0.000937	down	0.989	0.992	631	516
ENSG00000088340	FER1L4		111	123	138	77	87	99	100	879	801	385	633	595		122.19	140.24	143	96.47	72.94	82.07	88.83	717.12	705.09	613.3	563.23	538.37		WDR19_mut_vs_wt	-7.5	-2.9	down	0	0	879	324	627.4	85.1	627.4	DE		IPSC_vs_WDR19_wt	-4.7	-2.22	down	0	0	879	324
ENSG00000075388	FGF4		0	0	1	0	0	1	0	7	15	8	13	10		0	0	1.04	0	0	0.83	0	5.71	13.2	12.74	11.57	9.05		WDR19_mut_vs_wt	-36	-5.18	down	3.12e-06	1.13e-05	15	4.5	10.5	0.2	10.5	not DE		IPSC_vs_WDR19_wt	-26	-4.72	down	0.000198	0.00053	15	4.5
ENSG00000075391	RASAL2		946	1024	1140	1130	1659	1776	1574	1326	1205	661	1084	1267		1041.38	1167.51	1181.3	1415.74	1390.83	1472.33	1398.14	1081.8	1060.72	1052.97	964.52	1146.41		WDR19_mut_vs_wt	1.3	0.419	up	0	0	1780	1200	1419.3	1419.3	1061.3	not DE		IPSC_vs_WDR19_wt	1.1	0.0904	up	0.138	0.204	1330	1200
ENSG00000075399	VPS9D1		1280	1059	1240	871	1010	1083	1151	834	809	435	875	795		1409.06	1207.41	1284.92	1091.25	846.74	897.83	1022.4	680.41	712.13	692.95	778.56	719.33		WDR19_mut_vs_wt	1.3	0.424	up	7.4e-09	3.49e-08	1150	945	964.6	964.6	716.7	not DE		IPSC_vs_WDR19_wt	1.8	0.859	up	0	0	1280	945
ENSG00000075407	ZNF37A		1227	1177	1297	1013	1670	1581	1423	1290	1209	585	1162	941		1350.72	1341.95	1343.99	1269.15	1400.05	1310.68	1264.01	1052.43	1064.24	931.9	1033.93	851.43		WDR19_mut_vs_wt	1.3	0.408	up	1e-10	3e-10	1670	1180	1311	1311	986.8	not DE		IPSC_vs_WDR19_wt	1.4	0.444	up	1e-10	3e-10	1300	1180
ENSG00000075413	MARK3		3485	3388	3776	2629	4202	4225	3916	4514	4012	2305	3974	3895		3836.39	3862.8	3912.8	3293.79	3522.77	3502.6	3478.48	3682.69	3531.62	3671.86	3535.99	3524.27		WDR19_mut_vs_wt	-1	-0.055	down	0.1	0.165	4510	3610	3589.3	3449.4	3589.3	not DE		IPSC_vs_WDR19_wt	1.1	0.11	up	0.00263	0.0059	4510	3610
ENSG00000075415	SLC25A3		8215	7642	8565	8319	12608	12668	11178	13913	12623	7452	13284	13203		9043.31	8712.97	8875.3	10422.6	10570	10502	9929.12	11350.8	11111.6	11871	11819.9	11946.3		WDR19_mut_vs_wt	-1.1	-0.166	down	6e-07	2.35e-06	13900	10500	11619.9	10355.9	11619.9	not DE		IPSC_vs_WDR19_wt	-1.3	-0.388	down	0	0	13900	10500
ENSG00000075420	FNDC3B		3096	3420	3432	3320	5302	5371	4679	3890	3909	1991	3813	3862		3408.17	3899.29	3556.34	4159.52	4444.96	4452.65	4156.23	3173.61	3440.95	3171.65	3392.74	3494.41		WDR19_mut_vs_wt	1.3	0.367	up	0	0	5370	3730	4303.3	4303.3	3334.7	not DE		IPSC_vs_WDR19_wt	1.1	0.118	up	0.0243	0.0446	3910	3730
ENSG00000075426	FOSL2		1847	2015	2210	3179	3825	4616	4339	3162	3100	1613	2986	2922		2033.23	2297.39	2290.07	3982.86	3206.71	3826.74	3854.22	2579.68	2728.82	2569.5	2656.89	2643.88		WDR19_mut_vs_wt	1.4	0.495	up	0	0	4620	2890	3717.6	3717.6	2635.8	not DE		IPSC_vs_WDR19_wt	-1.2	-0.257	down	7.31e-05	0.000206	3160	2890
ENSG00000075429	CACNG5		16	10	4	19	17	32	21	11	10	2	13	8		17.61	11.4	4.14	23.8	14.25	26.53	18.65	8.97	8.8	3.19	11.57	7.24		WDR19_mut_vs_wt	2.5	1.32	up	0.00051	0.00138	32	13	20.8	20.8	8	DE		IPSC_vs_WDR19_wt	1.3	0.405	up	0.369	0.463	16	13
ENSG00000075461	CACNG4		206	168	191	147	170	216	226	178	192	99	182	215		226.77	191.54	197.92	184.17	142.52	179.07	200.75	145.22	169.01	157.71	161.94	194.54		WDR19_mut_vs_wt	1.1	0.0869	up	0.445	0.556	226	179	176.6	176.6	165.7	not DE		IPSC_vs_WDR19_wt	1.2	0.308	up	0.0126	0.0247	215	179
ENSG00000075539	FRYL		1443	1541	1623	1075	1754	1829	1723	2190	1978	1122	1940	2055		1588.5	1756.96	1681.8	1346.83	1470.48	1516.27	1530.49	1786.69	1741.16	1787.34	1726.18	1859.4		WDR19_mut_vs_wt	-1.2	-0.277	down	6.2e-09	2.95e-08	2190	1650	1780.2	1466	1780.2	not DE		IPSC_vs_WDR19_wt	-1.1	-0.0872	down	0.0936	0.147	2190	1650
ENSG00000075568	TMEM131		3433	3249	3648	2606	3523	3528	3645	3515	3417	1871	3329	3419		3779.15	3704.32	3780.16	3264.97	2953.53	2924.77	3237.76	2867.67	3007.86	2980.5	2962.08	3093.57		WDR19_mut_vs_wt	1	0.0522	up	0.215	0.312	3640	3210	3095.3	3095.3	2982.3	not DE		IPSC_vs_WDR19_wt	1.3	0.332	up	0	0	3650	3210
ENSG00000075618	FSCN1		17919	16620	17845	15580	21811	21911	20006	22057	22525	11826	22161	22112		19725.8	18949.2	18491.5	19519.7	18285.4	18164.6	17770.8	17994.9	19828	18838.8	19718.4	20007.3		WDR19_mut_vs_wt	-1	-0.0648	down	0.11	0.179	22500	18900	19277.5	18435.1	19277.5	not DE		IPSC_vs_WDR19_wt	-1	-0.0168	down	0.704	0.772	22500	18900
ENSG00000075624	ACTB		110444	109157	116409	116230	161124	168617	146645	137099	134604	67046	130556	124878		121580	124455	120626	145621	135079	139786	130261	111851	118487	106804	116166	112992		WDR19_mut_vs_wt	1.2	0.282	up	0	0	169000	124000	137687	137687	113260	not DE		IPSC_vs_WDR19_wt	1.1	0.11	up	0.00972	0.0196	137000	124000
ENSG00000075643	MOCOS		182	177	214	222	325	327	322	322	252	143	261	266		200.35	201.81	221.75	278.14	272.47	271.09	286.02	262.7	221.83	227.8	232.23	240.68		WDR19_mut_vs_wt	1.2	0.219	up	0.0077	0.017	327	243	276.9	276.9	237	not DE		IPSC_vs_WDR19_wt	-1.1	-0.192	down	0.0455	0.078	322	243
ENSG00000075651	PLD1		267	254	333	218	325	335	339	253	231	162	250	229		293.92	289.6	345.06	273.13	272.47	277.72	301.12	206.41	203.34	258.07	222.45	207.2		WDR19_mut_vs_wt	1.3	0.374	up	2.3e-05	7.52e-05	339	263	281.1	281.1	219.5	not DE		IPSC_vs_WDR19_wt	1.4	0.513	up	9.62e-08	3.71e-07	333	263
ENSG00000129244	ATP1B2		182	150	129	143	158	162	148	1126	1203	777	1258	1048		200.35	171.02	133.67	179.16	132.46	134.3	131.46	918.63	1058.96	1237.76	1119.34	948.25		WDR19_mut_vs_wt	-7.4	-2.88	down	0	0	1260	530	1056.6	144.3	1056.6	DE		IPSC_vs_WDR19_wt	-6.3	-2.65	down	0	0	1260	530
ENSG00000075702	WDR62		1436	1464	1418	1508	2243	2067	2143	1870	1751	911	1698	1720		1580.79	1669.17	1469.37	1889.32	1880.43	1713.58	1903.57	1525.62	1541.34	1451.22	1510.85	1556.29		WDR19_mut_vs_wt	1.2	0.281	up	4.5e-09	2.18e-08	2240	1640	1846.7	1846.7	1517.1	not DE		IPSC_vs_WDR19_wt	1	0.0495	up	0.352	0.446	1870	1640
ENSG00000075711	DLG1		1975	2144	2348	1810	2936	2970	2711	3421	3123	1857	3031	3248		2174.14	2444.47	2433.07	2267.69	2461.41	2462.18	2408.11	2790.98	2749.07	2958.19	2696.93	2938.85		WDR19_mut_vs_wt	-1.2	-0.233	down	5.37e-07	2.11e-06	3420	2570	2826.8	2399.8	2826.8	not DE		IPSC_vs_WDR19_wt	-1.2	-0.265	down	2.34e-07	8.7e-07	3420	2570
ENSG00000075785	RAB7A		7557	7001	7789	9080	13176	13631	11384	11979	11562	6697	11912	10259		8318.97	7982.14	8071.19	11376	11046.2	11300.3	10112.1	9772.93	10177.6	10668.3	10599.1	9282.53		WDR19_mut_vs_wt	1.1	0.118	up	0.0123	0.0257	13600	9890	10958.7	10958.7	10100.1	not DE		IPSC_vs_WDR19_wt	-1.2	-0.314	down	1.2e-09	5.6e-09	12000	9890
ENSG00000075790	BCAP29		49	25	51	32	42	58	50	47	46	27	28	39		53.94	28.5	52.85	40.09	35.21	48.08	44.41	38.34	40.49	43.01	24.91	35.29		WDR19_mut_vs_wt	1.2	0.221	up	0.307	0.416	58	40.4	41.9	41.9	36.4	not DE		IPSC_vs_WDR19_wt	1.3	0.329	up	0.167	0.241	51	40.4
ENSG00000075826	SEC31B		1064	920	1052	680	1023	958	963	1422	1353	707	1216	1264		1171.28	1048.93	1090.11	851.95	857.64	794.2	855.41	1160.12	1191	1126.25	1081.97	1143.69		WDR19_mut_vs_wt	-1.4	-0.444	down	0	0	1420	1030	1140.6	839.8	1140.6	not DE		IPSC_vs_WDR19_wt	-1	-0.0485	down	0.379	0.473	1420	1030
ENSG00000075856	SART3		2716	2602	2981	2167	3290	3336	3278	3281	3035	1637	2975	2959		2989.85	2966.65	3089	2714.96	2758.19	2765.6	2911.76	2676.77	2671.6	2607.73	2647.1	2677.36		WDR19_mut_vs_wt	1	0.0695	up	0.0432	0.0792	3340	2790	2787.6	2787.6	2656.1	not DE		IPSC_vs_WDR19_wt	1.1	0.182	up	1.28e-06	4.42e-06	3280	2790
ENSG00000075886	TUBA3D		17	9	14	11	13	12	14	21	16	11	8	8		18.71	10.26	14.51	13.78	10.9	9.95	12.44	17.13	14.08	17.52	7.12	7.24		WDR19_mut_vs_wt	-1.1	-0.087	down	0.813	0.869	21	12.8	12.6	11.8	12.6	not DE		IPSC_vs_WDR19_wt	1.2	0.231	up	0.559	0.647	21	12.8
ENSG00000163273	NPPC		6	3	3	3	8	6	5	45	41	29	43	37		6.6	3.42	3.11	3.76	6.71	4.97	4.44	36.71	36.09	46.2	38.26	33.48		WDR19_mut_vs_wt	-7.4	-2.89	down	0	0	45	18.6	38.1	5	38.1	DE		IPSC_vs_WDR19_wt	-8.6	-3.11	down	0	2e-10	45	18.6
ENSG00000075914	EXOSC7		693	632	689	623	942	966	818	1362	1128	677	1244	1173		762.87	720.57	713.96	780.54	789.73	800.83	726.61	1111.17	992.94	1078.46	1106.89	1061.35		WDR19_mut_vs_wt	-1.4	-0.466	down	0	0	1360	887	1070.2	774.4	1070.2	not DE		IPSC_vs_WDR19_wt	-1.5	-0.547	down	0	0	1360	887
ENSG00000075945	KIFAP3		1341	1322	1351	783	1237	1321	1232	1343	1172	667	1216	1157		1476.21	1507.27	1399.95	981	1037.05	1095.13	1094.35	1095.67	1031.67	1062.53	1081.97	1046.87		WDR19_mut_vs_wt	-1	-0.0132	down	0.786	0.849	1340	1160	1063.7	1051.9	1063.7	not DE		IPSC_vs_WDR19_wt	1.4	0.457	up	0	0	1350	1160
ENSG00000075975	MKRN2		746	670	764	622	942	931	935	1171	1118	625	1073	1137		821.22	763.9	791.68	779.28	789.73	771.81	830.54	955.35	984.14	995.62	954.74	1028.78		WDR19_mut_vs_wt	-1.2	-0.309	down	6e-10	2.9e-09	1170	872	983.7	792.8	983.7	not DE		IPSC_vs_WDR19_wt	-1.2	-0.311	down	2.35e-08	9.62e-08	1170	872
ENSG00000076003	MCM6		2538	2640	2717	2360	3991	3791	3511	3186	2910	1457	2812	2911		2793.9	3009.98	2815.43	2956.77	3345.88	3142.8	3118.73	2599.26	2561.57	2320.99	2502.06	2633.93		WDR19_mut_vs_wt	1.2	0.314	up	0	1e-10	3990	2820	3141	3141	2523.6	not DE		IPSC_vs_WDR19_wt	1.1	0.184	up	0.000328	0.00085	3190	2820
ENSG00000076043	REXO2		636	588	722	654	1085	1063	985	1035	878	526	901	936		700.13	670.4	748.16	819.38	909.62	881.25	874.95	844.39	772.87	837.92	801.69	846.91		WDR19_mut_vs_wt	1.1	0.0906	up	0.0921	0.153	1080	809	871.3	871.3	820.8	not DE		IPSC_vs_WDR19_wt	-1.2	-0.214	down	0.000454	0.00115	1040	809
ENSG00000076053	RBM7		701	717	821	721	1201	1199	953	1048	913	558	937	895		771.68	817.48	850.74	903.32	1006.87	993.99	846.52	855	803.68	888.89	833.73	809.81		WDR19_mut_vs_wt	1.1	0.167	up	0.00542	0.0123	1200	865	937.7	937.7	838.2	not DE		IPSC_vs_WDR19_wt	-1	-0.04	down	0.55	0.638	1050	865
ENSG00000076067	RBMS2		2772	2613	2879	1999	2637	3087	2789	2512	2349	1352	2515	2161		3051.5	2979.19	2983.3	2504.48	2210.75	2559.18	2477.39	2049.39	2067.74	2153.73	2237.8	1955.31		WDR19_mut_vs_wt	1.2	0.221	up	1.06e-05	3.63e-05	3090	2440	2437.9	2437.9	2092.8	not DE		IPSC_vs_WDR19_wt	1.4	0.523	up	0	0	2880	2440
ENSG00000076108	BAZ2A		6030	5682	6443	5239	7471	8038	8096	10408	9786	5581	9788	9020		6638	6478.29	6676.42	6563.77	6263.36	6663.64	7191.46	8491.24	8614.27	8890.51	8709.18	8161.46		WDR19_mut_vs_wt	-1.3	-0.361	down	0	0	10400	7450	8573.3	6670.6	8573.3	not DE		IPSC_vs_WDR19_wt	-1.3	-0.377	down	0	0	10400	7450
ENSG00000076201	PTPN23		5424	5244	5641	4459	5390	6046	6065	6584	6864	3348	6503	5757		5970.9	5978.91	5845.37	5586.53	4518.74	5012.24	5387.38	5371.48	6042.14	5333.35	5786.25	5209.04		WDR19_mut_vs_wt	-1.1	-0.115	down	0.0481	0.0871	6860	5500	5548.5	5126.2	5548.5	not DE		IPSC_vs_WDR19_wt	1.1	0.096	up	0.131	0.195	6860	5500
ENSG00000076242	MLH1		1235	1271	1351	1038	1670	1654	1610	1083	913	511	973	984		1359.52	1449.12	1399.95	1300.48	1400.05	1371.19	1430.12	883.55	803.68	814.02	865.76	890.34		WDR19_mut_vs_wt	1.6	0.691	up	0	0	1670	1160	1375.5	1375.5	851.5	not DE		IPSC_vs_WDR19_wt	1.6	0.717	up	0	0	1350	1160
ENSG00000076248	UNG		1325	1309	1381	1352	2171	2037	2069	2138	2044	1039	1884	1945		1458.6	1492.45	1431.03	1693.88	1820.07	1688.71	1837.84	1744.26	1799.26	1655.12	1676.35	1759.87		WDR19_mut_vs_wt	1	0.0265	up	0.544	0.648	2170	1670	1760.1	1760.1	1727	not DE		IPSC_vs_WDR19_wt	-1.2	-0.244	down	6.46e-07	2.3e-06	2140	1670
ENSG00000076258	FMO4		74	73	54	65	79	90	87	69	56	36	66	70		81.46	83.23	55.96	81.44	66.23	74.61	77.28	56.29	49.29	57.35	58.73	63.34		WDR19_mut_vs_wt	1.3	0.388	up	0.0142	0.0293	90	67.1	74.9	74.9	57	not DE		IPSC_vs_WDR19_wt	1.3	0.364	up	0.0386	0.0674	74	67.1
ENSG00000076321	KLHL20		671	641	749	488	706	775	720	723	660	406	688	639		738.66	730.83	776.14	611.4	591.88	642.49	639.56	589.85	580.97	646.76	612.17	578.18		WDR19_mut_vs_wt	1	0.0535	up	0.348	0.459	775	645	621.3	621.3	601.6	not DE		IPSC_vs_WDR19_wt	1.3	0.322	up	1.74e-07	6.56e-07	749	645
ENSG00000179796	LRRC3B		33	29	30	25	39	32	33	241	241	145	224	272		36.33	33.06	31.09	31.32	32.7	26.53	29.31	196.62	212.14	230.98	199.31	246.11		WDR19_mut_vs_wt	-7.3	-2.86	down	0	0	272	109	217	30	217	DE		IPSC_vs_WDR19_wt	-6.5	-2.69	down	0	0	272	109
ENSG00000076351	SLC46A1		194	159	170	183	259	229	218	213	215	76	214	185		213.56	181.28	176.16	229.27	217.13	189.84	193.64	173.77	189.26	121.07	190.41	167.39		WDR19_mut_vs_wt	1.2	0.276	up	0.0132	0.0274	259	187	207.5	207.5	168.4	not DE		IPSC_vs_WDR19_wt	1.1	0.156	up	0.209	0.29	215	187
ENSG00000076356	PLXNA2		1761	1709	1792	2875	4360	4941	4431	2702	2691	1424	2502	2620		1938.56	1948.5	1856.92	3601.99	3655.23	4096.17	3935.94	2204.39	2368.79	2268.43	2226.23	2370.62		WDR19_mut_vs_wt	1.7	0.741	up	0	0	4940	2710	3822.3	3822.3	2287.7	not DE		IPSC_vs_WDR19_wt	-1.2	-0.257	down	7.08e-07	2.51e-06	2700	2710
ENSG00000076382	SPAG5		1507	1633	1873	1146	1858	1727	1841	2243	2069	1223	2058	2065		1658.95	1861.85	1940.86	1435.79	1557.67	1431.71	1635.31	1829.93	1821.27	1948.23	1831.17	1868.45		WDR19_mut_vs_wt	-1.2	-0.293	down	5.16e-08	2.26e-07	2240	1740	1859.8	1515.1	1859.8	not DE		IPSC_vs_WDR19_wt	-1	-0.0288	down	0.622	0.702	2240	1740
ENSG00000076513	ANKRD13A		1421	1352	1520	1290	2020	2044	1834	1674	1608	867	1658	1692		1564.28	1541.47	1575.07	1616.2	1693.48	1694.51	1629.09	1365.71	1415.47	1381.13	1475.26	1530.95		WDR19_mut_vs_wt	1.2	0.21	up	1.94e-06	7.19e-06	2040	1540	1658.3	1658.3	1433.7	not DE		IPSC_vs_WDR19_wt	1.1	0.121	up	0.0134	0.0262	1690	1540
ENSG00000076554	TPD52		384	374	383	556	874	953	750	922	856	507	773	854		422.72	426.41	396.88	696.59	732.72	790.05	666.2	752.2	753.51	807.65	687.8	772.71		WDR19_mut_vs_wt	-1	-0.0591	down	0.346	0.458	953	659	754.8	721.4	754.8	not DE		IPSC_vs_WDR19_wt	-1.8	-0.859	down	0	0	922	659
ENSG00000076555	ACACB		649	560	688	571	716	843	855	941	873	522	947	849		714.44	638.48	712.93	715.39	600.26	698.86	759.47	767.7	768.47	831.54	842.62	768.19		WDR19_mut_vs_wt	-1.1	-0.198	down	0.00339	0.00799	947	735	795.7	693.5	795.7	not DE		IPSC_vs_WDR19_wt	-1.2	-0.206	down	0.00588	0.0123	947	735
ENSG00000076604	TRAF4		4394	3989	4612	5234	8105	7757	6958	7512	7224	4087	7385	7329		4837.04	4548.03	4779.09	6557.51	6794.88	6430.68	6180.6	6128.58	6359.03	6510.57	6571.03	6631.41		WDR19_mut_vs_wt	1	0.0116	up	0.76	0.829	8100	6030	6490.9	6490.9	6440.1	not DE		IPSC_vs_WDR19_wt	-1.4	-0.447	down	0	0	7510	6030
ENSG00000132872	SYT4		19	15	11	89	139	183	164	3	7	4	7	10		20.92	17.1	11.4	111.51	116.53	151.71	145.68	2.45	6.16	6.37	6.23	9.05		WDR19_mut_vs_wt	22	4.47	up	0	0	183	50.4	131.4	131.4	6.1	DE		IPSC_vs_WDR19_wt	2.8	1.46	up	7.69e-05	0.000217	19	50.4
ENSG00000076650	GPATCH1		637	569	645	481	726	783	760	827	659	382	753	703		701.23	648.74	668.37	602.63	608.65	649.12	675.09	674.7	580.09	608.52	670.01	636.09		WDR19_mut_vs_wt	-1	-0.000903	down	0.988	0.993	827	644	633.9	633.9	633.9	not DE		IPSC_vs_WDR19_wt	1.1	0.083	up	0.224	0.308	827	644
ENSG00000076685	NT5C2		1349	1340	1475	1202	1780	1968	1786	1715	1574	877	1523	1398		1485.02	1527.79	1528.44	1505.95	1492.27	1631.51	1586.46	1399.16	1385.54	1397.06	1355.14	1264.94		WDR19_mut_vs_wt	1.1	0.194	up	2.26e-05	7.4e-05	1970	1460	1554	1554	1360.4	not DE		IPSC_vs_WDR19_wt	1.1	0.155	up	0.00216	0.00491	1720	1460
ENSG00000181778	TMEM252		13	10	10	87	92	129	109	163	155	76	122	154		14.31	11.4	10.36	109	77.13	106.94	96.82	132.98	136.44	121.07	108.55	139.34		WDR19_mut_vs_wt	-1.3	-0.401	down	0.00325	0.00768	163	88.7	127.7	97.5	127.7	not DE		IPSC_vs_WDR19_wt	-11	-3.42	down	0	0	163	88.7
ENSG00000162009	SSTR5		5	19	13	13	17	19	21	114	129	84	160	123		5.5	21.66	13.47	16.29	14.25	15.75	18.65	93.01	113.55	133.81	142.37	111.29		WDR19_mut_vs_wt	-7.3	-2.87	down	0	0	160	58.3	118.8	16.2	118.8	DE		IPSC_vs_WDR19_wt	-8.8	-3.13	down	0	0	160	58.3
ENSG00000076770	MBNL3		1100	1059	1256	549	861	851	826	792	667	363	758	710		1210.91	1207.41	1301.5	687.82	721.82	705.49	733.71	646.14	587.14	578.26	674.45	642.42		WDR19_mut_vs_wt	1.1	0.183	up	0.00152	0.00382	861	808	712.2	712.2	625.7	not DE		IPSC_vs_WDR19_wt	2	0.982	up	0	0	1260	808
ENSG00000076826	CAMSAP3		977	923	1014	1315	1562	1836	1831	3238	3331	1721	3107	3042		1075.51	1052.35	1050.74	1647.52	1309.51	1522.08	1626.43	2641.68	2932.16	2741.55	2764.55	2752.46		WDR19_mut_vs_wt	-1.8	-0.86	down	0	0	3330	1930	2766.5	1526.4	2766.5	not DE		IPSC_vs_WDR19_wt	-2.6	-1.38	down	0	0	3330	1930
ENSG00000076864	RAP1GAP		592	550	524	587	738	960	714	668	715	358	663	621		651.69	627.08	542.98	735.43	618.71	795.86	634.23	544.98	629.39	570.29	589.92	561.89		WDR19_mut_vs_wt	1.2	0.263	up	0.000952	0.00248	960	625	696.1	696.1	579.3	not DE		IPSC_vs_WDR19_wt	1	0.0666	up	0.451	0.544	715	625
ENSG00000076924	XAB2		4082	3590	4152	3239	4725	4677	4725	4723	4737	2569	4810	4689		4493.58	4093.11	4302.42	4058.04	3961.23	3877.31	4197.09	3853.2	4169.81	4092.41	4279.85	4242.69		WDR19_mut_vs_wt	-1	-0.0372	down	0.38	0.492	4810	4140	4127.6	4023.4	4127.6	not DE		IPSC_vs_WDR19_wt	1	0.0579	up	0.21	0.292	4810	4140
ENSG00000076928	ARHGEF1		4353	3809	4430	3179	4136	4587	4643	3910	3872	2020	3822	3650		4791.91	4342.8	4590.49	3982.86	3467.44	3802.7	4124.25	3189.93	3408.39	3217.85	3400.74	3302.59		WDR19_mut_vs_wt	1.2	0.217	up	1.41e-05	4.72e-05	4640	3800	3844.3	3844.3	3303.9	not DE		IPSC_vs_WDR19_wt	1.4	0.469	up	0	0	4430	3800
ENSG00000076944	STXBP2		512	505	518	632	874	934	836	907	912	429	874	814		563.62	575.77	536.77	791.81	732.72	774.3	742.6	739.97	802.8	683.4	777.67	736.52		WDR19_mut_vs_wt	1	0.0157	up	0.78	0.845	934	705	760.4	760.4	748.1	not DE		IPSC_vs_WDR19_wt	-1.3	-0.428	down	1e-10	3e-10	912	705
ENSG00000076984	MAP2K7		3431	3054	3478	2906	3868	4104	3934	3969	3965	2056	3814	3524		3776.94	3482	3604	3640.83	3242.76	3402.29	3494.47	3238.06	3490.25	3275.2	3393.63	3188.58		WDR19_mut_vs_wt	1	0.053	up	0.223	0.321	4100	3440	3445.1	3445.1	3317.1	not DE		IPSC_vs_WDR19_wt	1.1	0.126	up	0.00789	0.0162	3970	3440
ENSG00000248587	GDNF-AS1		152	122	184	32	46	51	52	371	314	224	317	326		167.33	139.1	190.67	40.09	38.56	42.28	46.19	302.68	276.4	356.83	282.06	294.97		WDR19_mut_vs_wt	-7.2	-2.84	down	0	0	371	181	302.6	41.8	302.6	DE		IPSC_vs_WDR19_wt	-1.8	-0.855	down	0	0	371	181
ENSG00000077044	DGKD		1466	1407	1602	1254	1777	1852	1801	1879	1753	837	1707	1682		1613.82	1604.18	1660.04	1571.1	1489.76	1535.34	1599.78	1532.96	1543.1	1333.34	1518.86	1521.9		WDR19_mut_vs_wt	1	0.0497	up	0.286	0.394	1880	1540	1549	1549	1490	not DE		IPSC_vs_WDR19_wt	1.1	0.121	up	0.0181	0.0343	1880	1540
ENSG00000077063	CTTNBP2		1463	1322	1422	1381	2053	2230	2167	1252	1152	577	1099	1162		1610.51	1507.27	1473.52	1730.21	1721.15	1848.71	1924.89	1021.43	1014.07	919.16	977.87	1051.4		WDR19_mut_vs_wt	1.8	0.854	up	0	0	2230	1400	1806.2	1806.2	996.8	not DE		IPSC_vs_WDR19_wt	1.5	0.614	up	0	0	1460	1400
ENSG00000077092	RARB		850	707	794	200	293	280	286	217	219	103	260	226		935.7	806.08	822.77	250.57	245.64	232.12	254.05	177.04	192.78	164.08	231.34	204.49		WDR19_mut_vs_wt	1.3	0.327	up	0.000381	0.00106	293	376	245.6	245.6	193.9	not DE		IPSC_vs_WDR19_wt	4.4	2.13	up	0	0	850	376
ENSG00000077097	TOP2B		7125	7077	7875	4702	7722	7774	7323	7691	6924	3776	6754	7208		7843.41	8068.79	8160.3	5890.98	6473.79	6444.78	6504.82	6274.61	6094.95	6015.15	6009.58	6521.93		WDR19_mut_vs_wt	1	0.0339	up	0.384	0.496	7770	6690	6328.6	6328.6	6183.2	not DE		IPSC_vs_WDR19_wt	1.3	0.375	up	0	0	7880	6690
ENSG00000077147	TM9SF3		4734	4616	5062	4811	7577	7658	7115	7627	6480	3886	6904	6814		5211.33	5262.9	5245.39	6027.54	6352.22	6348.61	6320.06	6222.4	5704.12	6190.38	6143.05	6165.43		WDR19_mut_vs_wt	1	0.0425	up	0.214	0.311	7660	5930	6262.1	6262.1	6085.1	not DE		IPSC_vs_WDR19_wt	-1.2	-0.215	down	1.12e-08	4.71e-08	7630	5930
ENSG00000077150	NFKB2		4843	4674	5261	4454	5639	6265	6295	5938	5878	2917	5744	5478		5331.32	5329.03	5451.6	5580.27	4727.49	5193.79	5591.68	4844.45	5174.2	4646.77	5110.9	4956.6		WDR19_mut_vs_wt	1.1	0.0907	up	0.0684	0.119	6300	5160	5273.3	5273.3	4946.6	not DE		IPSC_vs_WDR19_wt	1.1	0.118	up	0.03	0.0539	5940	5160
ENSG00000077152	UBE2T		439	481	455	483	768	706	656	835	776	438	802	799		483.26	548.41	471.48	605.13	643.86	585.29	582.71	681.22	683.09	697.73	713.6	722.95		WDR19_mut_vs_wt	-1.2	-0.211	down	0.000336	0.000941	835	618	699.7	604.2	699.7	not DE		IPSC_vs_WDR19_wt	-1.4	-0.483	down	0	0	835	618
ENSG00000077157	PPP1R12B		1056	954	1046	721	1094	1165	1105	1117	1016	554	999	1003		1162.48	1087.7	1083.9	903.32	917.16	965.8	981.54	911.29	894.35	882.52	888.89	907.53		WDR19_mut_vs_wt	1.1	0.0715	up	0.138	0.216	1160	966	942	942	896.9	not DE		IPSC_vs_WDR19_wt	1.2	0.308	up	4.1e-09	1.8e-08	1120	966
ENSG00000077232	DNAJC10		4319	4354	4814	3949	6722	6448	5745	6538	5756	3348	5922	5860		4754.48	4964.18	4988.41	4947.57	5635.43	5345.5	5103.13	5333.95	5066.8	5333.35	5269.28	5302.24		WDR19_mut_vs_wt	1	0.000416	up	0.992	0.995	6720	5170	5261.1	5257.9	5261.1	not DE		IPSC_vs_WDR19_wt	-1.1	-0.102	down	0.021	0.0391	6540	5170
ENSG00000077235	GTF3C1		6814	6543	7109	5969	9048	9456	8815	8982	8535	4723	8747	8896		7501.05	7459.95	7366.55	7478.36	7585.45	7839.18	7830.13	7327.86	7513.06	7523.72	7782.92	8049.27		WDR19_mut_vs_wt	1	0.00847	up	0.802	0.861	9460	7600	7683.3	7683.3	7639.4	not DE		IPSC_vs_WDR19_wt	-1	-0.0379	down	0.306	0.399	8980	7600
ENSG00000077238	IL4R		893	913	1017	1240	1656	1785	1742	1865	1869	975	1892	1651		983.04	1040.95	1053.84	1553.56	1388.32	1479.8	1547.37	1521.54	1645.21	1553.17	1683.47	1493.86		WDR19_mut_vs_wt	-1.1	-0.0841	down	0.0993	0.163	1890	1410	1579.4	1492.3	1579.4	not DE		IPSC_vs_WDR19_wt	-1.5	-0.623	down	0	0	1890	1410
ENSG00000077254	USP33		2114	2097	2341	1717	2750	2882	2463	2954	2558	1434	2598	2384		2327.15	2390.88	2425.81	2151.17	2305.48	2389.23	2187.82	2409.99	2251.72	2284.36	2311.65	2157.09		WDR19_mut_vs_wt	-1	-0.0142	down	0.747	0.819	2950	2300	2283	2258.4	2283	not DE		IPSC_vs_WDR19_wt	1	0.0606	up	0.209	0.29	2950	2300
ENSG00000077264	PAK3		1194	1063	1371	266	481	444	459	266	256	126	289	255		1314.39	1211.97	1420.67	333.26	403.25	368.08	407.72	217.01	225.35	200.72	257.15	230.73		WDR19_mut_vs_wt	1.7	0.738	up	0	0	481	549	378.1	378.1	226.2	not DE		IPSC_vs_WDR19_wt	5.8	2.53	up	0	0	1370	549
ENSG00000077274	CAPN6		3633	3255	3910	325	365	403	463	664	702	326	696	633		3999.31	3711.16	4051.66	407.18	306	334.09	411.27	541.72	617.95	519.32	619.29	572.75		WDR19_mut_vs_wt	-1.6	-0.667	down	0	0	702	1340	574.2	364.6	574.2	not DE		IPSC_vs_WDR19_wt	6.8	2.77	up	0	0	3910	1340
ENSG00000077279	DCX		255	202	224	16	35	24	30	15	16	6	11	10		280.71	230.31	232.12	20.05	29.34	19.9	26.65	12.24	14.08	9.56	9.79	9.05		WDR19_mut_vs_wt	2.2	1.13	up	1.61e-05	5.36e-05	35	74.5	24	24	10.9	DE		IPSC_vs_WDR19_wt	22	4.48	up	0	0	255	74.5
ENSG00000077312	SNRPA		3845	3635	3970	3467	5385	4930	4571	5690	5445	2832	5325	5438		4232.69	4144.42	4113.83	4343.69	4514.55	4087.05	4060.3	4642.12	4793.04	4511.36	4738.09	4920.4		WDR19_mut_vs_wt	-1.1	-0.152	down	0.000143	0.000422	5690	4430	4721	4251.4	4721	not DE		IPSC_vs_WDR19_wt	-1.1	-0.182	down	3.38e-05	9.96e-05	5690	4430
ENSG00000077327	SPAG6		8	6	6	6	10	11	10	10	15	7	20	10		8.81	6.84	6.22	7.52	8.38	9.12	8.88	8.16	13.2	11.15	17.8	9.05		WDR19_mut_vs_wt	-1.4	-0.479	down	0.224	0.323	20	9.6	11.9	8.5	11.9	not DE		IPSC_vs_WDR19_wt	-1.6	-0.708	down	0.126	0.189	20	9.6
ENSG00000077348	EXOSC5		319	302	381	347	549	529	447	468	459	212	430	441		351.16	344.32	394.8	434.74	460.26	438.55	397.06	381.81	404.04	337.72	382.61	399.02		WDR19_mut_vs_wt	1.1	0.175	up	0.0156	0.032	549	394	432.7	432.7	381	not DE		IPSC_vs_WDR19_wt	-1.1	-0.0751	down	0.361	0.455	468	394
ENSG00000077380	DYNC1I2		3973	3773	4356	3563	5781	5485	4965	5355	4778	2715	5019	4940		4373.59	4301.76	4513.81	4463.97	4846.54	4547.16	4410.28	4368.81	4205.91	4324.98	4465.81	4469.8		WDR19_mut_vs_wt	1	0.0649	up	0.0809	0.137	5780	4440	4567	4567	4367.1	not DE		IPSC_vs_WDR19_wt	1	0.00959	up	0.814	0.863	5360	4440
ENSG00000077420	APBB1IP		0	3	1	6	7	9	14	7	9	5	6	9		0	3.42	1.04	7.52	5.87	7.46	12.44	5.71	7.92	7.96	5.34	8.14		WDR19_mut_vs_wt	1.2	0.263	up	0.574	0.675	14	6.1	8.3	8.3	7	not DE		IPSC_vs_WDR19_wt	-4.8	-2.25	down	0.00707	0.0146	9	6.1
ENSG00000077454	LRCH4		1516	1394	1640	1410	1783	1941	2016	1883	1867	906	1750	1740		1668.86	1589.36	1699.42	1766.54	1494.79	1609.12	1790.76	1536.22	1643.45	1443.25	1557.12	1574.38		WDR19_mut_vs_wt	1.1	0.0984	up	0.0797	0.136	2020	1610	1665.3	1665.3	1550.9	not DE		IPSC_vs_WDR19_wt	1.1	0.0895	up	0.146	0.215	1880	1610
ENSG00000077458	FAM76B		657	623	637	545	914	947	946	889	681	375	745	707		723.24	710.31	660.08	682.81	766.26	785.08	840.31	725.28	599.46	597.37	662.89	639.71		WDR19_mut_vs_wt	1.2	0.252	up	0.0003	0.000848	947	699	768.6	768.6	644.9	not DE		IPSC_vs_WDR19_wt	1.1	0.109	up	0.16	0.232	889	699
ENSG00000077463	SIRT6		1360	1248	1362	1227	1604	1694	1574	1553	1473	685	1435	1454		1497.13	1422.9	1411.34	1537.27	1344.72	1404.35	1398.14	1267	1296.63	1091.2	1276.84	1315.61		WDR19_mut_vs_wt	1.1	0.178	up	0.00132	0.00336	1690	1360	1421.1	1421.1	1249.5	not DE		IPSC_vs_WDR19_wt	1.2	0.203	up	0.000824	0.00201	1550	1360
ENSG00000077514	POLD3		1256	1185	1445	1150	1805	1772	1665	1848	1721	806	1627	1650		1382.64	1351.07	1497.35	1440.8	1513.23	1469.02	1478.97	1507.67	1514.94	1283.95	1447.67	1492.95		WDR19_mut_vs_wt	1	0.0212	up	0.677	0.762	1850	1450	1475.5	1475.5	1449.4	not DE		IPSC_vs_WDR19_wt	-1	-0.0441	down	0.434	0.528	1850	1450
ENSG00000077522	ACTN2		129	119	138	179	328	271	258	151	162	84	160	154		142.01	135.68	143	224.26	274.98	224.66	229.17	123.19	142.6	133.81	142.37	139.34		WDR19_mut_vs_wt	1.8	0.81	up	0	0	328	171	238.3	238.3	136.3	not DE		IPSC_vs_WDR19_wt	1	0.0418	up	0.728	0.793	162	171
ENSG00000077549	CAPZB		4858	4514	5173	4733	6720	6683	6323	6250	5759	3125	5692	5546		5347.83	5146.6	5360.41	5929.82	5633.75	5540.32	5616.55	5098.99	5069.44	4978.11	5064.63	5018.12		WDR19_mut_vs_wt	1.1	0.169	up	3.56e-08	1.58e-07	6720	5320	5680.1	5680.1	5045.9	not DE		IPSC_vs_WDR19_wt	1	0.0664	up	0.0493	0.0837	6250	5320
ENSG00000077585	GPR137B		364	321	333	283	530	425	468	610	592	346	613	592		400.7	365.99	345.06	354.56	444.33	352.33	415.71	497.66	521.12	551.18	545.44	535.65		WDR19_mut_vs_wt	-1.3	-0.429	down	2.03e-08	9.24e-08	613	444	530.2	391.7	530.2	not DE		IPSC_vs_WDR19_wt	-1.4	-0.515	down	2e-09	9e-09	613	444
ENSG00000077616	NAALAD2		382	330	359	186	289	326	292	414	358	221	342	340		420.52	376.25	372.01	233.03	242.28	270.26	259.38	337.76	315.13	352.05	304.31	307.64		WDR19_mut_vs_wt	-1.3	-0.353	down	1.06e-05	3.61e-05	414	316	323.4	251.2	323.4	not DE		IPSC_vs_WDR19_wt	1.2	0.275	up	0.00103	0.00246	414	316
ENSG00000077684	JADE1		1277	1195	1290	993	1386	1585	1400	1181	1075	616	1047	1132		1405.76	1362.47	1336.74	1244.1	1161.96	1313.99	1243.58	963.5	946.28	981.29	931.6	1024.25		WDR19_mut_vs_wt	1.3	0.357	up	0	0	1580	1160	1240.9	1240.9	969.4	not DE		IPSC_vs_WDR19_wt	1.4	0.498	up	0	0	1290	1160
ENSG00000249395	CASC9		15	22	23	148	195	232	160	224	192	100	174	202		16.51	25.08	23.83	185.42	163.48	192.33	142.12	182.75	169.01	159.3	154.82	182.77		WDR19_mut_vs_wt	1	0.000935	up	0.993	0.996	232	133	170.8	170.8	169.7	not DE		IPSC_vs_WDR19_wt	-7.8	-2.96	down	0	0	224	133
ENSG00000077721	UBE2A		1652	1583	1752	1495	2256	2324	2065	2248	1961	1095	2014	1925		1818.57	1804.85	1815.47	1873.04	1891.33	1926.64	1834.28	1834	1726.2	1744.33	1792.02	1741.78		WDR19_mut_vs_wt	1.1	0.0892	up	0.018	0.0364	2320	1820	1881.3	1881.3	1767.7	not DE		IPSC_vs_WDR19_wt	1	0.0354	up	0.398	0.492	2250	1820
ENSG00000077782	FGFR1		12629	10996	12860	7641	10925	10928	10757	13546	13286	6676	12404	12325		13902.4	12537	13325.9	9573.16	9159.04	9059.5	9555.15	11051.3	11695.2	10634.8	11036.9	11151.9		WDR19_mut_vs_wt	-1.2	-0.252	down	1e-10	4e-10	13500	11100	11114	9336.7	11114	not DE		IPSC_vs_WDR19_wt	1.2	0.254	up	1.6e-09	7e-09	13500	11100
ENSG00000077935	SMC1B		1	4	5	8	7	10	9	10	5	4	6	8		1.1	4.56	5.18	10.02	5.87	8.29	7.99	8.16	4.4	6.37	5.34	7.24		WDR19_mut_vs_wt	1.3	0.331	up	0.48	0.588	10	6.2	8	8	6.3	not DE		IPSC_vs_WDR19_wt	-1.7	-0.798	down	0.198	0.277	10	6.2
ENSG00000077942	FBLN1		8119	7581	8278	6436	9189	8514	8741	11055	10710	5782	10544	10895		8937.63	8643.42	8577.9	8063.45	7703.65	7058.25	7764.39	9019.09	9427.64	9210.7	9381.85	9858		WDR19_mut_vs_wt	-1.2	-0.295	down	0	0	11100	8640	9379.5	7647.4	9379.5	not DE		IPSC_vs_WDR19_wt	-1.1	-0.105	down	0.0182	0.0344	11100	8640
ENSG00000077943	ITGA8		684	849	903	311	441	458	506	793	649	429	630	602		752.97	967.98	935.71	389.64	369.72	379.69	449.47	646.96	571.29	683.4	560.56	544.7		WDR19_mut_vs_wt	-1.5	-0.594	down	0	1e-10	793	604	601.4	397.1	601.4	not DE		IPSC_vs_WDR19_wt	1.5	0.563	up	1.2e-09	5.4e-09	903	604
ENSG00000078018	MAP2		3323	3414	3809	1474	2325	2304	2333	2502	2323	1492	2609	2144		3658.06	3892.45	3947	1846.73	1949.18	1910.06	2072.34	2041.23	2044.86	2376.75	2321.44	1939.93		WDR19_mut_vs_wt	-1.1	-0.138	down	0.0202	0.0404	2610	2500	2144.8	1944.6	2144.8	not DE		IPSC_vs_WDR19_wt	1.8	0.84	up	0	0	3810	2500
ENSG00000078043	PIAS2		1111	1148	1172	859	1333	1368	1194	1328	1210	717	1220	1151		1223.02	1308.88	1214.46	1076.21	1117.53	1134.1	1060.6	1083.43	1065.12	1142.18	1085.53	1041.45		WDR19_mut_vs_wt	1	0.0228	up	0.627	0.719	1370	1130	1097.1	1097.1	1083.5	not DE		IPSC_vs_WDR19_wt	1.2	0.208	up	4.89e-05	0.000141	1330	1130
ENSG00000078053	AMPH		257	293	251	387	620	664	506	308	240	105	268	266		282.91	334.06	260.09	484.86	519.78	550.47	449.47	251.28	211.26	167.26	238.46	240.68		WDR19_mut_vs_wt	2.2	1.16	up	0	0	664	333	501.1	501.1	221.8	DE		IPSC_vs_WDR19_wt	1.3	0.38	up	0.000749	0.00184	308	333
ENSG00000078061	ARAF		2697	2407	2566	2707	3597	3855	3657	3104	3150	1542	3113	2943		2968.94	2744.32	2658.96	3391.51	3015.57	3195.86	3248.41	2532.36	2772.83	2456.4	2769.89	2662.88		WDR19_mut_vs_wt	1.2	0.281	up	1.54e-08	7.08e-08	3860	2870	3212.8	3212.8	2638.9	not DE		IPSC_vs_WDR19_wt	1.1	0.0788	up	0.149	0.218	3150	2870
ENSG00000078070	MCCC1		723	709	796	637	961	1049	915	1015	885	459	893	894		795.9	808.36	824.84	798.08	805.66	869.64	812.77	828.08	779.03	731.19	794.57	808.91		WDR19_mut_vs_wt	1	0.0557	up	0.286	0.394	1050	805	821.5	821.5	788.4	not DE		IPSC_vs_WDR19_wt	1	0.0332	up	0.568	0.654	1020	805
ENSG00000078081	LAMP3		2206	2112	2252	3149	3857	4716	4264	1503	1499	610	1301	1207		2428.43	2407.98	2333.59	3945.28	3233.54	3909.64	3787.6	1226.2	1319.52	971.73	1157.61	1092.12		WDR19_mut_vs_wt	3.2	1.68	up	0	0	4720	2320	3719	3719	1153.4	DE		IPSC_vs_WDR19_wt	2.1	1.05	up	0	0	2250	2320
ENSG00000078098	FAP		30	32	51	13	20	14	17	26	17	12	35	26		33.02	36.48	52.85	16.29	16.77	11.61	15.1	21.21	14.96	19.12	31.14	23.53		WDR19_mut_vs_wt	-1.5	-0.577	down	0.0485	0.0877	35	24.3	22	14.9	22	not DE		IPSC_vs_WDR19_wt	1.8	0.885	up	0.00149	0.00348	51	24.3
ENSG00000145721	LIX1		88	132	127	75	103	115	113	866	701	482	763	686		96.87	150.5	131.6	93.97	86.35	95.34	100.37	706.52	617.07	767.82	678.9	620.71		WDR19_mut_vs_wt	-7.2	-2.85	down	0	0	866	346	678.2	94	678.2	DE		IPSC_vs_WDR19_wt	-5.4	-2.42	down	0	0	866	346
ENSG00000078124	ACER3		647	771	730	732	1138	1100	1054	1147	1029	605	1050	1102		712.24	879.05	756.45	917.1	954.05	911.92	936.24	935.77	905.79	963.76	934.27	997.11		WDR19_mut_vs_wt	-1	-0.0253	down	0.658	0.746	1150	900	947.3	929.8	947.3	not DE		IPSC_vs_WDR19_wt	-1.2	-0.276	down	1.74e-05	5.31e-05	1150	900
ENSG00000078140	UBE2K		2529	2519	2906	2377	3978	4075	3542	4628	4171	2336	4222	4159		2784	2872.02	3011.28	2978.07	3334.98	3378.24	3146.26	3775.7	3671.58	3721.24	3756.66	3763.14		WDR19_mut_vs_wt	-1.2	-0.218	down	1.27e-07	5.35e-07	4630	3350	3737.7	3209.4	3737.7	not DE		IPSC_vs_WDR19_wt	-1.3	-0.371	down	0	0	4630	3350
ENSG00000078142	PIK3C3		1326	1326	1580	1265	1853	1931	1812	1819	1637	958	1615	1618		1459.7	1511.83	1637.24	1584.88	1553.47	1600.83	1609.55	1484.01	1440.99	1526.09	1437	1464		WDR19_mut_vs_wt	1.1	0.112	up	0.0091	0.0197	1930	1530	1587.2	1587.2	1470.4	not DE		IPSC_vs_WDR19_wt	1	0.0661	up	0.166	0.239	1820	1530
ENSG00000078177	N4BP2		1316	1551	1529	1198	1915	2006	1793	2004	1788	976	1695	1645		1448.69	1768.36	1584.39	1500.93	1605.45	1663.01	1592.67	1634.94	1573.91	1554.76	1508.18	1488.43		WDR19_mut_vs_wt	1	0.0367	up	0.505	0.612	2010	1580	1590.5	1590.5	1552	not DE		IPSC_vs_WDR19_wt	1	0.0437	up	0.47	0.563	2000	1580
[truncated: 24,137 more rows]
[truncated: 18 more columns]

## Sheet: thresholds
param	condition	value
padj	<=	0.05
|log2FoldChange|	>=	1
max_count	>=	30
baseMean	>=	0
[truncated: 1 more rows]
