# Supplementary material for: Elucidating Mechanisms of Hypomorphic WDR19-Related Kidney Failure
Source: Kidney Int Rep. 2025 Jul 24;10(10):3578–91. doi: 10.1016/j.ekir.2025.07.019 (PMC12545897; doi:10.1016/j.ekir.2025.07.019)
Supplement: Supplementary File (PDF and XLSX) — Supplementary Methods. Figure S1. Delayed onset of ESKD in WDR19:c.878G>A patients compared with a historical cohort. Figure S2. Schematic representation of the protocol used for generating kidney organoids. Figure S3. The WDR19 diseased cell lines exhibit normal morphology upon early differentiation stages.Figure S4. Impaired nephrogenic progression in WDR19- G>A kidney organoids is characterized by delayed development at the renal vesicle stage. Figure S5. Aberrant ZO1 localization in WDR19-mutant kidney organoids. Figure S6. FGF8 expression in day 18 kidney organoids as analyzed by RNA-Seq. Table S1.WDR19C.878G<A patients compared with historical cohort table. (XLSX). Table S2. List of real-time PCR and PCR primers. Table S3. List of antibodies used for Immunostaining and Western Blot. Table S4. Composition of media and buffers. Table S5. RNA-seq data. (XLSX). Table S6. Differentially expressed (DE) genes. (XLSX). [file mmc4.xlsx]

## Sheet: Sheet1
Table S3
CACNA1S
LINGO3
CCDC177
MEIS1-AS3
RIMKLA
TMEM225B
PRAL
AVPR1B
SYT12
NTSR1
LAMP5-AS1
RAB33A
SSTR5-AS1
PNPLA5
KCND3
PPP1R3G
NMUR1
SLC52A1
LINC01356
LINC01816
SPATA8
MARCHF4
ENO4
GLP1R
TMPRSS13
LINC00871
LDHD
IDO1
GLUD2
LPAL2
SLC16A11
TTLL10-AS1
AGA-DT
TDGF1P7
PLAAT5
OR51E1
LUCAT1
ARHGDIG
TNFRSF14-AS1
DPYS
H3-7
PRODH
RASGRP4
ZC3H12D
C3orf80
BTBD17
FAM182B
ABCA8
MYT1
NEMP2-DT
ACVR1C
PPEF1
FRMPD2
RFX4
SLC6A4
CD226
GABRB3
LINC00304
RNF32-AS1
ALMS1P1
GUCY2C
ACTA1
DIRC3-AS1
URB1-AS1
ITGB2
ZBTB32
LINC02352
TRIML2
TMEFF2
RHBDL2
MIR205HG
MCF2L-AS1
GAB3
LINC00951
LINC02918
CORIN
CACNA1F
LINC00461
CD300LG
ALDH1L1
ACKR2
CA10
CYTH4
ALDH1A3-AS1
ELMOD1
HTR1F
CSMD2
TINCR
SPI1
LINC02511
METTL14-DT
STEAP1B-AS1
PTHLH
LINC01697
PSORS1C1
DNAH17-AS1
HS6ST3
LINC02606
KCNG3
TCAF2
ASPDH
CALCR
IGF1
SLC22A4
KIAA1210
KIF25
AGBL4
KCNC1
MYO1G
TRIM67
IDH3B-DT
AMHR2
FUT3
PRL
EPHA8
TBC1D26
LRP4-AS1
LRRC66
BARX2
MED28-DT
B3GALT5-AS1
ATP2B3
C1orf232
TRIM7
CPEB1
SCNN1G
CLCN3P1
UPK3B
HLA-V
GLB1L3
NCMAP
H2BC11
LINC02609
CDH9
GARIN5B
LINC01638
WAKMAR2
VENTX
CD300A
CST1
LINC01896
FAM163A
GABRG3
USH1G
CLDN2
FBXW10B
KCNQ3
LINC02202
OLFM1
TRIM54
H2AC20
C5orf63
VSX2
CA3-AS1
SRPX2
ZNF454
BATF3
BMP3
F7
HPSE2
WNT16
MDH1B
SOX10
FRMPD3
CHST4
CLCNKA
FLRT1
SYT2
ENTPD2
C2orf50
ACAD9-DT
GPA33
LINC02506
DEFB1
SIGLEC15
HMX1
ZNF385B
FSTL4
LRAT
CLXN
PCAT14
MMRN1
IL1RAPL2
TAGLN3
SPACA6-AS1
EVPL
RD3
WNT7A
HSPA6
PIK3R5
FCGR2B
MIR155HG
HES7
HMGCLL1
LY6G5C
NEXMIF
LEMD1
LNCTAM34A
TMEM178B
LINC01176
COL6A6
LRRC46
TUBB8
GPR20
CFI
ABLIM3
CST2
LINC00605
APOA1
C15orf48
MT1E
ALDH1A3
IL1RAPL1
LGALS12
HAPLN2
PDZK1IP1
TDO2
MYOCD
LRRC29
ZMIZ1-AS1
ANKS4B
RGS11
PCA3
SPN
RHOXF1-AS1
SERPINB7
DIRAS3
SSTR5
GCGR
COLCA1
NRIR
MANEAL
PCK1
TRIM73
GBP1P1
DIRAS2
LINC01836
FAIM2
EGR2
PLIN5
GCAWKR
LINC01738
CCN2-AS1
TRPM2
NMU
GAS6-AS1
ALK
FLJ20021
USP46-DT
PPIL6
MXRA5Y
C10orf143
NALT1
ENTPD8
TPH1
LINC01916
TNFSF14
DPP6
TP63
NKAIN2
SLC17A7
B3GALT1
STAB1
LRFN2
LINC01876
MUC19
SLC22A11
H3C10
GATA4
RELN
B3GALT5
SYNDIG1L
KLK14
HOXD13
GIPR
SAMD15
TAC3
HTR2C
AGAP2
LRRC55
GJA3
GDF5
MKX
AP3B2
SGSM1
LRRC10B
BDNF
MT1F
TTLL10
CXCL8
HPN-AS1
PLA2G3
PAQR9
STXBP6
CACNA1E
DCX
FBXO32
CXCL5
COCH
PRKCB
COL4A4
NDUFA4L2
FLRT2-AS1
GRID2IP
UCN2
SERPINA5
CDX1
RASGRF2
ATP2B1-AS1
MIR210HG
GRM7
PDE6G
LGI1
H4C8
ADAMTS20
CASP4
NR4A3
NPAS1
PLP1
HRH1
MAT1A
CCDC96
APELA
FAM20A
EDIL3-DT
LILRB2
SLC16A12
LRRC25
CDH13
GCNT4
CPNE7
SPAG4
SCG3
PPP1R1B
LINC01139
ART5
TFAP2C
TCF24
NFAM1
TEK
APLNR
AMER2
MMP19
NPM2
NPY1R
ALKAL2
SERPINB2
GBP2
CD1D
CNMD
ELSPBP1
PPP4R4
MMP17
FNDC11
FOXN1
MATN1-AS1
GCK
ZIC5
DGCR5
WNT3A
ARHGAP20
ICAM5
GGN
SMIM1
CFH
BEND6
PPP2R2B
SLC30A8
CSMD3
FAM107A
SOX7
LINC00900
KIF5A
PRR15L
ZBP1
CSF1R
GARIN1A
SLC32A1
GUCA2B
HR
COX6B2
SLC24A3
FBLL1
MAST1
LPL
CEACAM6
GRIK3
ODAD3
LRRC3B
ITGA2B
WNT6
STAMBPL1
SCN4B
SYNPO2
OR52K3P
H3C6
EPN3
MLPH
CLDN9
CD6
BAIAP3
VGLL3
PLCL1
POU3F2
IL18
ZFP3
CST5
NECTIN4
KLC3
NTNG2
TNMD
P2RY2
SLC35F1
ADRA2A
LAMA3
A1CF
ABCB4
MTNR1A
KCNJ4
STUM
PDGFRL
PIGZ
RIPPLY1
TSPEAR-AS1
REM2
RMST
WIF1
FUT2
MST1P2
GPR3
NTN5
APOL3
KIF17
AVIL
TNFRSF11B
ADPRHL1
KRTCAP3
LINC01547
CD38
TMEM220
ZNF619
HRC
INSYN2B
CHL1
RIC3
ZNF528-AS1
PSMB8-AS1
CFTR
PLIN4
EHF
FUT9
AOC1
NPR3
ANKRD53
CRYBG2
ST8SIA5
RTN4RL1
PLPPR1
LRP1B
GBP5
C1QTNF1
XYLB
MAOB
HES2
TMEM88
NHLH2
LINC02574
OTOG
ATP12A
CTSF
SCN4A
P2RY6
ATP2A3
TG
PRND
TTC3P1
SDS
ROBO4
GPR160
CNTN6
BIRC7
ID2-AS1
COLCA2
ONECUT2
XKR4
ATOH7
IGFBP1
NANOS1
SCN2B
SH3GL3
TMEM132E
FOXD2-AS1
TRPC6
ATL1
RTN1
ABCG1
VEGFD
GDF10
GNAO1
DLL3
SELENOV
LMNTD2-AS1
PAX3
SLC49A3
NNMT
LRCOL1
CDKL2
FAM131C
ENPP3
LINC00680
SUSD5
XK
SCN7A
CEBPA
HAP1
EDN1
CHRNA4
SLC16A4
GJA4
UTS2R
FOXB1
NTS
CRYM
NRTN
MAB21L4
EGR3
SNTG2-AS1
SYNE3
THSD1
CCR7
KLHL4
NT5M
SULT4A1
FTCD
ZNF528
JOSD2
CAPN12
H1-2
CLEC1A
SCN9A
KCNH3
CPA4
CHST6
FZD10-AS1
TOX3
RNF223
FAM50B
LMO3
DRD4
OCA2
OVGP1
PNPLA3
F12
GLIPR1
TMEM52B
GRIN3B
ACTN3
PHOX2A
EOLA2-DT
DENND1C
CBLC
IGSF10
TESMIN
KLF15
ANK1
MUC3A
ATP1A2
PROM2
TNNT3
CTNNA2
MGAT4C
CATSPERG
PCSK1N
CDKN2B
WNT1
TMEM171
NEXN
ITIH5
BSPRY
DNM3
OR2I1P
TRPV2
GFRA2
ABCA12
ALX4
SARM1
C2
IRF6
HCK
KIT
FIBIN
RASGEF1B
RTP4
FKBP9P1
SST
OCIAD2
RUNX3
CFB
DSCAML1
SLC19A3
SOX18
FOXD1
TSSC2
GRIA1
TAPBPL
TLR3
SELENOP
SOWAHB
HTR2B
KCND2
PTGES
ANGPT1
RNF165
FER1L4
TM4SF1
CD34
MLKL
LARGE2
HEPACAM
TNFRSF10C
SLC5A7
MARVELD3
RASGRP1
NMRK2
ITGB3
LIX1
GPR50
DAB1
ADAMTS6
PCSK9
ALDOC
CRYL1
MYOM2
BLNK
HAGHL
CXCL6
GRHL3
DCHS2
ANGPTL1
GPAT3
FCGBP
TFAP2A
GDAP1
MMP9
NRG1
SLC16A10
STC1
KLF2
CXCL14
ITGA9
HTR6
CNTN1
SEMA3C
ADAM12
CCDC88B
TNNT1
SLPI
FAM189A2
SYNE4
TMEM26
HAPLN1
TTLL7
KCNK3
MFAP3L
PRR7
MIR99AHG
H2AC6
ISM1
TUBA4A
SPTBN5
BMP5
ALDH1A1
CD93
TNFRSF1B
GPRC5A
CORO2A
SYTL2
ADAMTSL1
RAB25
SLC9A3
TMEM132D
NFIX
TNFSF13B
ADGRG2
VGF
ZIC2
PLA2G4F
GRIN2A
AK4
INHBA
SHISA9
ESPN
TJP3
GALNT14
SYNGR3
CDH5
DPYSL5
C1QTNF7
TNFSF9
KHDRBS3
NFIA
FZD10
TGFA
CTSH
ARNT2-DT
HSD17B14
SFN
ATP1B2
NPW
SLC17A9
CLEC18C
SERPINE1
GDNF
LINC02303
RERG
GPRIN2
IL1RAP
MEGF10
FAM169A
HIVEP3
CORO2B
LDLRAD4
CLEC18B
FAT2
GLI1
CRACR2B
METRN
FST
RASSF10
CLEC18A
SLIT1
HMOX1
SHANK2
NAT8L
AGT
DOK6
HCP5
BMPER
DUSP9
FOXD2
CNTN4
LINC01963
PIEZO2
CHI3L1
SPARCL1
TNNI1
HSD11B2
P4HA2
CDH4
SMIM10L2A
ATP10A
PTCHD4
COL13A1
CSDC2
BOK
XACT
PSMB9
PLCE1
PDZD7
HES6
FGF8
NPHS2
BLACAT1
MAPK15
PRSS22
APCDD1
TUBB4A
TSPAN5
IQSEC3
PCDH9
ZNF750
BICC1
MIR34AHG
NPNT
RRP7BP
THBS1
EMCN
C1QTNF4
HBEGF
TTYH2
BATF2
ZDHHC8P1
NEFL
HIC1
DLL1
MAPK8IP2
LIPG
RNASET2
PFKFB2
GALNS
INPP5D
S100A1
SIM2
HSPA2
NR4A1
NKAIN4
NEBL
EBF1
CRABP1
XAF1
LRFN5
MTG1
CTSS
STING1
LMTK3
A2M
ADD2
ADAM8
NMI
S100A6
SLCO2A1
NFIB
CXCR4
MDGA1
PRR36
WDR81
ADCY2
DBNDD1
PLCH1
TRIM62
LRP2
OGDHL
SLC44A4
LAMP5
SYNJ2
ADGRG6
MYCN
EMX2OS
MYEOV
ANGPTL4
SALL4
FMN1
P2RX2
COL8A1
PODXL2
CCL2
DUSP6
TFPI2
ARHGAP31
ABCA1
SAMD9L
ENG
CA12
PLAT
IGFN1
ADA2
SPSB1
PURPL
PDE3A
CYP2W1
HOXD8
MIAT
DDB2
OTUD3
NGFR
WDR91
TSHZ2
CXCL11
GBP4
EBF2
TSPAN15
DLK1
IKBKE
APOL1
SLC29A2
EHD2
HPN
ZMAT3
TPCN1
FBXL7
MT2A
CPT1A
EDIL3
KIF26B
SAMD9
STARD10
OLFML3
SP110
CAVIN1
COL16A1
ENO2
SPTBN2
EMX2
C1S
MOXD1
PDZD2
GABRQ
ANXA1
GPX3
IGFBP3
PRSS8
CMTM4
MAF
NRK
GBP1
FGFR3
LAMP3
UBA7
IFI35
CLK1
RSAD2
C1R
TUBB2B
SP100
NRARP
MTSS2
ISLR
CSRP1
PTN
MX2
TAGLN
UNCX
CAMK2N1
CYP1B1
ETV4
SHFL
MEIS1
KLK6
CCDC88C
LLGL2
MEIS2
SHISA3
FLRT2
NBEAL2
SPIB
SLC2A1
SORL1
LAP3
LRP4
PIK3R1
HOXB9
IFI27
CXCL12
IFI44
VCAM1
IRF7
LAMA1
GDF15
OAS1
PHLDA1
GAS1
IFI16
PLAU
IFI44L
CXCL10
EMID1
PGGHG
CDKN1A
SYNPO
MKNK2
OAS2
IGFBP5
CCN2
PAX8
PAX2
CCND1
HLA-B
IFI6
COL3A1
MX1
